# Supplementary material for: Neutrophil dysregulation differentiates pediatric septic shock biomarker-based mortality-risk strata: insights from weighted gene co-expression network and transcriptomic analyses
Source: Front Immunol. 2025 Nov 19;16:1663704. doi: 10.3389/fimmu.2025.1663704 (PMC12672347; doi:10.3389/fimmu.2025.1663704)
Supplement: Supplementary file 2 [file Table1.xlsx]

## Sheet: Raw GEM
ENSMBL_GENE_ID	ENTREZ_GENE_ID	HGNC_SYM	10-0098_30943-184_1	22-0108_30943-213_1	30-0028_30943-015_1	29-0047_30943-085_1	19-0070_30943-107_1	10-0086_30943-039_1	10-0094_30943-163_1	25-0022_30943-069_1	10-0088_30943-116_1	01-0323_30943-155_1	22-0097_30943-003_1	22-0104_30943-139_1	22-0096_30943-021_1	19-0072_30943-075_1	29-0046_30943-067_1	19-0067_30943-113_1	29-0048_30943-083_1	29-0049_30943-055_1	10-0085_30943-089_1	33-0011_30943-123_1	33-0008_30943-059_1	30-0032_30943-125_1	19-0073_30943-093_1	22-0106_30943-118_1	11-0166_30943-011_1	29-0055_30943-171_1	01-0322_30943-122_1	34-0006_30943-009_1	30-0027_30943-001_1	22-0103_30943-129_1	25-0020_30943-033_1	19-0069_30943-109_1	22-0107_30943-147_1	15-0046_30943-037_1	19-0074_30943-005_1	29-0044_30943-029_1	01-0320_30943-132_1	10-0087_30943-035_1	25-0025_30943-053_1	10-0099_30943-216_1	30-0029_30943-073_1	11-0167_30943-186_1	30-0034_30943-182_1	01-0319_30943-127_1	11-0165_30943-071_1	01-0316_30943-049_1	30-0026_30943-105_1
ENSG00000145416.13	55016	2024-03-01	3393	2957	1341	2514	1945	936	1132	2296	513	903	2007	1141	1757	1210	3453	3115	2678	1411	2557	1000	1138	2925	2422	1375	470	1695	1058	1325	981	3031	1854	471	1019	971	2263	1604	2001	780	750	1319	2210	510	3851	2676	1829	1955	1036
ENSG00000099785.10	51257	2024-03-02	717	646	1792	2340	763	449	611	1042	563	845	510	879	419	1309	753	469	579	896	1084	682	999	2117	726	1129	695	885	484	587	321	377	689	549	596	928	461	1030	261	4106	775	516	1216	698	539	984	632	797	690
ENSG00000173926.6	115123	2024-03-03	114	199	179	737	343	185	104	290	234	524	262	202	335	168	177	482	124	195	181	201	202	220	199	267	377	237	224	579	208	166	319	265	400	160	417	157	243	319	247	222	302	288	274	363	378	194	196
ENSG00000144583.5	57574	2024-03-04	0	0	0	0	0	0	0	0	0	1	0	0	0	26	0	0	0	0	0	0	0	3	0	0	0	0	0	0	0	0	0	0	0	0	0	0	0	0	0	0	0	0	0	0	0	0	0
ENSG00000198060.10	54708	2024-03-05	518	499	439	385	531	360	373	408	359	673	401	505	515	241	521	505	394	380	375	461	520	332	293	460	486	380	521	457	503	320	414	598	426	483	489	300	321	318	438	488	307	397	607	302	375	454	394
ENSG00000145495.16	10299	2024-03-06	2072	2415	2569	2757	2859	1705	2145	2049	1762	2708	2715	2138	2912	1515	2326	2740	2154	1854	2801	2439	2957	2565	1887	1724	2108	2555	2552	1992	2072	2073	2099	2049	2337	2102	2210	1938	2253	1919	1664	2200	2003	2111	2525	2165	1882	1740	2072
ENSG00000136536.15	64844	2024-03-07	1461	2120	2817	2556	3141	2209	2872	2751	1974	3474	3207	2645	3364	1358	3156	2127	2447	2991	2862	3528	2105	2003	2260	2614	3214	1879	2773	2857	2703	1454	2834	3928	2223	2568	2969	2468	2710	1541	2796	2808	2329	3117	3800	2073	2828	2999	2235
ENSG00000165406.16	220972	2024-03-08	1024	5692	3121	23982	3359	1689	2061	4686	1319	5606	3654	1507	1518	6793	2975	4320	4856	4771	8008	4507	8317	8366	4855	4071	1978	13228	3242	3857	937	2532	1216	1555	4340	3559	1101	7482	1148	21049	916	1216	6009	867	1758	5272	1149	9817	2896
ENSG00000139266.6	92979	2024-03-09	103	68	69	190	176	82	162	151	89	7	240	72	117	79	118	231	105	46	131	59	64	266	120	101	25	233	172	73	45	242	48	11	288	17	55	134	277	24	49	54	196	53	80	274	65	67	27
ENSG00000173838.12	162333	2024-03-10	5	0	0	0	0	0	0	0	0	0	0	0	8	0	0	6	1	1	0	0	0	0	0	0	0	2	0	0	0	0	0	0	3	0	0	1	2	0	0	0	0	0	0	3	1	0	0
ENSG00000183654.9	441061	2024-03-11	0	0	0	0	0	0	0	0	0	0	0	0	0	0	0	0	0	0	0	0	0	0	0	0	0	0	0	0	0	0	0	0	0	0	0	0	0	0	0	0	0	0	0	0	0	0	0
ENSG00000121410.12	1	A1BG	9	15	9	5	30	0	7	0	0	3	16	9	11	0	16	20	19	1	13	12	2	6	0	2	0	19	20	4	9	15	0	0	0	3	1	8	29	0	2	2	8	8	7	18	0	5	4
ENSG00000148584.15	29974	A1CF	0	0	4	0	0	0	2	3	0	0	0	0	0	0	6	0	7	0	0	2	0	0	0	0	2	6	41	0	0	0	0	0	8	0	0	1	1	0	0	0	0	0	1	0	0	0	0
ENSG00000175899.14	2	A2M	702	226	228	340	302	314	121	488	250	27	479	492	352	166	709	517	571	561	317	191	107	228	1231	83	92	400	405	314	340	784	160	68	727	200	996	287	1121	371	273	30	184	268	597	1162	268	114	173
ENSG00000166535.20	144568	A2ML1	14	0	9	5	9	2	4	0	8	3	0	0	0	0	7	7	12	21	10	0	1	8	15	4	0	0	6	12	0	0	7	0	6	3	0	2	4	47	0	9	0	0	0	0	1	0	0
ENSG00000184389.9	127550	A3GALT2	6	1	12	0	4	18	6	11	2	19	7	5	15	35	24	7	2	8	9	26	0	6	3	1	1	3	10	5	34	0	0	34	0	14	13	11	19	26	10	11	7	1	16	13	8	7	28
ENSG00000128274.17	53947	A4GALT	2	0	28	28	17	0	4	5	4	0	0	15	1	57	0	4	0	17	11	2	0	15	14	13	9	4	16	22	5	0	0	3	0	8	9	0	2	136	0	4	0	0	8	4	1	0	2
ENSG00000118017.4	51146	A4GNT	0	0	0	4	6	0	3	0	0	0	0	0	5	0	0	0	0	0	0	0	0	0	0	6	0	0	0	0	0	0	0	0	0	0	0	0	0	0	0	0	0	1	1	0	0	0	0
ENSG00000094914.14	8086	AAAS	283	206	250	327	217	102	126	210	285	38	173	151	224	284	179	167	171	126	152	122	202	259	166	131	81	164	104	54	118	254	91	60	276	117	99	107	159	147	101	125	160	150	159	151	128	161	142
ENSG00000081760.17	65985	AACS	157	135	70	133	126	85	95	102	127	22	120	39	96	308	81	193	140	94	138	55	58	141	75	55	45	90	58	69	77	196	103	20	150	29	87	84	95	19	28	65	70	62	84	188	56	88	36
ENSG00000114771.14	13	AADAC	0	0	0	0	0	0	0	0	0	0	0	0	0	0	0	0	0	0	0	0	0	0	0	0	0	0	0	0	2	0	0	0	0	0	0	0	0	0	0	0	0	3	0	0	0	4	0
ENSG00000197953.6	344752	AADACL2	0	0	0	10	0	0	0	0	0	0	7	1	0	0	0	0	0	0	0	0	0	0	0	0	0	0	4	0	0	0	0	0	0	0	0	0	0	0	0	0	0	2	0	0	0	0	0
ENSG00000188984.12	126767	AADACL3	0	0	7	0	0	0	0	0	0	2	0	0	0	0	0	0	0	0	0	0	0	0	0	0	0	0	0	0	0	0	0	0	0	0	0	0	0	0	0	5	3	0	0	0	0	0	0
ENSG00000204518.2	343066	AADACL4	0	0	0	0	0	0	0	0	0	0	0	0	0	0	0	0	0	0	0	0	0	0	0	0	0	0	0	0	0	0	0	0	0	0	0	0	0	0	0	0	0	0	0	0	0	0	0
ENSG00000109576.14	51166	AADAT	0	0	0	0	0	0	0	0	0	0	0	0	0	0	0	0	0	0	0	0	0	0	0	0	0	0	0	0	0	0	0	0	19	0	0	0	0	0	0	0	0	0	0	0	0	0	0
ENSG00000103591.13	79719	AAGAB	405	209	333	468	463	193	306	310	450	126	284	176	297	447	310	281	340	170	282	222	444	404	247	353	292	356	254	165	288	199	249	161	384	213	359	217	238	312	205	283	302	330	465	284	267	271	268
ENSG00000115977.19	22848	AAK1	3449	4318	3459	1343	3928	1889	2549	3161	3707	2403	4829	3673	3611	2924	2876	4185	3047	1574	3565	1671	2915	2638	2144	1918	3613	2430	3175	3089	3064	3517	2941	2893	3806	2246	3088	2504	2978	1820	2515	3529	2708	2980	3370	2856	2747	1697	3567
ENSG00000087884.14	28971	AAMDC	33	20	8	47	72	28	32	49	12	13	53	35	35	40	53	82	47	4	31	14	21	31	31	23	13	27	27	12	30	74	29	10	47	34	20	36	42	0	33	23	30	38	41	56	33	29	14
ENSG00000127837.9	14	AAMP	279	124	167	222	169	75	115	144	207	54	160	62	131	317	227	262	281	146	107	111	155	233	221	131	93	137	154	101	95	421	164	63	271	74	129	127	131	56	90	67	195	126	170	121	105	196	77
ENSG00000129673.9	15	AANAT	8	59	15	10	32	20	31	30	58	79	10	24	65	47	11	84	48	11	16	16	23	4	38	12	29	29	18	59	75	29	33	23	0	26	52	15	9	0	38	35	19	22	19	8	21	45	50
ENSG00000131043.12	25980	AAR2	249	195	184	144	190	119	106	82	174	25	234	113	169	52	175	164	207	137	157	70	188	174	184	113	73	157	98	40	123	297	93	76	217	131	110	103	176	46	61	61	142	68	126	158	104	137	97
ENSG00000205002.4	441376	AARD	0	0	0	0	0	0	0	0	0	0	0	0	0	0	0	0	0	0	0	0	0	0	0	0	0	0	0	0	0	0	0	0	0	0	0	0	0	0	0	0	0	0	0	0	0	0	0
ENSG00000090861.15	16	AARS	658	333	549	697	221	191	264	276	868	70	471	174	281	670	192	898	572	126	525	293	603	448	468	432	152	457	247	153	134	592	168	73	669	145	182	199	611	391	164	132	396	298	358	393	148	143	176
ENSG00000124608.5	57505	AARS2	160	102	135	89	111	84	115	115	219	18	212	72	91	48	124	171	176	50	121	39	27	126	143	64	30	112	80	72	56	178	81	10	199	27	60	103	180	99	40	32	115	76	95	124	62	93	31
ENSG00000266967.7	80755	AARSD1	8	5	4	19	5	2	2	14	9	3	6	9	3	32	15	17	15	15	9	5	6	12	9	4	10	12	19	6	8	27	16	0	20	1	3	7	14	0	7	1	10	15	5	12	4	14	0
ENSG00000157426.14	132949	AASDH	359	140	279	270	315	111	176	317	214	72	212	155	210	74	248	381	221	66	213	140	127	247	260	227	90	245	141	172	210	225	167	89	288	182	187	196	228	136	119	168	234	209	286	288	184	152	151
ENSG00000149313.11	60496	AASDHPPT	392	277	243	274	393	166	325	254	274	125	378	167	272	116	294	258	333	148	267	213	198	267	244	257	166	282	217	98	189	211	207	164	370	197	268	213	217	222	164	195	234	231	349	161	205	193	137
ENSG00000008311.15	10157	AASS	7	31	29	65	334	11	31	56	20	49	31	2	19	38	35	57	43	18	35	3	24	28	41	0	24	74	25	34	17	8	9	28	8	37	40	15	52	1	10	17	2	22	12	65	22	21	22
ENSG00000275700.5	26574	AATF	568	562	748	505	574	369	414	287	606	363	608	382	575	444	606	505	507	492	506	492	594	626	489	402	426	403	297	312	389	522	358	398	542	306	467	329	470	374	323	413	388	353	670	401	430	439	349
ENSG00000181409.14	9625	AATK	268	748	1024	196	487	854	952	706	489	441	899	902	1039	828	1388	419	700	1350	1112	2167	534	441	575	773	767	342	352	1946	1058	259	1354	2764	479	670	958	483	619	655	1152	625	480	801	1017	721	964	886	899
ENSG00000183044.12	18	ABAT	312	181	722	288	368	337	360	388	305	205	550	666	664	241	577	206	549	736	552	822	385	414	385	273	516	150	136	666	258	350	415	370	232	461	516	223	366	244	337	552	316	586	540	364	656	377	360
ENSG00000165029.16	19	ABCA1	2222	592	1338	1882	2055	829	1825	895	4641	474	1890	814	3694	1502	1774	2058	3166	1985	1707	1688	523	1102	1518	1335	3695	865	1159	2085	2430	1467	2485	4594	1306	277	1885	523	1038	2473	2519	1194	539	2792	2324	1614	3334	2736	2610
ENSG00000154263.17	10349	ABCA10	27	56	50	24	65	21	27	25	46	11	46	37	18	19	13	30	12	6	43	17	28	41	6	16	14	30	12	74	22	32	20	30	2	22	24	25	16	0	16	18	12	59	35	72	31	12	59
ENSG00000144452.15	26154	ABCA12	1	11	0	12	8	0	0	0	23	0	7	18	20	0	3	10	2	11	1	5	2	6	1	0	0	2	1	0	14	18	0	0	5	1	9	5	3	0	1	3	3	12	1	13	1	0	3
ENSG00000179869.15	154664	ABCA13	133	585	2251	6937	1621	495	815	524	310	925	59	310	2738	868	149	477	116	230	278	1307	935	472	137	663	766	166	5307	241	319	98	270	2714	901	1051	1192	192	148	287	566	566	164	250	542	296	251	183	1286
ENSG00000107331.17	20	ABCA2	386	468	364	154	451	574	455	511	585	434	460	407	1143	549	744	461	695	491	576	689	451	339	758	138	574	523	238	3022	702	214	770	737	287	461	921	229	506	412	698	279	377	453	693	619	531	799	741
ENSG00000167972.14	21	ABCA3	89	20	91	28	135	38	34	41	23	3	56	0	39	95	50	86	50	57	16	24	2	40	17	2	4	25	9	21	38	22	33	14	13	3	26	33	64	22	17	11	11	21	26	77	18	35	17
ENSG00000198691.13	24	ABCA4	0	0	0	0	0	0	0	1	0	2	0	0	0	0	0	4	2	9	1	0	0	6	0	0	0	0	0	0	0	0	0	0	0	0	0	0	1	0	0	4	0	0	1	0	0	4	0
ENSG00000154265.16	23461	ABCA5	437	388	377	301	609	330	496	648	311	141	681	231	329	110	379	413	358	252	413	267	287	431	358	150	223	342	344	487	389	235	293	411	287	297	318	259	502	45	211	308	150	598	484	1103	234	167	384
ENSG00000154262.13	23460	ABCA6	65	2	15	0	17	0	12	0	5	0	0	12	11	0	20	13	20	3	4	12	2	11	5	4	2	16	8	19	15	10	4	3	6	11	0	3	2	0	14	2	9	4	18	26	7	1	40
ENSG00000064687.12	10347	ABCA7	510	709	513	857	873	1025	994	504	902	188	635	650	1281	1049	724	665	1171	904	850	746	575	684	718	455	784	602	606	945	756	825	739	884	641	612	1164	638	795	468	423	477	665	723	345	457	1338	760	470
ENSG00000141338.14	10351	ABCA8	5	6	0	0	11	0	0	11	3	0	0	18	0	0	0	4	0	0	1	0	0	0	2	5	5	0	0	0	4	0	2	0	0	6	0	0	0	14	1	1	0	8	0	0	10	0	15
ENSG00000154258.17	10350	ABCA9	36	4	19	0	2	3	2	0	0	3	14	2	8	0	0	2	4	0	0	0	4	6	0	0	1	0	1	2	13	25	0	3	0	3	0	3	5	0	0	1	0	5	3	4	3	0	22
ENSG00000085563.14	5243	ABCB1	64	104	63	30	152	75	28	129	157	18	187	51	67	72	142	293	125	69	113	20	60	74	76	51	28	171	142	48	57	52	49	23	87	19	193	66	95	85	28	33	55	60	84	170	9	33	60
ENSG00000135776.5	23456	ABCB10	370	381	719	4037	323	170	383	445	296	239	288	239	222	513	302	421	415	250	352	327	664	524	339	611	157	497	443	247	286	434	216	124	583	480	196	312	213	1426	200	270	527	336	398	334	155	421	273
ENSG00000073734.10	8647	ABCB11	18	3	17	0	4	2	1	0	4	8	4	2	5	0	0	0	0	0	0	13	21	7	0	8	1	7	0	10	4	0	6	8	3	11	0	0	0	0	0	0	0	1	8	14	3	0	28
ENSG00000005471.17	5244	ABCB4	44	155	38	348	78	24	65	185	44	12	247	103	89	34	191	304	73	28	247	44	83	282	282	64	16	173	57	28	54	74	31	56	149	41	56	171	432	128	57	46	186	38	134	371	42	104	40
ENSG00000004846.16	340273	ABCB5	4	0	3	157	10	0	5	0	0	11	0	4	0	56	3	0	5	0	0	0	9	0	5	19	0	18	4	0	0	4	0	0	30	14	0	7	0	69	0	0	75	0	4	0	0	3	4
ENSG00000115657.14	10058	ABCB6	5	16	0	55	0	6	2	24	7	0	0	0	4	1	1	28	0	0	0	1	0	8	0	1	7	14	3	14	1	0	9	7	23	0	13	0	3	0	4	0	0	2	3	0	4	2	3
ENSG00000131269.19	22	ABCB7	393	259	199	620	290	166	245	221	262	99	375	175	243	195	313	318	312	156	248	170	231	271	292	198	118	334	325	189	164	432	137	95	434	118	186	220	418	249	116	178	330	206	272	236	238	164	210
ENSG00000197150.12	11194	ABCB8	180	195	244	238	221	85	166	174	192	76	227	138	164	285	177	280	150	58	140	107	140	275	163	124	121	234	44	116	125	224	112	94	228	77	85	119	183	48	113	141	120	134	128	173	119	179	187
ENSG00000150967.18	23457	ABCB9	17	36	33	12	18	14	10	4	95	0	16	0	44	0	14	7	51	21	27	31	32	27	4	26	4	18	4	1	33	51	20	5	74	7	26	22	40	0	12	6	22	50	55	20	5	42	17
ENSG00000103222.19	4363	ABCC1	800	798	795	488	583	534	697	674	813	258	890	413	640	483	621	1167	903	394	830	452	616	649	856	623	551	1066	956	366	769	896	494	318	1000	696	706	430	672	499	484	539	647	592	724	910	681	506	679
ENSG00000124574.15	89845	ABCC10	243	419	395	143	334	146	246	380	299	109	231	209	350	270	363	282	421	208	391	126	350	323	289	248	160	176	103	210	266	597	263	190	369	152	252	201	383	133	230	233	227	195	231	491	280	236	310
ENSG00000121270.15	85320	ABCC11	7	7	15	20	5	6	6	16	22	2	3	14	3	0	4	18	12	7	2	62	0	10	14	7	3	4	3	4	39	7	8	22	7	19	26	6	0	13	12	0	3	3	34	0	13	0	8
ENSG00000140798.16	94160	ABCC12	0	0	0	0	0	0	0	0	0	0	0	0	5	0	0	0	0	0	0	0	0	0	0	0	0	0	0	0	0	5	0	0	0	0	0	0	0	0	0	8	0	0	0	0	0	0	0
ENSG00000023839.12	1244	ABCC2	92	126	140	73	258	72	75	144	95	63	75	234	321	76	101	250	56	96	104	371	63	80	76	83	99	133	82	161	206	39	169	273	62	79	282	55	128	23	147	105	85	133	104	94	239	36	145
ENSG00000108846.16	8714	ABCC3	147	221	162	38	52	320	93	93	302	54	28	35	73	290	113	44	305	260	313	332	183	451	176	303	43	53	47	138	33	44	95	86	117	100	66	138	23	88	76	69	113	49	52	333	75	67	221
ENSG00000125257.16	10257	ABCC4	138	324	1101	2453	314	248	363	337	296	634	237	191	126	412	224	185	308	345	529	307	560	787	248	1046	254	911	273	384	103	152	159	89	441	433	93	346	157	2004	245	138	793	142	297	674	136	428	219
ENSG00000114770.17	10057	ABCC5	718	233	543	762	667	469	423	448	194	87	513	398	976	357	456	476	505	449	575	588	188	378	270	198	166	461	219	813	358	227	576	536	547	250	674	523	518	367	419	298	359	279	331	538	825	325	289
ENSG00000091262.15	368	ABCC6	104	28	54	41	64	78	80	55	38	14	38	48	25	21	72	114	91	69	55	45	48	29	38	17	21	43	48	24	82	0	58	30	78	62	112	67	11	31	76	4	30	54	57	29	133	40	34
ENSG00000255277.3	730013	ABCC6P2	0	0	0	0	0	0	0	0	0	0	0	0	0	0	0	0	0	0	0	0	0	0	0	0	0	0	0	0	0	0	0	0	0	0	0	0	0	0	0	0	0	0	0	0	0	0	0
ENSG00000006071.14	6833	ABCC8	0	0	0	0	0	0	0	0	0	0	0	0	0	0	0	0	0	0	0	0	0	0	0	0	0	0	0	0	0	0	0	0	0	0	0	0	0	0	0	0	0	0	0	0	0	0	0
ENSG00000069431.11	10060	ABCC9	0	0	0	0	0	0	0	0	0	0	0	0	0	0	0	0	0	0	0	0	0	0	0	0	0	0	0	0	0	0	0	0	0	0	0	0	0	0	0	0	0	0	0	5	0	0	0
ENSG00000101986.12	215	ABCD1	387	399	531	282	173	200	160	205	327	247	277	179	266	286	302	218	359	364	333	305	392	357	243	423	276	200	132	215	238	715	194	304	297	196	154	159	193	72	197	292	236	187	295	246	232	342	341
ENSG00000173208.4	225	ABCD2	193	65	60	33	207	178	324	210	145	16	461	91	221	139	184	152	343	115	185	51	40	102	245	80	58	334	74	52	138	208	127	29	289	21	75	169	319	65	106	38	157	322	160	111	84	133	59
ENSG00000117528.14	5825	ABCD3	526	532	842	506	1076	252	315	426	390	145	375	380	431	497	490	687	378	249	453	223	529	518	422	323	273	379	427	233	337	383	486	217	442	432	486	313	435	130	398	474	336	413	540	472	497	273	361
ENSG00000119688.21	5826	ABCD4	239	246	135	233	335	99	256	307	169	97	326	159	166	210	208	414	315	181	244	153	211	316	272	109	159	344	305	158	188	293	162	93	357	161	145	210	365	114	143	226	352	213	221	317	154	221	204
ENSG00000164163.11	6059	ABCE1	456	347	371	594	365	185	411	415	625	85	555	240	467	291	417	587	553	225	370	270	241	547	401	283	130	336	570	130	276	759	160	56	999	125	268	337	595	315	197	158	423	349	495	397	227	260	189
ENSG00000204574.13	23	ABCF1	646	303	358	498	358	314	259	151	661	108	390	220	393	348	367	601	584	336	403	213	323	426	442	325	130	416	322	177	236	547	207	169	620	92	216	253	327	451	140	130	323	298	322	290	225	268	134
ENSG00000033050.9	10061	ABCF2	44	35	23	78	32	16	32	72	45	8	88	31	53	59	82	131	98	28	47	27	51	61	34	30	31	54	59	33	35	110	45	11	88	16	34	51	75	37	28	20	53	29	94	35	15	30	29
ENSG00000161204.11	55324	ABCF3	359	412	273	134	254	132	203	206	242	120	262	123	168	236	311	390	381	203	275	190	268	261	296	258	150	249	185	155	171	376	134	134	286	90	191	170	216	139	152	222	197	181	269	336	184	225	236
ENSG00000160179.18	9619	ABCG1	215	117	290	522	482	365	491	271	531	71	714	133	904	135	411	560	821	395	346	987	132	399	198	160	479	271	375	93	795	437	350	580	344	38	383	224	314	676	295	130	218	362	355	375	523	378	144
ENSG00000118777.12	9429	ABCG2	11	47	82	969	26	22	19	17	11	94	23	62	4	38	20	44	57	94	48	14	174	117	8	103	10	203	39	135	3	11	4	5	144	144	4	64	3	158	4	12	306	2	27	58	0	57	23
ENSG00000172350.10	64137	ABCG4	1	0	0	0	5	0	0	0	0	0	0	0	1	0	0	0	0	0	0	0	0	0	0	0	0	0	0	0	0	0	0	0	0	0	0	0	0	0	0	3	0	0	0	0	0	0	0
ENSG00000138075.14	64240	ABCG5	0	0	7	0	11	3	0	7	0	6	5	15	9	0	0	0	0	3	6	4	8	0	0	12	14	0	9	7	0	0	12	0	0	11	3	4	5	0	11	4	3	9	6	0	8	3	3
ENSG00000143921.9	64241	ABCG8	11	0	14	10	0	7	7	2	8	1	17	13	31	0	16	15	17	16	9	4	4	47	11	34	5	12	12	0	8	31	8	2	17	10	0	21	33	31	4	8	31	8	6	10	11	9	21
ENSG00000143994.14	84696	ABHD1	33	56	50	6	40	16	34	55	32	12	34	23	13	0	23	37	38	15	33	22	12	60	16	5	20	36	40	25	33	0	32	14	23	39	72	24	47	34	29	17	37	28	22	65	28	22	40
ENSG00000144827.9	55347	ABHD10	292	115	245	193	279	97	225	145	140	69	243	104	179	222	213	207	207	72	188	95	101	183	173	119	93	215	92	43	164	59	153	48	232	113	143	163	318	22	105	117	180	183	298	183	155	142	53
ENSG00000106077.18	83451	ABHD11	93	46	104	50	86	21	86	94	60	54	103	82	85	38	50	58	93	83	28	105	32	67	75	114	49	76	37	71	44	54	67	69	84	87	24	48	38	57	77	76	81	81	85	30	76	60	79
ENSG00000100997.20	26090	ABHD12	280	140	169	231	167	75	151	211	241	58	237	65	152	394	189	275	261	119	126	106	132	167	180	133	39	184	102	101	105	282	123	40	232	69	143	121	210	82	73	87	122	170	159	186	102	136	77
ENSG00000131969.15	145447	ABHD12B	180	702	565	571	799	1043	624	943	442	508	634	965	1013	596	864	548	498	1092	700	1386	311	286	557	470	874	302	711	2259	712	51	1374	1436	298	474	624	492	463	600	1333	1385	589	1143	1146	695	987	928	1170
ENSG00000139826.6	84945	ABHD13	618	731	1054	606	1142	550	793	738	482	1126	630	668	874	438	961	1038	539	544	718	764	974	781	682	675	985	719	1195	675	900	687	917	935	528	885	862	633	707	195	971	1237	795	1104	1298	597	706	732	765
ENSG00000248487.9	25864	ABHD14A	23	21	13	23	34	16	44	35	56	0	73	4	1	0	14	37	37	16	25	14	4	8	6	7	15	30	35	6	9	75	10	11	39	9	18	11	39	65	7	4	30	29	29	63	5	5	5
ENSG00000114786.16	100526760	ABHD14A-ACY1	1	0	8	0	0	0	3	0	0	0	0	0	0	0	0	0	3	0	0	0	0	0	0	0	0	0	0	0	0	0	0	0	0	0	0	0	0	0	0	0	0	0	0	0	0	0	0
ENSG00000114779.19	84836	ABHD14B	247	58	159	68	200	102	94	134	90	29	221	68	115	118	169	156	210	66	147	77	55	169	116	83	29	205	84	73	75	176	90	20	176	44	54	112	166	117	77	15	84	101	123	220	56	68	16
ENSG00000168792.5	116236	ABHD15	148	80	80	145	101	65	58	61	149	5	67	9	80	71	87	177	156	75	68	36	28	142	105	43	24	57	81	64	39	168	54	25	74	34	73	60	94	77	49	53	92	72	67	175	49	27	60
ENSG00000204427.12	7920	ABHD16A	79	81	81	27	91	36	100	83	73	91	39	75	96	7	51	120	67	56	42	91	52	68	47	76	104	59	142	92	54	68	67	84	36	91	108	43	57	11	67	92	79	53	53	74	42	95	60
ENSG00000183260.7	140701	ABHD16B	0	0	0	0	0	0	0	0	0	0	0	0	0	0	0	0	0	0	0	0	0	0	0	0	0	0	0	0	0	0	0	0	0	0	0	0	0	0	0	0	0	0	0	0	0	0	0
ENSG00000129968.15	81926	ABHD17A	438	654	708	374	572	265	380	573	555	267	546	310	419	499	517	427	541	382	422	378	639	766	456	573	408	488	484	340	350	464	326	327	572	324	475	278	368	342	480	312	499	354	463	700	303	392	366
ENSG00000107362.13	51104	ABHD17B	275	235	248	394	412	145	196	200	198	152	227	226	288	96	245	374	209	112	245	291	272	301	302	313	197	252	282	132	185	288	218	166	247	221	226	210	249	105	168	144	281	305	311	243	170	163	166
ENSG00000136379.12	58489	ABHD17C	57	13	47	38	120	12	11	29	45	40	14	39	13	72	20	44	38	3	18	31	39	13	30	117	26	7	110	21	18	30	2	105	9	44	33	10	11	0	30	18	8	16	29	9	31	4	19
ENSG00000164074.15	80167	ABHD18	360	623	614	583	525	246	437	442	441	417	558	531	436	311	441	363	455	338	447	410	558	381	392	488	572	384	562	344	415	496	386	426	611	490	487	376	510	291	416	522	473	444	537	471	402	352	432
ENSG00000140526.18	11057	ABHD2	1814	4214	5001	2102	6162	2720	2838	2714	2922	4840	5508	2975	7307	2784	4760	1182	2978	5233	6105	6979	4283	2126	4565	3170	5155	1742	4914	4104	3030	943	5717	6974	1397	2860	3570	3138	1676	2110	5215	5786	2404	6151	2907	2206	6058	4972	5597
ENSG00000158201.10	171586	ABHD3	886	575	455	478	955	442	972	601	830	435	520	611	737	401	687	681	745	1101	439	634	803	557	748	396	1053	1438	207	962	953	611	701	995	695	664	1198	569	430	467	794	889	483	897	638	382	797	888	656
ENSG00000100439.10	63874	ABHD4	555	301	570	575	908	439	314	307	457	237	361	332	310	634	443	433	591	522	468	772	419	691	261	448	459	392	461	235	268	298	315	572	259	334	364	371	277	271	311	379	279	295	571	397	399	539	365
ENSG00000011198.10	51099	ABHD5	889	1016	2513	1712	1623	1438	1203	1357	1019	2194	1247	2206	1948	1672	1822	963	812	1915	1550	3270	1303	1166	634	829	2171	908	3544	2446	2512	259	1808	5917	727	1666	2739	1797	781	1067	2080	2030	1145	1920	2976	972	2059	1210	1519
ENSG00000163686.15	57406	ABHD6	185	69	72	58	145	57	48	76	55	22	60	31	55	54	76	135	97	74	95	65	42	87	55	33	0	26	46	13	51	81	66	12	94	42	49	66	88	37	20	67	40	43	125	75	52	44	42
ENSG00000127220.6	79575	ABHD8	159	137	44	100	168	65	73	111	110	25	117	74	147	172	127	120	134	76	121	73	175	206	60	130	25	75	114	97	76	50	57	22	68	73	68	36	77	34	56	60	123	91	111	50	78	41	81
ENSG00000136754.17	10006	ABI1	1852	2211	3217	1652	2867	1414	1980	1787	1946	2930	2104	1960	2559	1024	2264	1749	1924	1739	2229	2233	2804	2107	1772	2530	2263	1852	2432	1520	1639	1867	2158	2538	1697	1952	2009	1585	1589	1639	1978	2277	1880	1956	3039	2115	2175	2131	2068
ENSG00000138443.16	10152	ABI2	422	124	229	275	414	187	238	293	261	45	365	135	129	143	294	577	261	98	266	109	93	271	210	179	48	375	311	155	89	377	80	43	543	54	171	280	355	70	119	44	168	175	140	385	116	114	88
ENSG00000108798.9	51225	ABI3	784	267	233	258	146	316	319	211	432	124	447	146	328	359	431	261	687	404	241	583	84	382	675	139	32	178	184	254	169	757	381	197	249	60	345	447	341	324	200	187	211	257	485	181	208	442	130
ENSG00000154175.17	25890	ABI3BP	56	69	112	118	93	61	127	109	82	121	110	62	98	47	86	135	135	103	45	46	62	77	91	55	103	121	101	44	94	84	111	76	107	92	77	54	91	65	64	124	89	73	93	122	74	57	31
ENSG00000119328.12	54942	ABITRAM	138	136	183	87	201	95	171	104	131	117	168	120	210	70	166	78	137	122	135	147	163	113	72	102	160	137	70	111	164	95	116	186	147	161	141	77	125	44	117	127	156	141	233	75	97	200	82
ENSG00000097007.19	25	ABL1	840	610	455	444	491	159	279	350	500	61	425	249	415	428	405	491	567	324	410	213	417	469	431	316	197	296	314	192	305	617	262	255	498	211	313	221	399	152	209	286	337	285	393	440	212	229	291
ENSG00000143322.21	27	ABL2	720	836	571	385	908	452	441	573	672	1303	547	315	528	435	554	953	539	390	559	318	608	643	445	395	1443	410	723	795	418	782	781	547	646	414	647	325	449	704	409	1158	420	311	998	577	641	577	760
ENSG00000099204.20	3983	ABLIM1	1050	716	988	862	1253	1661	2160	1883	1761	120	4878	1125	1491	1395	1761	2334	2523	750	2254	665	590	2237	1283	903	364	2965	2535	728	1155	3557	691	336	6177	344	529	2299	3480	1128	733	344	2412	1693	1541	2212	978	1004	656
ENSG00000163995.20	84448	ABLIM2	8	12	7	27	21	1	31	26	14	2	11	0	14	3	13	7	17	8	8	3	4	10	20	0	1	22	15	3	3	55	2	5	22	3	21	10	52	0	1	9	28	0	6	51	1	3	10
ENSG00000173210.19	22885	ABLIM3	346	181	221	55	24	240	131	22	226	118	33	41	7	57	9	62	134	137	85	166	128	398	77	334	35	71	77	62	26	49	33	46	84	70	54	119	25	153	65	31	114	7	138	138	0	31	106
ENSG00000175164.15	28	ABO	8	59	31	71	0	115	85	13	33	23	41	0	25	133	7	85	42	54	58	21	0	87	11	56	59	18	8	0	14	115	42	18	117	26	11	21	16	0	20	12	11	38	14	151	5	4	34
ENSG00000159842.15	29	ABR	1541	1602	1721	1064	1329	783	1473	956	1663	830	1556	1057	2197	1663	1938	1036	2077	2058	1766	2129	1561	1440	1879	1305	1134	927	652	1714	1530	1544	1360	1906	1056	1152	1474	839	1173	1004	1331	1467	1136	1327	1687	1143	1549	1451	1362
ENSG00000174429.4	137735	ABRA	12	33	20	25	8	14	17	10	27	6	21	25	0	0	12	11	23	19	11	13	6	9	12	4	6	33	24	17	26	4	16	13	29	11	12	16	6	0	24	29	27	8	32	32	10	11	29
ENSG00000146386.8	58527	ABRACL	713	279	703	333	347	267	407	515	517	167	411	247	326	323	474	297	419	177	323	277	725	803	350	654	179	492	269	187	214	331	277	116	538	459	445	198	276	275	402	267	341	478	576	275	292	305	162
ENSG00000163322.14	84142	ABRAXAS1	200	141	214	314	293	139	273	196	163	104	378	211	270	114	245	235	241	149	242	134	138	246	190	201	121	284	206	86	227	183	169	109	369	212	224	243	307	86	156	153	272	235	249	191	201	193	108
ENSG00000165660.8	23172	ABRAXAS2	417	325	425	307	429	176	262	260	309	212	304	232	307	281	284	384	313	216	292	206	558	334	292	364	275	341	319	177	219	226	251	272	297	269	270	229	181	251	195	308	256	281	359	302	243	293	236
ENSG00000146109.5	29777	ABT1	195	165	230	243	292	154	281	191	273	139	313	190	263	218	351	291	326	214	193	171	306	428	287	195	203	327	269	102	152	219	177	150	341	155	253	184	306	113	173	197	249	274	299	212	200	167	131
ENSG00000114626.18	80325	ABTB1	587	1275	2634	2464	2014	1841	2154	2144	2006	1812	2389	3824	3025	3522	2506	1513	1981	3479	2585	6445	2002	2388	1894	1260	2408	2391	1322	3026	2933	426	2222	5364	1186	2078	2623	2249	1504	3827	2799	2198	1637	1695	2921	1878	2810	3214	1933
ENSG00000166016.6	25841	ABTB2	43	93	179	67	67	71	103	89	130	102	123	66	72	182	88	119	178	102	75	36	180	83	45	126	249	50	62	61	34	320	70	62	165	91	88	96	84	102	111	110	126	61	86	96	46	208	100
ENSG00000060971.18	30	ACAA1	464	434	923	376	825	442	678	628	364	406	685	501	873	255	699	483	596	714	565	757	784	463	533	631	546	328	526	717	561	392	571	702	451	676	727	345	452	138	721	655	530	590	621	491	843	606	672
ENSG00000167315.18	10449	ACAA2	281	76	258	204	261	67	108	168	254	125	128	94	152	138	133	171	218	78	210	99	175	258	207	212	81	99	215	81	123	97	140	77	171	138	143	87	168	205	125	171	133	196	227	114	170	136	111
ENSG00000278540.5	31	ACACA	658	517	483	352	308	277	276	224	498	78	513	198	367	385	298	609	410	165	330	235	234	557	352	226	164	285	414	168	263	465	282	178	697	201	335	249	434	238	187	172	467	192	356	420	220	197	191
ENSG00000076555.15	32	ACACB	201	152	240	229	300	104	172	179	54	35	195	224	114	135	161	248	296	76	146	187	92	110	96	65	109	148	144	120	326	104	77	100	107	120	86	128	213	21	49	56	99	163	113	256	112	124	30
ENSG00000111271.14	80724	ACAD10	321	331	333	269	296	153	278	311	246	131	359	230	482	231	289	349	366	199	285	196	243	232	291	219	295	263	131	328	356	351	320	188	316	232	234	201	322	105	199	188	169	263	292	234	281	157	275
ENSG00000240303.8	84129	ACAD11	3	7	20	6	4	2	3	0	0	0	0	0	0	0	4	0	3	2	2	0	0	0	0	3	0	2	2	5	3	0	0	0	0	0	0	0	0	0	0	0	0	0	0	7	2	3	2
ENSG00000151498.11	27034	ACAD8	219	257	432	228	462	113	235	262	261	126	264	205	242	311	261	183	224	158	254	190	242	223	272	249	189	232	357	153	301	233	191	314	231	232	250	175	235	117	279	368	164	307	229	287	208	208	221
ENSG00000177646.19	28976	ACAD9	261	194	195	242	166	82	169	207	222	47	344	120	267	217	192	198	230	119	182	81	187	193	209	150	69	239	121	143	178	284	148	136	285	80	176	138	203	78	103	85	144	125	237	212	145	125	84
ENSG00000115361.8	33	ACADL	3	0	0	0	0	1	0	0	0	0	2	0	2	0	6	9	4	0	0	0	2	0	0	0	4	0	2	0	0	0	0	0	2	0	0	0	4	0	0	0	0	0	0	6	0	0	0
ENSG00000117054.13	34	ACADM	495	193	419	553	316	250	360	256	526	171	287	216	269	172	290	327	403	179	300	200	474	298	338	475	171	484	386	173	226	534	216	140	531	391	273	200	410	201	246	233	270	275	375	336	183	279	242
ENSG00000122971.9	35	ACADS	157	70	75	178	53	22	40	61	94	18	53	3	62	185	61	64	74	56	46	42	50	139	97	67	42	88	23	32	31	74	44	21	21	45	19	18	24	24	19	39	35	47	74	72	30	52	16
ENSG00000196177.12	36	ACADSB	191	234	228	145	677	144	282	165	184	40	463	186	351	106	309	254	280	206	279	101	201	245	293	110	114	160	226	101	188	309	228	152	306	103	96	296	384	94	168	171	215	240	306	324	101	138	231
ENSG00000072778.20	37	ACADVL	1384	1107	1066	771	1269	336	368	922	757	305	421	541	787	789	819	1072	926	692	741	554	967	1089	704	675	430	363	475	565	412	705	831	525	424	377	446	315	407	668	574	734	464	621	740	837	650	655	766
ENSG00000157766.17	176	ACAN	1	2	0	0	11	0	26	10	7	9	8	0	0	24	8	0	0	0	2	0	2	0	19	4	0	15	22	0	2	0	0	5	62	0	0	1	14	0	3	2	4	0	2	1	4	18	4
ENSG00000072818.12	9744	ACAP1	841	2013	2340	1178	1352	1438	1771	2300	1293	1759	1916	1463	1762	1535	1759	1229	1364	1097	1850	1345	2788	1927	1127	1549	1361	1248	1446	2454	1472	1323	1922	1883	1693	1860	1718	1106	1660	985	1584	1474	1634	1364	1573	1986	1362	1753	1676
ENSG00000114331.15	23527	ACAP2	3922	3560	4011	3153	4933	3282	3834	3437	3341	5408	4947	3737	5898	2548	4899	3099	4299	5265	4193	6608	3833	3291	3714	3513	4987	3079	3609	4715	4362	3193	4650	7277	2623	3392	5096	3406	2950	2215	4030	4968	3247	4410	5777	2990	4795	4386	3809
ENSG00000131584.19	116983	ACAP3	201	148	106	174	178	63	167	146	152	38	178	92	165	185	187	160	295	143	190	137	122	199	185	98	68	122	73	203	156	281	184	113	213	89	186	137	182	145	114	91	157	167	154	198	150	97	63
ENSG00000075239.14	38	ACAT1	458	308	396	317	316	229	286	283	260	79	327	197	248	416	239	530	282	123	181	200	290	259	220	168	110	253	283	162	224	198	184	101	405	156	205	196	332	101	155	150	375	229	351	332	191	212	157
ENSG00000120437.9	39	ACAT2	108	70	155	75	61	42	78	102	125	26	111	37	102	75	49	146	75	55	70	79	128	121	105	123	81	78	98	28	73	42	67	53	138	64	67	63	85	32	76	25	93	115	93	73	86	57	39
ENSG00000182827.9	64746	ACBD3	491	401	421	377	333	210	321	406	365	196	370	282	393	207	460	473	401	317	343	322	379	411	381	270	287	414	295	202	289	462	303	236	380	257	338	299	403	177	221	236	305	285	511	376	287	351	229
ENSG00000181513.14	79777	ACBD4	91	28	75	67	120	85	63	140	80	9	89	39	57	19	68	101	81	75	72	52	42	73	78	69	41	100	57	34	39	64	65	28	94	53	57	50	93	48	62	37	95	36	79	133	30	27	68
ENSG00000107897.19	91452	ACBD5	697	591	474	298	630	238	399	566	454	620	431	477	519	461	560	379	473	356	415	340	729	412	494	489	420	385	421	296	473	255	389	501	407	508	491	278	390	170	423	459	344	555	563	318	458	457	491
ENSG00000230124.8	84320	ACBD6	339	200	326	437	203	251	302	362	236	73	503	288	422	312	385	314	312	226	315	514	175	296	242	172	116	396	197	318	335	287	170	197	651	212	223	358	485	112	197	340	280	183	404	451	161	235	203
ENSG00000176244.7	414149	ACBD7	5	8	39	22	4	1	7	30	43	9	8	160	21	33	1	44	6	0	0	140	9	25	13	7	1	0	5	7	142	29	0	97	14	86	44	1	10	0	25	99	12	28	54	26	4	3	38
ENSG00000110455.14	84680	ACCS	224	211	57	297	431	130	55	69	20	91	108	21	72	39	89	98	105	59	80	32	6	68	93	15	29	73	31	41	27	90	46	9	70	31	26	56	157	4	172	174	90	55	74	106	25	52	21
ENSG00000205126.2	390110	ACCSL	1	0	8	0	0	2	2	0	0	1	9	6	2	0	0	3	0	1	0	2	0	10	0	0	4	6	0	12	2	0	0	0	0	0	0	9	0	0	3	4	4	0	0	0	0	0	0
ENSG00000102977.16	65057	ACD	89	74	154	184	145	72	63	76	178	31	70	57	110	16	51	135	141	64	88	96	54	105	90	98	26	108	63	14	60	219	39	88	143	30	50	45	101	55	55	34	66	128	104	127	72	75	40
ENSG00000159640.16	1636	ACE	32	6	45	0	17	12	1	0	3	0	30	0	0	0	3	15	18	6	21	3	0	5	5	4	0	3	0	0	1	0	0	0	15	1	6	0	2	0	1	2	0	8	3	7	2	0	1
ENSG00000130234.10	59272	ACE2	0	2	0	0	0	0	7	7	14	4	0	0	16	0	2	1	0	0	0	8	5	2	0	0	8	3	2	9	13	0	3	8	5	2	0	8	2	9	13	3	4	0	5	0	0	4	6
ENSG00000167769.5	125981	ACER1	1	2	18	18	0	3	6	0	10	0	0	0	0	0	4	3	0	0	3	0	3	0	3	0	0	14	0	0	0	0	0	0	0	0	0	0	0	0	0	6	0	6	7	3	0	0	0
ENSG00000177076.6	340485	ACER2	117	54	31	20	54	22	30	31	65	25	25	25	18	0	15	118	60	32	61	47	27	48	22	75	20	95	43	15	12	37	31	28	80	26	11	34	24	92	27	8	41	12	46	60	20	38	15
ENSG00000078124.12	55331	ACER3	1591	2687	2564	771	2044	652	719	1962	985	2473	904	1558	1545	1017	975	1356	469	690	1429	868	3103	1885	1009	1525	2352	385	1416	1820	874	566	1766	1211	548	2161	1257	616	459	741	2022	3313	1634	1450	1774	1668	1793	1199	2717
ENSG00000087085.15	43	ACHE	9	13	235	201	49	16	1	23	7	90	0	43	0	120	1	33	31	6	146	65	149	78	31	90	32	99	19	24	2	0	13	12	42	38	3	16	4	236	12	0	32	0	2	30	8	9	39
ENSG00000100813.14	22985	ACIN1	3201	2769	3495	2749	2580	2289	2656	3088	3193	2199	3212	2807	4085	2798	3207	3466	3363	2506	3168	2818	2845	2612	2878	2011	3127	3105	2227	2925	2392	3012	2939	3287	3280	2487	3216	2212	2908	2232	2717	2585	2362	2397	3408	2999	2680	2671	2256
ENSG00000213088.12	2532	ACKR1	10	32	101	139	29	14	22	45	14	11	14	9	20	39	9	49	8	31	35	13	57	0	30	73	14	143	57	0	0	2	0	12	83	45	0	24	1	622	11	10	76	0	14	0	6	55	44
ENSG00000144648.16	1238	ACKR2	10	7	12	133	40	0	15	24	4	3	6	7	21	0	32	17	8	11	9	11	5	15	16	10	8	53	0	2	9	0	7	0	66	11	0	26	0	110	1	12	42	7	22	1	0	5	10
ENSG00000144476.6	57007	ACKR3	73	24	3	11	19	21	13	20	16	0	47	4	42	124	45	55	51	22	24	29	17	59	26	19	2	41	33	16	12	24	8	17	27	8	3	30	62	63	9	49	22	16	21	25	22	28	12
ENSG00000129048.7	51554	ACKR4	7	9	4	23	8	20	14	13	4	7	25	6	13	0	25	20	17	12	6	2	0	25	23	9	0	21	13	4	8	58	10	8	12	4	2	14	20	60	6	10	9	19	26	22	1	7	6
ENSG00000131473.17	47	ACLY	1009	1327	1077	856	1242	459	541	447	1261	438	981	479	1072	653	843	815	950	709	842	675	1402	1036	918	1067	711	557	454	779	712	1297	615	805	997	500	580	500	645	609	546	799	646	642	920	728	747	591	851
ENSG00000153086.14	130013	ACMSD	3	9	5	29	11	5	20	12	14	12	13	11	12	63	13	33	34	27	24	21	7	17	28	2	4	17	15	15	10	15	18	0	34	22	32	10	46	30	13	9	12	14	36	16	11	41	6
ENSG00000122729.19	48	ACO1	629	464	477	507	631	650	2166	445	2074	901	426	336	4556	721	724	612	2542	545	476	555	680	486	796	1590	2393	1639	630	732	922	2283	520	650	3301	292	991	401	752	1723	663	289	457	557	957	603	955	1048	361
ENSG00000100412.16	50	ACO2	523	377	433	627	218	130	212	294	416	132	384	202	287	301	263	300	403	216	350	224	506	413	303	233	123	256	146	156	155	423	138	180	370	158	190	175	275	275	134	154	323	138	303	280	175	247	205
ENSG00000102794.10	730249	ACOD1	0	5	0	0	0	0	4	0	164	7	0	0	0	0	0	0	2	0	0	0	6	0	5	7	5	11	0	7	0	0	0	0	0	0	1	0	0	31	0	0	0	0	4	0	0	52	0
ENSG00000184227.8	641371	ACOT1	10	0	0	0	10	0	2	0	0	0	0	0	0	0	6	3	5	0	0	7	0	13	0	3	0	9	0	0	0	0	0	1	10	0	13	0	0	0	2	0	0	11	5	10	0	5	0
ENSG00000162390.17	26027	ACOT11	40	15	24	87	35	18	21	0	7	3	18	1	21	2	23	49	38	21	18	8	20	16	23	0	17	7	4	15	8	9	6	4	55	13	0	8	9	22	1	14	11	20	10	0	2	18	7
ENSG00000172497.9	134526	ACOT12	0	0	0	0	6	0	0	0	0	0	0	0	0	0	0	0	1	0	0	0	0	0	0	0	1	4	9	0	6	0	0	0	0	0	0	0	4	0	0	0	0	0	0	0	0	0	9
ENSG00000112304.11	55856	ACOT13	313	323	315	364	374	211	272	391	252	259	339	259	443	365	365	343	314	257	260	367	280	198	176	305	382	282	275	310	327	263	358	372	236	283	340	202	367	148	341	255	285	314	431	223	289	339	259
ENSG00000119673.14	10965	ACOT2	55	31	46	12	33	23	46	52	45	1	65	39	63	116	44	29	72	12	12	24	18	62	39	6	24	60	10	4	17	64	27	6	77	9	34	30	101	26	29	8	35	35	44	41	11	16	3
ENSG00000177465.4	122970	ACOT4	5	0	8	0	8	1	0	8	11	0	14	0	0	0	3	6	16	0	0	1	0	0	0	2	0	0	0	0	2	0	10	0	9	0	0	0	9	0	7	1	0	0	4	0	0	0	8
ENSG00000205669.4	641372	ACOT6	0	0	0	0	0	0	0	0	0	0	0	0	0	0	0	0	0	0	0	0	0	0	0	0	0	5	0	0	0	0	0	0	0	0	0	0	0	0	0	0	0	0	0	0	0	0	0
ENSG00000097021.19	11332	ACOT7	59	27	115	96	30	15	26	68	191	15	18	28	79	137	11	31	30	4	23	21	39	129	28	73	40	82	11	13	62	36	6	26	124	22	87	23	24	37	60	15	66	131	47	80	15	26	17
ENSG00000101473.17	10005	ACOT8	228	132	280	135	176	150	222	278	155	102	237	145	283	226	233	178	197	112	168	175	239	123	131	167	229	252	94	121	198	68	231	147	218	242	229	144	211	152	242	154	105	205	267	173	201	213	153
ENSG00000123130.17	23597	ACOT9	516	492	329	314	531	230	647	392	788	796	442	412	983	461	480	372	823	458	384	359	557	432	455	879	856	527	609	436	474	536	455	416	518	551	608	299	316	832	335	536	440	507	678	332	607	814	396
ENSG00000161533.12	51	ACOX1	1228	1766	2162	1131	2392	1654	1649	1301	1268	1914	1953	2019	3056	1619	2423	945	1645	3307	2030	5211	1782	1237	1639	1063	1532	1069	961	2260	1972	410	1964	6757	546	2051	2679	1586	1387	1116	2327	1795	1453	1797	2489	1485	2776	1929	1904
ENSG00000168306.13	8309	ACOX2	88	4	30	3	16	0	6	31	7	4	19	9	11	116	13	15	12	19	1	7	4	0	3	1	0	11	46	5	3	0	15	9	23	11	14	12	15	0	2	14	16	4	23	6	8	3	4
ENSG00000087008.16	8310	ACOX3	223	202	214	199	207	104	230	206	256	67	205	128	201	108	179	286	281	194	223	148	219	259	206	135	115	160	148	86	158	220	181	109	211	135	235	165	177	51	170	199	192	163	248	269	164	227	162
ENSG00000153093.18	55289	ACOXL	15	0	0	0	24	2	17	9	58	3	15	3	30	10	26	0	60	21	14	22	18	1	5	26	4	5	0	20	18	0	21	4	32	1	30	11	4	0	22	11	9	10	32	6	25	9	10
ENSG00000143727.16	52	ACP1	508	449	498	2078	429	219	484	583	581	342	533	294	405	667	550	437	570	320	434	220	1057	977	434	471	159	1467	550	694	279	488	326	115	859	447	307	435	621	744	248	149	957	367	460	626	223	667	238
ENSG00000134575.12	53	ACP2	378	229	186	107	223	65	125	104	175	65	104	134	156	286	153	165	235	85	141	28	274	144	295	193	107	72	107	74	118	301	115	85	66	130	71	86	79	214	81	234	147	83	197	124	147	142	115
ENSG00000142513.6	93650	ACP4	4	0	12	0	4	11	3	6	6	0	1	0	0	0	20	17	6	7	18	0	1	10	0	5	1	7	17	0	3	0	19	0	28	5	3	18	33	0	3	0	9	6	8	25	10	24	0
ENSG00000102575.13	54	ACP5	317	65	128	268	217	60	120	159	131	56	61	57	151	144	123	91	202	105	129	75	130	398	175	131	30	196	192	209	75	170	140	32	265	19	104	152	222	590	74	15	146	170	134	174	74	79	68
ENSG00000162836.12	51205	ACP6	183	288	563	569	528	251	628	543	247	49	299	218	289	167	276	894	306	223	291	464	507	350	147	126	102	1651	465	265	209	168	179	300	376	247	188	270	259	130	184	187	148	150	313	472	204	290	331
ENSG00000183760.11	390928	ACP7	0	0	0	0	0	0	0	0	0	0	0	0	0	0	0	0	0	0	0	0	0	0	0	0	0	4	0	0	0	0	0	0	0	0	0	0	0	0	0	0	0	0	0	0	0	0	0
ENSG00000014257.16	55	ACPP	962	765	1202	240	1257	413	803	687	392	818	607	1385	2088	574	1199	141	642	852	1284	417	707	659	675	605	985	169	352	791	739	309	1098	294	183	1145	1188	576	350	419	1203	874	843	1377	603	398	1876	917	799
ENSG00000100312.11	49	ACR	0	0	0	0	0	0	0	0	0	0	0	0	0	0	0	0	0	0	0	0	0	0	0	0	0	0	0	0	0	0	0	0	0	0	0	0	0	0	0	0	0	0	0	0	0	0	0
ENSG00000111644.8	84519	ACRBP	216	152	486	56	86	165	158	159	261	141	58	79	74	248	105	242	253	231	212	198	219	482	117	251	172	179	76	139	112	247	139	140	247	136	126	159	79	200	137	77	175	55	208	199	103	129	200
ENSG00000134940.14	56	ACRV1	2	0	8	22	0	2	5	0	11	0	0	6	1	0	0	3	1	0	0	0	0	0	6	10	0	0	0	9	4	0	0	0	0	0	0	0	6	0	4	0	0	12	10	0	1	0	0
ENSG00000103740.10	23205	ACSBG1	12	19	34	18	16	12	18	1	3	1	9	4	3	0	13	33	14	2	9	6	1	14	30	6	5	24	6	2	4	35	9	1	42	2	5	20	16	0	4	5	12	5	16	28	17	15	4
ENSG00000130377.13	81616	ACSBG2	7	0	16	3	36	4	10	24	2	3	15	2	10	0	16	22	40	0	11	0	6	18	15	5	0	7	24	0	16	0	0	3	14	5	0	18	13	0	2	21	17	11	8	14	0	15	2
ENSG00000167107.12	80221	ACSF2	244	68	27	87	223	93	65	76	55	26	85	20	133	33	67	115	127	51	86	30	22	64	71	47	41	94	53	50	25	105	89	28	78	16	38	51	74	32	27	17	45	101	54	91	29	71	34
ENSG00000176715.16	197322	ACSF3	603	641	990	949	837	472	840	1052	852	158	1116	674	1015	577	780	838	943	494	750	419	679	954	791	563	641	960	672	384	924	1044	635	244	1273	569	796	622	1168	774	750	603	778	609	818	1008	808	565	594
ENSG00000151726.14	2180	ACSL1	9298	48030	26673	11126	28965	28395	11293	26193	16542	70014	15119	27299	36028	14308	28859	16418	10605	21955	20479	31286	43386	16674	16993	16335	42531	12612	24213	35737	24018	4238	30563	43771	7373	28697	24160	14498	11637	17870	24642	47267	18150	15205	38535	23680	23004	36573	28128
ENSG00000123983.14	2181	ACSL3	1461	1196	1322	746	1136	604	652	819	1448	2816	601	833	1125	1117	1028	1150	894	435	853	851	1381	999	604	1288	1552	649	2517	689	824	876	889	929	688	1008	786	576	581	555	692	1538	815	575	1593	794	834	1052	949
ENSG00000068366.20	2182	ACSL4	1568	2968	2837	1533	3521	1902	1751	2090	2413	12310	1859	4817	3822	1891	2491	1323	1649	2002	3302	3200	3649	2241	1882	2830	7440	1593	4544	3069	4831	1161	3443	9323	1114	3906	3936	2556	1068	1626	2898	5557	2050	3120	6379	1758	3512	3794	4723
ENSG00000197142.10	51703	ACSL5	663	400	600	410	495	207	447	272	594	460	426	184	770	323	499	612	701	280	418	282	633	523	777	302	993	485	296	308	262	541	447	98	567	215	547	217	377	359	381	496	331	610	589	510	519	568	463
ENSG00000164398.14	23305	ACSL6	71	68	57	2002	95	81	167	94	90	29	249	43	78	93	99	226	121	12	139	86	145	192	31	34	43	369	192	40	122	126	50	41	253	29	51	72	179	90	34	7	154	226	97	214	23	42	40
ENSG00000166743.9	116285	ACSM1	3	16	7	115	15	40	36	15	8	0	43	48	25	40	8	19	21	16	60	6	14	12	32	0	40	9	20	0	2	0	25	1	89	3	3	28	49	0	15	3	15	55	0	31	6	8	16
ENSG00000183747.12	123876	ACSM2A	0	0	0	0	0	0	0	0	1	0	0	0	0	0	0	0	0	0	0	0	0	0	0	0	0	0	3	0	0	0	0	0	0	0	0	0	0	0	0	0	0	0	0	0	0	0	0
ENSG00000066813.14	348158	ACSM2B	0	0	13	10	0	0	0	0	0	0	0	0	0	0	0	0	0	0	0	0	0	0	0	0	0	0	10	0	0	0	0	0	0	0	0	0	0	0	0	0	0	0	0	0	0	0	0
ENSG00000005187.12	6296	ACSM3	54	107	46	475	92	178	138	92	18	16	200	43	54	156	107	103	153	65	191	15	51	33	99	126	152	80	143	56	28	84	14	13	353	33	39	74	141	26	57	52	76	181	74	161	37	64	52
ENSG00000215009.5	341392	ACSM4	38	5	0	0	10	0	2	14	22	68	6	68	6	0	3	55	0	1	0	35	3	2	2	12	0	0	0	0	29	0	0	8	0	25	0	1	0	0	7	48	22	6	4	0	6	6	38
ENSG00000183549.10	54988	ACSM5	1	0	0	0	0	0	0	0	0	0	0	0	0	0	0	0	0	0	0	0	0	0	0	0	0	0	6	0	0	0	0	0	0	0	0	0	0	0	0	2	0	0	0	0	0	0	0
ENSG00000173124.14	142827	ACSM6	9	12	1	17	9	4	10	12	6	0	0	8	27	31	10	17	24	3	19	10	8	20	16	6	1	17	4	9	14	26	5	0	28	5	0	2	24	0	1	11	9	10	11	15	9	5	0
ENSG00000154930.15	84532	ACSS1	490	457	414	582	298	232	320	448	587	103	452	236	288	302	413	480	603	256	307	227	311	609	517	270	209	521	430	192	280	686	268	108	901	192	321	324	720	134	234	175	437	420	376	610	211	312	147
ENSG00000131069.20	55902	ACSS2	554	751	699	275	809	220	335	219	283	478	344	413	442	261	454	220	352	360	490	399	926	491	243	727	745	204	241	338	404	260	564	366	217	618	388	244	188	318	355	677	293	310	330	377	561	428	572
ENSG00000111058.8	79611	ACSS3	189	389	758	554	361	645	516	959	350	714	617	1077	1102	293	1095	153	203	672	608	860	591	279	357	361	811	350	446	962	474	86	1073	529	186	1290	982	698	586	434	1086	1030	647	546	1169	403	647	1074	949
ENSG00000143632.14	58	ACTA1	0	0	0	0	0	0	2	0	0	0	0	4	0	0	0	0	0	0	0	0	0	0	2	0	0	7	0	0	0	0	0	0	0	0	0	1	0	0	0	0	5	2	0	2	0	0	0
ENSG00000107796.13	59	ACTA2	344	68	61	23	57	63	71	118	157	94	50	61	84	103	66	154	69	65	65	48	81	98	72	38	65	121	62	51	28	56	39	61	156	41	65	48	74	237	56	71	77	41	67	95	65	126	74
ENSG00000075624.16	60	ACTB	87340	141033	234216	86424	102874	68012	66430	59567	111333	102538	87944	88201	149251	117381	122123	56830	78811	110494	134283	169057	269957	188870	94857	129997	62287	51663	56286	91294	61927	73723	75981	133023	53076	94339	69793	47761	44983	69232	88996	100887	102275	82095	107349	94546	111733	91218	109900
ENSG00000169067.4	345651	ACTBL2	0	0	0	0	0	0	0	0	0	0	0	0	0	0	0	0	0	0	0	0	0	0	0	0	0	0	0	0	0	0	0	0	0	0	0	0	0	0	0	0	0	0	0	0	0	0	0
ENSG00000159251.8	70	ACTC1	0	0	0	0	0	0	0	0	0	0	0	0	0	0	0	0	0	0	0	0	0	0	0	0	0	0	0	0	0	0	0	0	0	0	0	0	0	0	0	0	0	0	0	0	0	0	0
ENSG00000184009.12	71	ACTG1	22335	19136	41778	16640	20371	14393	12705	13980	20788	13901	18077	13759	24397	23738	23364	13153	14532	16830	22900	27302	39306	31512	15128	20863	6552	11839	12697	17215	11071	14768	12547	16543	12082	21056	13443	9349	10675	13432	13395	14418	18434	18175	20135	15676	18753	15661	15825
ENSG00000163017.14	72	ACTG2	0	0	0	0	0	1	2	0	0	0	0	4	0	46	0	3	0	0	3	0	1	0	0	0	0	0	0	0	5	0	0	0	0	1	0	3	3	0	0	0	0	0	4	0	0	0	0
ENSG00000182584.5	170487	ACTL10	6	15	23	0	14	10	15	31	14	0	21	3	20	0	21	17	15	3	2	13	17	25	6	19	6	26	14	11	4	0	9	3	18	17	28	14	12	0	9	0	20	13	17	20	4	11	16
ENSG00000136518.17	86	ACTL6A	244	125	217	180	275	127	159	133	281	42	221	111	237	178	135	279	179	59	150	149	97	234	185	130	55	246	155	115	154	214	95	52	386	49	176	142	256	25	95	94	151	139	193	206	145	163	91
ENSG00000077080.10	51412	ACTL6B	4	0	7	0	0	0	3	0	0	0	13	0	0	0	3	0	0	0	0	0	0	0	0	0	1	0	0	0	2	12	0	0	0	0	0	1	1	0	4	1	0	0	0	0	0	0	8
ENSG00000187003.7	10881	ACTL7A	1	0	13	0	0	1	2	0	2	0	0	0	0	0	1	0	2	0	0	0	1	0	0	0	0	0	5	5	0	0	0	0	6	0	0	0	0	0	0	0	0	1	0	0	0	0	0
ENSG00000148156.8	10880	ACTL7B	0	0	0	0	2	0	0	0	0	0	0	0	0	0	0	4	0	0	0	0	0	0	0	0	0	0	0	0	4	0	7	0	0	0	0	0	0	0	0	0	0	0	0	0	0	0	0
ENSG00000117148.8	81569	ACTL8	0	0	0	0	0	0	0	0	0	0	0	0	0	0	0	0	0	0	0	0	0	0	0	0	0	0	0	0	0	0	0	0	0	0	0	0	0	0	0	0	0	0	0	0	0	0	0
ENSG00000181786.5	284382	ACTL9	0	0	0	0	0	0	0	0	0	0	0	0	0	0	0	0	0	8	0	0	0	0	0	0	0	0	0	0	0	0	0	0	0	0	0	0	0	0	0	0	0	0	0	0	0	0	0
ENSG00000072110.13	87	ACTN1	2168	5543	7734	3316	5738	6377	4433	3100	5344	6988	7459	4799	11781	5378	6247	3086	5443	8515	6679	10732	8682	6369	4223	5132	6634	2697	4010	6502	4065	2715	5597	14396	3939	3168	5479	4687	3253	3604	5897	4706	3839	3844	5988	3771	5868	6410	5446
ENSG00000077522.13	88	ACTN2	3	2	0	0	0	0	0	0	7	4	0	0	0	0	0	0	0	0	0	0	0	0	0	0	0	0	0	8	0	0	0	0	0	2	0	0	0	0	0	0	0	1	0	0	0	5	4
ENSG00000248746.6	89	ACTN3	0	0	0	0	0	0	0	0	0	0	0	0	0	0	0	7	2	0	0	8	0	0	0	0	0	0	0	0	0	0	0	0	0	0	1	0	2	0	0	0	0	0	0	4	0	0	0
ENSG00000130402.12	81	ACTN4	2692	3533	4660	2589	3789	1825	1660	1851	4596	2111	2449	1931	4186	2892	3098	1981	3148	3460	3177	3992	5462	3267	4109	3253	2285	1365	1567	2684	2225	2527	2332	4556	1335	1629	2240	1233	1255	2552	2126	3115	1733	2223	2257	2155	3091	2479	3201
ENSG00000131966.14	55860	ACTR10	655	575	956	764	956	417	553	563	455	849	476	419	643	473	575	558	421	431	528	566	989	707	545	618	509	796	455	594	435	406	602	539	357	667	520	477	531	481	586	722	685	542	910	564	465	614	531
ENSG00000138107.13	10121	ACTR1A	1221	998	1941	1405	1250	655	793	889	1048	1068	782	892	1243	750	1143	1041	867	1182	1120	1218	1504	1225	953	1028	905	748	1271	895	694	1095	931	1250	780	916	926	605	624	1007	931	1162	1008	771	1103	916	1113	1089	941
ENSG00000115073.8	10120	ACTR1B	370	159	309	357	472	181	297	196	210	61	303	138	328	324	337	336	336	165	300	285	172	295	261	247	116	278	363	138	209	371	161	168	336	186	141	206	283	172	158	107	288	217	280	316	220	205	164
ENSG00000138071.13	10097	ACTR2	14806	13943	21710	7675	13200	8258	8248	8195	8655	16644	10825	12259	15824	8442	14105	8186	8748	12659	14161	18214	21655	15085	11500	9775	11374	6091	11948	9917	9545	6233	12631	18992	6742	12916	11652	8902	6674	6482	12392	14190	11606	12653	15161	10142	13330	12726	11285
ENSG00000115091.12	10096	ACTR3	6453	7805	11712	6275	7659	5252	6239	6471	7000	9398	7173	6747	9269	5753	8002	4991	6231	8300	7218	9445	12370	7865	6760	6338	7921	5403	5997	7890	5993	4391	7219	9049	5176	7434	7214	5008	4851	4567	6679	9025	7079	7696	9251	6182	7906	7959	7321
ENSG00000133627.18	57180	ACTR3B	66	81	152	100	90	74	78	41	40	49	123	36	62	20	122	71	86	21	116	32	51	102	60	49	61	74	80	60	60	52	55	65	108	50	56	58	94	84	75	36	62	57	88	170	81	36	72
ENSG00000106526.10	653857	ACTR3C	112	110	115	51	57	45	146	105	83	94	134	56	89	69	59	179	103	83	74	62	84	55	122	40	88	230	78	80	90	53	45	46	151	53	89	66	116	46	60	39	115	53	78	224	59	88	70
ENSG00000101442.10	79913	ACTR5	83	57	77	106	88	40	73	120	101	11	150	27	80	106	97	95	94	51	69	62	66	60	124	38	13	86	34	79	26	123	39	10	125	19	47	75	102	0	32	42	96	63	107	147	49	42	34
ENSG00000075089.9	64431	ACTR6	180	166	248	177	244	81	244	208	235	120	193	93	135	199	168	172	139	140	121	116	197	205	161	173	131	269	156	54	130	255	131	81	281	130	195	133	173	150	121	155	147	135	209	145	111	175	99
ENSG00000113812.14	93973	ACTR8	506	428	435	366	474	247	318	336	550	190	482	293	330	176	299	600	450	294	480	219	439	510	365	383	157	339	528	161	261	533	265	212	468	327	293	268	366	93	183	293	344	294	432	378	345	285	348
ENSG00000123165.8	139741	ACTRT1	0	0	0	0	0	0	0	0	0	0	0	0	0	0	0	0	0	0	0	0	0	0	0	0	0	0	0	0	0	0	0	0	0	0	0	0	0	0	0	0	0	0	0	0	0	0	0
ENSG00000169717.7	140625	ACTRT2	0	0	0	0	0	0	0	0	0	0	0	0	0	0	0	0	0	0	0	0	0	0	0	0	0	0	0	0	0	0	0	0	0	0	0	0	0	0	0	0	0	0	0	0	0	0	0
ENSG00000184378.3	84517	ACTRT3	6	0	11	0	2	0	0	10	3	0	0	6	0	0	0	17	0	0	0	0	5	0	0	5	0	0	4	0	0	0	0	0	5	0	0	0	0	0	1	0	0	0	0	0	0	4	0
ENSG00000115170.14	90	ACVR1	304	168	92	70	146	211	160	132	161	95	186	88	110	65	198	261	232	168	185	105	119	272	150	142	67	228	116	200	142	288	189	77	519	81	142	142	216	88	75	116	156	178	149	206	186	123	63
ENSG00000135503.13	91	ACVR1B	423	1069	1451	393	1045	376	398	777	1202	1285	306	1021	1219	441	622	931	468	451	733	1144	1057	892	457	1349	614	341	839	749	853	462	801	1477	387	972	796	347	295	594	839	1508	711	497	1045	795	1069	690	1399
ENSG00000123612.16	130399	ACVR1C	13	4	12	0	40	21	47	26	0	3	38	0	15	45	23	18	35	0	15	18	5	5	7	2	8	59	5	0	3	0	10	0	13	5	27	8	9	57	3	1	0	3	7	3	8	0	6
ENSG00000121989.15	92	ACVR2A	158	71	72	93	200	132	146	146	76	81	221	99	93	53	173	303	211	114	162	92	34	175	113	55	57	132	144	102	164	144	92	49	272	63	80	128	205	37	58	75	127	125	164	195	106	129	67
ENSG00000114739.14	93	ACVR2B	220	48	54	90	191	98	215	183	149	9	393	84	78	105	86	203	201	35	92	35	35	93	68	41	36	176	243	25	91	165	58	25	437	30	81	102	190	80	44	35	199	142	116	130	46	42	32
ENSG00000139567.12	94	ACVRL1	446	98	10	15	14	0	28	103	14	6	9	0	12	155	23	70	45	15	15	11	21	71	13	20	9	28	13	13	10	75	28	1	6	11	8	2	4	40	2	106	31	1	32	22	25	60	21
ENSG00000243989.9	95	ACY1	0	0	0	0	0	0	0	0	6	0	0	2	10	0	0	0	1	0	0	0	0	0	8	6	0	7	0	0	0	0	1	0	2	0	0	0	13	0	0	0	0	0	0	0	1	0	3
ENSG00000132744.8	91703	ACY3	47	4	14	1	0	4	4	10	0	0	15	0	0	0	8	0	17	0	7	0	3	0	0	7	0	4	3	0	0	0	0	0	0	0	0	2	7	0	0	0	7	0	0	5	1	2	1
ENSG00000119640.9	97	ACYP1	72	24	49	128	86	19	96	105	79	6	84	14	29	55	59	127	56	12	56	32	28	61	42	38	24	105	36	11	27	77	19	37	134	32	49	53	113	33	43	30	42	65	58	62	17	30	26
ENSG00000170634.13	98	ACYP2	90	86	67	94	91	48	105	158	76	38	86	82	73	38	114	142	91	62	77	69	69	76	96	106	60	124	88	59	50	101	63	47	199	65	53	93	106	2	61	65	127	47	94	75	88	40	85
ENSG00000196839.13	100	ADA	1869	58	106	105	52	84	83	99	375	4	137	89	81	30	84	202	255	95	103	49	75	108	268	83	25	196	149	85	122	251	106	9	347	20	75	108	219	114	127	52	102	217	99	149	58	101	26
ENSG00000093072.18	51816	ADA2	3244	1370	541	865	1394	856	873	694	1080	319	1635	596	2166	1330	3394	1107	3915	1245	2100	974	364	1541	2158	618	164	1205	388	1245	656	5235	1084	392	1074	174	747	863	812	392	428	514	942	483	2175	736	1223	1150	497
ENSG00000164113.11	132612	ADAD1	0	0	0	0	0	0	0	0	0	0	0	0	0	0	0	0	0	0	0	0	0	0	0	0	0	6	0	0	0	0	0	9	0	1	0	0	0	0	0	0	0	0	0	0	0	0	0
ENSG00000140955.10	161931	ADAD2	0	0	0	0	0	2	0	0	0	0	0	0	0	0	0	0	0	0	0	0	0	0	0	8	0	0	0	0	2	8	0	4	0	0	0	0	6	0	0	0	0	0	0	0	0	0	0
ENSG00000168803.15	161823	ADAL	74	31	126	78	103	40	58	107	71	12	64	36	75	122	59	59	40	16	47	26	55	60	64	148	31	247	57	20	56	48	35	22	90	49	24	45	86	185	36	12	39	45	60	47	28	59	53
ENSG00000137845.15	102	ADAM10	4255	4114	5287	2686	8357	2963	3370	3733	3675	4014	4967	4580	6390	2930	5614	4126	4033	4903	5748	5919	4026	4291	5374	3474	4649	2433	2858	4900	4863	2650	6532	6270	3439	4391	5892	3105	3060	2607	6197	6771	3915	6236	6429	3879	7113	3454	5613
ENSG00000073670.14	4185	ADAM11	0	5	4	10	19	0	4	10	7	0	22	0	0	0	1	0	2	0	4	0	2	0	0	3	0	0	0	0	2	0	0	2	8	4	0	8	0	0	0	0	0	0	2	9	0	0	4
ENSG00000148848.14	8038	ADAM12	31	14	22	16	0	13	13	15	18	5	3	3	37	100	24	8	93	21	23	4	2	16	7	12	10	10	11	5	44	0	10	6	6	25	33	19	20	59	13	4	13	89	21	6	6	4	5
ENSG00000143537.13	8751	ADAM15	445	529	1671	215	723	87	314	247	117	138	117	131	223	450	457	201	268	285	250	287	363	477	169	185	107	86	293	178	126	349	389	261	109	482	267	131	169	176	292	277	211	120	396	387	230	137	249
ENSG00000151694.14	6868	ADAM17	1321	1426	820	1031	1498	1089	1289	1263	1598	1191	1148	1526	1632	1168	1209	1576	1340	1687	1171	2566	1017	1088	1407	1041	1001	855	1104	1938	1818	1007	1429	2833	893	891	1735	1001	1174	989	1226	1290	1023	1461	2038	1110	1585	1284	1442
ENSG00000168619.16	8749	ADAM18	0	0	12	0	0	0	0	0	0	0	0	0	0	0	0	0	0	0	0	0	0	0	0	0	0	0	0	0	0	0	0	0	0	0	0	0	0	0	0	0	0	0	0	0	0	0	0
ENSG00000135074.15	8728	ADAM19	779	2615	2780	1857	1544	1874	601	1520	2279	745	1982	1821	2464	1305	2096	1934	1627	1755	3224	4105	2115	2714	1793	1654	1589	1147	1105	2833	1554	1758	2439	2494	1631	2201	2125	1681	2396	895	1966	1929	1278	1350	2445	2489	2049	1889	2533
ENSG00000104755.15	2515	ADAM2	0	0	0	0	0	0	0	0	0	0	0	0	0	0	0	0	0	0	0	0	0	0	0	0	0	0	0	0	0	0	0	0	0	0	0	0	0	0	0	0	0	0	0	0	0	0	1
ENSG00000134007.5	8748	ADAM20	19	12	5	3	8	1	12	18	18	6	17	6	3	0	29	18	14	3	9	6	17	3	6	10	7	28	0	6	24	2	21	15	19	6	10	5	7	0	5	19	0	18	9	19	13	6	14
ENSG00000139985.7	8747	ADAM21	1	0	17	0	0	3	7	0	6	0	26	0	11	0	3	8	7	0	7	0	0	2	8	7	0	8	0	0	1	0	13	1	12	0	0	3	9	0	3	0	0	0	2	15	9	0	0
ENSG00000008277.14	53616	ADAM22	104	91	130	186	189	102	183	263	98	128	299	121	141	27	198	160	123	170	107	117	98	82	132	117	79	138	205	119	139	93	120	86	182	111	87	107	189	56	152	137	143	222	95	127	74	120	86
ENSG00000114948.13	8745	ADAM23	4	3	9	80	9	11	8	36	15	1	72	54	4	38	24	208	22	13	65	4	26	93	36	20	9	26	129	0	7	207	0	4	92	14	11	38	115	0	6	6	24	6	54	74	281	6	8
ENSG00000042980.13	10863	ADAM28	507	750	329	485	911	207	481	648	208	32	1327	304	576	148	1053	1299	437	394	972	302	165	338	682	163	113	572	302	180	428	215	302	126	397	215	378	595	1562	150	164	192	317	223	517	1704	418	342	229
ENSG00000168594.15	11086	ADAM29	0	6	0	0	0	6	0	0	0	0	0	0	0	0	4	14	11	3	1	3	0	0	0	0	0	2	0	0	0	0	0	0	0	0	8	5	0	0	1	0	0	5	2	0	0	3	0
ENSG00000134249.7	11085	ADAM30	0	0	0	0	0	0	0	0	2	0	0	0	0	0	0	0	0	0	0	0	2	0	0	0	0	0	0	0	0	0	0	0	0	0	0	0	0	0	0	1	0	0	0	0	0	0	0
ENSG00000197140.15	203102	ADAM32	38	15	29	20	19	5	12	0	12	8	9	1	8	21	17	12	14	6	15	18	38	20	6	19	30	20	33	41	14	0	26	25	14	21	5	7	9	42	32	25	23	15	1	10	20	1	21
ENSG00000149451.17	80332	ADAM33	0	0	0	0	0	0	0	2	0	0	0	0	0	0	0	0	0	0	0	0	0	0	0	0	0	0	0	0	0	0	0	0	0	0	0	0	0	0	0	0	0	0	0	0	0	0	0
ENSG00000069206.15	8756	ADAM7	0	0	0	0	0	0	0	0	0	0	0	0	0	0	0	0	0	0	0	0	0	0	0	0	0	0	0	0	0	0	0	0	0	0	0	0	0	0	0	0	0	0	0	0	0	0	0
ENSG00000151651.16	101	ADAM8	770	1690	1939	682	2853	1820	2557	1399	1666	2007	2634	1262	4227	1105	2699	1061	2150	3432	2172	2834	2415	920	2268	1455	3183	1453	1884	3393	2223	855	2511	3663	942	1005	2315	1486	1385	975	2082	1912	1032	1516	2810	1049	2491	3298	2495
ENSG00000168615.12	8754	ADAM9	1514	1458	1289	554	1755	572	478	1011	584	1992	563	1049	1060	656	1112	678	425	537	956	965	1439	1320	460	1017	852	204	1023	1501	719	164	1290	1129	277	1465	888	342	371	646	1020	2102	907	645	865	969	945	843	1182
ENSG00000134028.14	27299	ADAMDEC1	45	9	27	15	6	4	8	16	2	41	26	6	1	31	40	13	28	14	40	12	4	16	36	6	0	6	7	0	8	0	10	1	9	7	2	10	16	40	0	0	12	5	27	5	8	17	3
ENSG00000154734.15	9510	ADAMTS1	11	51	8	0	6	26	8	8	16	8	14	10	13	40	44	0	11	0	0	4	5	13	20	7	4	16	0	15	10	18	0	6	15	8	18	14	4	0	1	7	4	1	12	26	0	15	10
ENSG00000142303.14	81794	ADAMTS10	102	39	29	0	98	64	100	120	11	7	163	48	40	86	114	96	99	66	91	18	30	32	28	28	16	70	112	65	68	84	59	3	232	13	45	66	109	51	34	1	71	32	43	68	16	24	10
ENSG00000151388.11	81792	ADAMTS12	3	0	0	0	0	0	4	0	0	0	0	2	0	0	0	3	0	9	0	0	0	0	0	0	1	4	7	0	0	0	0	0	5	0	0	0	9	0	0	0	0	0	0	0	0	0	1
ENSG00000160323.18	11093	ADAMTS13	5	6	5	13	2	6	7	3	4	0	18	0	5	37	2	27	2	0	10	2	5	5	1	0	5	12	22	3	4	0	0	2	15	6	0	7	23	0	4	13	17	1	5	0	7	15	3
ENSG00000138316.11	140766	ADAMTS14	10	2	0	7	9	0	0	10	17	0	0	0	0	0	0	0	7	0	5	0	0	0	2	0	8	7	8	0	1	0	8	0	11	0	0	0	0	0	2	1	1	0	0	6	0	3	0
ENSG00000166106.3	170689	ADAMTS15	12	0	0	0	0	0	0	0	0	0	0	0	0	0	0	0	0	0	0	0	0	0	0	0	0	0	0	0	0	0	0	0	0	0	0	0	0	0	0	3	0	0	0	0	0	0	0
ENSG00000145536.15	170690	ADAMTS16	0	0	0	0	8	11	6	0	1	0	8	0	8	0	1	0	0	0	10	8	4	0	2	0	0	0	0	0	11	0	0	0	0	3	0	2	2	0	0	2	0	0	5	0	0	0	0
ENSG00000140470.14	170691	ADAMTS17	19	23	54	15	35	17	92	38	36	3	39	15	73	0	44	48	61	7	38	3	31	25	10	11	28	74	38	43	24	32	6	27	54	0	26	53	63	32	13	24	71	9	31	84	28	43	20
ENSG00000140873.16	170692	ADAMTS18	0	4	0	0	0	0	0	0	0	0	0	0	0	0	1	0	5	0	0	0	0	0	6	0	0	0	0	0	0	0	0	2	0	0	0	0	0	0	0	4	0	1	0	0	0	0	0
ENSG00000145808.10	171019	ADAMTS19	0	0	0	0	0	0	0	0	0	0	0	0	0	0	0	10	0	0	0	0	0	0	0	0	0	0	0	0	0	0	0	0	0	0	0	0	0	0	0	0	0	0	0	0	0	0	0
ENSG00000087116.16	9509	ADAMTS2	585	272	327	66	62	35	6	57	83	63	17	174	81	188	116	329	10	0	34	357	129	415	4	44	38	15	5	340	204	281	120	88	8	138	434	21	4	0	51	65	104	7	358	89	117	15	139
ENSG00000173157.17	80070	ADAMTS20	0	0	0	0	0	1	0	0	0	0	0	0	1	0	0	0	0	0	0	0	0	0	2	0	0	0	0	0	0	0	3	0	0	0	0	0	0	0	0	10	0	0	0	0	0	0	0
ENSG00000156140.10	9508	ADAMTS3	8	85	173	44	258	4	2	239	11	98	20	328	90	25	32	11	1	9	104	75	88	97	4	152	45	14	57	13	152	0	78	51	19	395	19	20	11	51	41	204	287	10	213	143	40	15	323
ENSG00000158859.10	9507	ADAMTS4	8	4	0	5	10	1	6	7	4	0	19	9	3	0	13	10	18	4	22	5	0	3	3	0	1	15	17	0	16	0	0	7	19	1	10	11	17	33	5	1	0	17	13	15	4	0	6
ENSG00000154736.6	11096	ADAMTS5	2	0	10	0	0	2	0	0	0	0	20	0	0	0	44	0	5	0	0	2	0	0	0	0	0	0	9	61	0	0	3	0	0	0	0	25	4	0	0	2	0	0	0	0	5	0	0
ENSG00000049192.15	11174	ADAMTS6	41	77	73	118	176	43	56	102	82	20	69	62	93	78	72	160	51	19	66	44	3	103	33	70	19	152	96	29	54	166	23	11	292	39	20	50	63	50	22	8	81	34	80	106	26	26	24
ENSG00000136378.15	11173	ADAMTS7	23	0	26	0	0	0	3	0	0	0	16	6	4	10	1	7	0	0	0	24	0	0	0	0	0	0	17	0	5	0	0	1	6	1	6	5	2	0	0	8	0	0	0	0	4	6	6
ENSG00000134917.10	11095	ADAMTS8	3	6	20	0	0	0	1	7	0	0	8	0	12	0	9	6	7	0	0	0	5	0	6	4	1	0	2	9	3	0	3	0	7	6	0	1	0	0	1	7	0	0	0	0	3	0	4
ENSG00000163638.13	56999	ADAMTS9	1	0	0	0	0	0	0	0	4	1	0	0	0	13	0	0	0	3	0	0	0	7	0	7	0	2	8	12	0	0	0	0	0	1	0	0	4	0	0	3	6	0	0	0	0	0	0
ENSG00000178031.17	92949	ADAMTSL1	0	0	0	0	0	0	0	0	0	0	0	0	0	0	3	0	0	0	1	0	0	0	0	0	0	0	0	0	5	0	0	0	3	0	0	0	0	0	0	3	0	0	6	0	2	0	0
ENSG00000197859.10	9719	ADAMTSL2	3	0	24	3	0	0	0	4	0	0	0	3	0	0	0	0	0	0	2	0	0	0	0	0	5	0	15	0	0	18	0	0	1	0	0	3	23	0	0	0	11	1	0	0	0	0	0
ENSG00000156218.13	57188	ADAMTSL3	0	0	0	0	0	0	0	0	0	0	0	0	0	0	2	0	0	0	0	0	0	0	0	0	0	3	0	0	0	0	0	0	0	0	0	1	0	0	0	0	0	0	0	0	0	0	1
ENSG00000143382.14	54507	ADAMTSL4	738	687	630	256	1094	808	643	409	591	1103	546	609	1138	884	642	637	1220	1178	658	1281	557	553	734	528	1342	583	776	854	843	905	1066	1250	407	486	851	484	504	557	836	966	393	791	875	279	733	1124	1028
ENSG00000185761.11	339366	ADAMTSL5	19	15	0	0	5	1	3	0	0	0	34	3	6	0	19	8	9	0	0	0	0	4	5	0	0	16	0	0	0	0	1	2	2	0	4	5	7	0	2	19	0	6	1	4	2	5	0
ENSG00000105963.15	11033	ADAP1	122	139	52	71	107	69	79	67	167	52	93	146	140	159	144	59	133	135	121	136	97	108	141	44	66	50	10	205	137	97	71	92	45	23	199	50	82	81	144	94	91	96	108	36	176	96	97
ENSG00000184060.11	55803	ADAP2	700	198	86	51	213	38	63	159	87	57	110	64	144	74	324	151	262	110	197	92	48	153	140	118	39	55	26	134	107	387	182	45	41	119	291	129	75	40	57	151	159	54	217	45	235	123	105
ENSG00000160710.17	103	ADAR	6958	11130	8137	4842	8317	6147	12537	5258	19007	12551	7791	4744	26673	6362	9157	5977	16152	9511	8562	11363	14533	5719	10299	13698	13191	10431	6404	8071	6514	18368	5911	20900	14862	4035	7411	5825	6523	11779	6958	5243	5029	5616	11692	5354	7691	12701	10142
ENSG00000197381.16	104	ADARB1	370	265	256	257	360	232	311	322	255	114	493	282	643	199	529	600	339	227	470	252	127	609	557	346	180	439	185	381	335	736	280	92	704	55	295	448	1082	312	146	105	496	321	324	787	265	165	100
ENSG00000185736.16	105	ADARB2	14	1	217	126	10	0	4	77	83	111	105	159	149	46	203	0	9	0	3	6	268	6	75	4	0	3	21	0	0	49	13	0	61	81	78	182	54	0	0	62	0	0	54	65	165	9	227
ENSG00000065457.10	23536	ADAT1	447	301	457	554	383	197	355	382	532	147	437	209	459	254	306	372	403	266	314	352	409	318	348	282	412	318	288	204	490	163	275	352	450	263	370	293	328	417	235	274	272	320	436	338	292	258	269
ENSG00000189007.16	134637	ADAT2	100	77	161	164	93	89	181	200	159	9	243	136	236	51	117	150	129	88	140	65	43	161	103	84	42	148	170	58	146	152	94	18	362	49	82	152	320	0	70	47	160	178	151	162	78	68	50
ENSG00000213638.6	113179	ADAT3	24	18	18	0	2	3	10	7	41	14	11	2	30	0	9	17	10	11	6	7	29	11	27	27	5	23	18	18	6	13	30	9	4	3	22	4	29	0	12	7	21	17	8	2	7	3	5
ENSG00000063761.16	57143	ADCK1	58	42	52	98	19	17	28	56	28	6	62	33	32	0	37	71	69	23	35	25	21	74	50	13	23	65	28	27	13	94	8	18	88	48	24	42	91	44	15	12	47	24	37	58	45	45	22
ENSG00000133597.11	90956	ADCK2	90	44	14	82	52	13	66	29	79	15	75	21	45	142	73	97	75	29	54	31	9	79	55	32	13	61	35	19	28	115	20	49	61	19	22	19	54	2	25	22	74	49	61	71	31	30	24
ENSG00000173137.12	203054	ADCK5	63	32	40	55	40	11	30	38	34	4	52	12	51	65	52	61	67	23	38	16	25	71	37	24	16	38	35	9	32	49	28	10	68	0	33	37	64	0	21	24	38	40	29	39	31	41	39
ENSG00000164742.16	107	ADCY1	10	9	36	16	37	2	27	22	9	7	44	3	6	107	21	46	21	2	44	4	3	31	12	6	2	20	24	21	12	45	9	13	48	5	20	24	42	0	10	13	38	15	30	76	10	20	12
ENSG00000143199.18	55811	ADCY10	26	0	34	19	50	16	9	38	10	17	8	19	24	38	9	28	11	70	12	61	18	4	19	6	11	30	35	9	33	0	11	29	16	12	36	9	6	36	13	21	6	56	2	16	57	25	14
ENSG00000161912.18	221442	ADCY10P1	351	124	166	144	330	294	190	217	226	129	208	151	420	271	202	365	161	253	228	263	110	154	118	82	377	306	86	666	397	119	250	325	267	127	486	137	159	353	162	226	137	282	135	256	356	180	308
ENSG00000078295.17	108	ADCY2	3	0	6	0	0	0	0	0	0	0	0	0	0	0	0	0	0	0	0	0	0	0	0	0	0	0	0	0	0	27	0	0	0	0	0	0	0	0	0	4	0	0	0	2	0	0	1
ENSG00000138031.14	109	ADCY3	169	713	168	141	220	65	179	107	1342	604	113	205	644	523	78	179	127	60	226	150	1114	391	70	1026	1784	76	73	211	125	151	384	67	243	262	427	116	70	413	156	654	254	335	596	328	385	247	190
ENSG00000129467.13	196883	ADCY4	52	152	258	155	107	155	207	273	258	221	117	228	242	154	177	166	145	112	150	351	132	97	90	111	129	201	190	231	223	172	175	255	79	231	216	86	77	96	212	200	97	166	199	113	181	210	207
ENSG00000173175.14	111	ADCY5	20	15	34	2	3	9	4	14	5	4	3	15	0	35	15	28	10	20	4	7	9	11	9	9	2	15	0	3	12	0	11	18	16	8	0	8	7	0	16	13	2	6	8	5	22	10	8
ENSG00000174233.11	112	ADCY6	49	10	10	42	11	36	12	9	25	9	3	0	21	34	18	7	2	0	0	0	16	73	5	9	10	0	39	0	3	4	3	0	48	17	0	0	2	0	6	0	22	4	4	38	2	0	31
ENSG00000121281.12	113	ADCY7	1379	1416	985	567	715	631	967	861	1637	548	1163	679	1430	1146	1272	863	1876	958	1050	903	1116	972	1161	912	1009	1281	328	1187	1087	1658	1002	706	1011	545	897	565	973	584	926	967	806	783	1021	822	1050	990	889
ENSG00000155897.10	114	ADCY8	0	0	0	0	0	0	0	0	0	0	0	0	0	0	0	0	0	0	0	0	0	0	0	0	0	0	0	0	2	0	0	0	0	0	0	0	0	0	0	2	0	0	0	0	0	0	0
ENSG00000162104.10	115	ADCY9	618	71	42	52	235	70	68	145	69	20	81	26	55	91	180	265	282	98	96	40	45	53	109	30	17	94	33	136	47	176	66	28	56	9	105	75	90	51	42	27	50	39	62	82	68	53	36
ENSG00000141433.13	116	ADCYAP1	0	0	0	0	0	0	0	0	0	0	0	0	0	0	0	0	0	0	0	0	0	0	0	0	0	0	0	0	0	0	0	0	0	0	0	0	0	0	0	0	0	0	0	0	0	0	0
ENSG00000078549.14	117	ADCYAP1R1	0	0	0	0	0	0	0	0	0	0	0	0	0	0	0	0	0	0	0	0	0	0	0	0	0	0	0	0	3	0	0	0	0	0	0	0	0	0	0	0	0	0	0	0	0	0	0
ENSG00000087274.17	118	ADD1	3342	4242	4826	6730	4340	2482	2366	2934	3547	2685	3809	2890	4320	3653	4133	4469	3491	3823	5041	4684	5145	5230	3609	2851	2701	3941	3231	3089	2941	3823	2597	4802	3130	2865	2571	2913	3041	6412	2524	2899	3935	2689	3466	4310	3100	3469	3627
ENSG00000075340.23	119	ADD2	71	178	44	1275	199	47	169	308	116	22	325	51	179	254	184	349	93	20	270	42	136	334	226	92	57	458	183	74	51	148	52	12	222	26	106	123	115	379	47	62	211	39	85	454	76	158	99
ENSG00000148700.15	120	ADD3	4077	6785	7988	2978	5103	3675	3319	4261	4828	6324	5096	5255	5342	3447	4460	3564	3910	2891	4991	6739	7223	6453	4123	7752	4457	3286	5184	3746	3497	4439	4365	7116	6052	7019	4177	3652	4942	4050	4233	6297	5123	5745	6427	5450	3881	3425	6185
ENSG00000118492.17	79747	ADGB	7	19	89	23	113	21	14	84	13	30	16	112	46	3	68	12	5	7	24	50	15	20	18	8	16	12	26	32	92	0	15	59	4	66	9	12	31	0	31	110	26	22	77	21	23	37	79
ENSG00000197177.15	84435	ADGRA1	0	0	0	0	0	0	0	0	0	0	0	0	0	0	0	0	0	0	0	0	0	0	0	0	0	0	0	0	0	0	0	0	0	0	0	0	0	0	0	6	0	0	0	0	0	0	0
ENSG00000020181.18	25960	ADGRA2	142	32	31	53	131	56	31	43	16	27	40	16	78	21	50	56	59	45	20	29	20	50	16	7	11	36	47	41	32	67	66	7	33	23	43	28	31	3	29	29	24	21	30	30	23	51	22
ENSG00000152990.14	166647	ADGRA3	31	26	28	137	56	29	95	76	53	6	92	31	64	4	37	24	41	6	44	4	16	63	19	20	10	35	93	32	20	23	18	1	283	33	0	73	53	89	8	9	33	28	24	30	12	13	25
ENSG00000181790.11	575	ADGRB1	11	22	0	0	0	0	12	48	10	0	15	2	1	0	15	12	14	0	1	0	3	4	5	2	7	17	13	0	12	0	11	9	23	0	14	4	14	0	0	11	17	7	12	3	3	17	19
ENSG00000121753.12	576	ADGRB2	3	3	10	0	5	0	2	0	0	0	0	0	3	0	13	0	2	0	3	0	9	18	2	0	0	0	2	0	1	0	0	0	0	0	4	2	2	0	0	5	2	0	0	0	4	0	0
ENSG00000135298.14	577	ADGRB3	0	0	0	0	0	7	0	24	0	1	14	29	1	0	11	11	4	1	1	5	0	3	0	0	0	3	4	10	10	4	0	0	0	0	23	36	0	0	0	1	4	0	5	0	0	12	1
ENSG00000111452.13	283383	ADGRD1	26	14	31	27	14	2	16	35	3	0	88	23	26	0	77	16	66	37	33	10	8	18	34	0	3	4	10	9	26	45	37	0	1	3	3	31	79	49	8	1	8	7	54	0	28	17	7
ENSG00000180264.11	347088	ADGRD2	0	1	4	0	8	0	2	11	0	0	0	0	0	0	0	0	0	0	1	0	5	8	1	0	0	4	2	0	2	0	1	0	20	0	0	0	0	0	4	0	0	0	2	0	0	0	2
ENSG00000174837.15	2015	ADGRE1	256	1925	2258	225	1851	907	1247	810	2109	1403	1266	1534	1471	789	794	201	855	966	1860	399	2103	1582	1758	1671	3119	212	2016	2944	317	242	1510	1597	662	2371	581	468	958	880	2103	1473	708	3011	1421	999	1396	1845	2169
ENSG00000127507.18	30817	ADGRE2	1760	2733	2453	742	2813	1644	2191	2449	2670	3319	2233	4159	7183	3012	2733	948	2536	4365	4312	6185	1941	1085	3628	2121	4046	414	2717	4281	4139	846	5286	7466	1118	2101	4409	1590	1553	1127	3869	4662	1697	4313	3164	899	4743	3180	3090
ENSG00000131355.15	84658	ADGRE3	41	22	285	394	33	1516	738	129	37	96	1205	150	471	434	1330	157	967	2849	727	668	20	118	1034	26	210	650	331	413	176	15	373	452	300	246	896	1365	1026	102	325	199	32	602	204	194	1305	1586	182
ENSG00000123146.20	976	ADGRE5	1999	5220	4041	2698	7722	6143	3459	2672	7056	11908	5521	7422	10645	4011	4516	1707	4158	8914	4372	17209	6177	2547	5330	5263	10547	2421	7034	6529	5721	3559	4824	14381	2679	3745	4865	4613	4391	4695	4148	6910	3557	4609	5972	3101	5392	8193	4826
ENSG00000153292.16	266977	ADGRF1	0	0	9	19	0	0	3	0	0	0	0	0	0	0	0	0	0	0	0	0	0	0	0	2	0	0	6	9	3	0	0	0	3	0	0	0	0	0	0	0	0	0	0	0	0	0	3
ENSG00000164393.8	222611	ADGRF2	0	0	0	0	0	0	0	0	0	0	0	1	0	0	0	0	0	0	0	0	0	0	0	0	0	0	0	0	0	0	0	0	0	0	0	1	0	0	0	0	0	0	0	0	0	0	0
ENSG00000173567.15	165082	ADGRF3	11	71	39	34	38	23	56	46	5	8	46	18	40	44	42	63	89	54	40	11	27	39	28	25	16	27	5	45	39	31	36	10	143	6	24	42	56	0	11	33	35	22	47	38	8	17	12
ENSG00000153294.11	221393	ADGRF4	0	0	0	5	0	0	0	0	0	0	0	0	0	0	0	0	0	0	0	0	0	0	0	0	0	0	0	0	0	0	0	0	0	0	0	0	0	0	0	0	0	0	0	0	0	0	0
ENSG00000069122.19	221395	ADGRF5	4	4	0	0	0	0	0	0	9	1	0	2	0	0	0	2	0	0	0	0	0	0	2	3	0	0	16	0	0	0	0	0	0	0	0	0	0	0	0	0	0	0	0	0	0	0	0
ENSG00000205336.12	9289	ADGRG1	202	50	159	69	37	65	20	11	136	70	102	85	171	182	187	107	193	76	54	44	67	103	670	49	72	192	221	122	35	65	40	37	56	44	59	92	35	134	121	70	34	25	134	82	37	79	81
ENSG00000173698.18	10149	ADGRG2	66	182	162	52	45	82	68	171	45	92	98	164	93	41	117	85	107	109	106	92	70	78	82	84	118	43	48	159	100	40	123	132	24	135	93	92	41	30	135	184	90	81	154	80	129	106	136
ENSG00000182885.17	222487	ADGRG3	593	4025	3236	1245	2520	2279	690	3049	2064	4952	1734	2300	3220	2003	2252	1906	1155	2440	2762	4555	5766	1867	1754	3437	5480	1462	5586	4273	2623	355	2652	5370	640	2922	2382	2123	1421	2824	2885	6117	1655	1962	3274	2492	3144	4041	3860
ENSG00000156920.11	139378	ADGRG4	0	0	0	0	0	0	0	0	0	0	0	0	0	0	0	0	0	0	0	0	0	0	0	0	0	0	0	0	0	0	0	0	0	0	0	0	0	0	0	0	0	0	0	0	0	0	0
ENSG00000159618.16	221188	ADGRG5	112	80	97	224	136	155	71	145	423	11	169	70	132	109	193	99	270	131	105	65	81	165	377	101	112	108	145	76	82	321	50	23	304	46	128	93	318	0	59	4	171	277	86	155	55	25	97
ENSG00000112414.15	57211	ADGRG6	10	2	0	13	7	12	2	0	0	0	0	0	0	0	14	13	5	6	14	0	6	7	4	9	0	29	5	0	2	74	5	0	5	0	8	0	6	0	6	1	2	2	0	0	0	0	0
ENSG00000144820.8	84873	ADGRG7	0	0	14	0	0	7	0	0	0	0	0	0	0	0	0	0	0	0	0	0	0	0	0	0	0	0	0	0	0	0	0	0	0	0	0	0	0	0	0	0	0	0	0	3	0	0	0
ENSG00000072071.16	22859	ADGRL1	411	267	330	244	511	220	247	578	276	152	530	301	376	324	454	503	385	236	265	175	209	291	246	131	235	268	305	284	223	530	326	162	470	308	340	275	396	104	274	272	296	226	272	391	273	324	245
ENSG00000117114.19	23266	ADGRL2	0	0	13	9	0	0	0	0	2	0	0	15	0	0	0	0	0	0	0	0	0	5	0	0	1	0	15	0	2	0	0	3	0	0	0	0	0	0	0	0	0	0	0	0	6	0	1
ENSG00000150471.16	23284	ADGRL3	0	0	7	0	0	0	0	2	0	0	0	2	3	0	0	0	0	0	0	0	0	0	1	0	0	4	0	0	0	0	0	0	0	0	0	1	0	0	0	0	0	0	0	0	0	0	0
ENSG00000162618.15	64123	ADGRL4	0	0	0	0	0	0	5	0	9	1	0	0	0	0	6	0	0	0	4	0	0	0	0	13	3	0	6	0	0	0	0	0	0	0	0	0	0	31	0	4	0	0	0	0	0	0	0
ENSG00000164199.18	84059	ADGRV1	3	19	27	24	7	37	12	46	0	14	5	28	4	65	15	40	25	51	8	10	12	4	5	10	4	15	14	17	6	0	10	30	10	4	25	2	19	38	11	19	13	17	17	7	14	9	13
ENSG00000187758.8	124	ADH1A	0	6	0	0	0	0	0	0	0	0	0	0	0	0	0	0	0	0	0	0	0	2	0	0	0	0	15	0	4	0	0	0	16	4	0	2	2	0	0	2	0	1	0	0	2	0	2
ENSG00000196616.14	125	ADH1B	0	0	0	0	0	0	0	0	0	0	0	0	0	0	0	2	0	0	0	0	0	0	0	5	0	0	83	0	0	29	0	0	0	0	0	0	0	0	0	0	0	0	0	0	0	0	0
ENSG00000248144.6	126	ADH1C	0	0	0	0	0	0	0	0	0	0	0	0	0	0	0	0	0	0	0	0	0	0	0	0	0	0	0	0	0	0	0	0	0	0	0	0	0	0	0	2	0	0	0	0	0	0	0
ENSG00000198099.8	127	ADH4	6	8	0	5	12	3	10	0	9	1	8	2	12	0	6	17	16	6	0	0	6	8	5	6	1	8	23	0	6	29	0	0	16	0	3	6	11	0	0	4	0	2	9	0	5	0	4
ENSG00000197894.11	128	ADH5	500	407	658	459	670	178	538	328	474	135	588	242	324	282	436	530	468	228	397	232	469	555	321	383	184	391	491	186	388	531	276	269	597	299	260	373	571	265	272	277	467	452	645	354	289	313	362
ENSG00000172955.17	130	ADH6	24	0	10	0	6	2	8	10	15	3	8	6	11	36	7	6	6	0	6	0	3	12	9	0	0	10	47	8	1	0	0	0	11	0	0	0	1	15	2	13	4	7	3	0	1	0	0
ENSG00000196344.11	131	ADH7	0	0	0	0	0	0	0	0	0	0	0	0	0	0	0	0	0	0	0	0	0	0	0	0	0	0	0	0	0	0	0	0	0	0	0	0	0	0	0	0	0	0	0	0	0	0	0
ENSG00000147576.17	137872	ADHFE1	45	20	28	4	25	5	20	41	8	1	37	0	28	36	30	46	20	8	16	1	7	17	16	7	0	19	2	3	11	25	39	5	5	10	37	32	18	0	8	6	12	12	15	9	10	10	8
ENSG00000182551.14	55256	ADI1	473	147	370	287	233	156	276	289	216	105	209	172	201	198	222	274	244	223	198	212	230	501	213	148	130	141	134	235	166	206	232	103	270	221	224	211	240	146	212	230	195	252	273	166	201	176	132
ENSG00000182035.12	149685	ADIG	1	0	0	0	0	0	0	0	2	1	0	0	11	0	0	0	0	0	0	3	3	0	0	0	1	0	6	0	0	0	0	0	0	0	0	17	0	0	4	0	0	15	8	0	2	0	4
ENSG00000181092.10	9370	ADIPOQ	0	1	0	0	0	0	0	0	0	0	0	0	0	0	0	0	0	0	0	0	0	0	0	0	0	0	0	0	0	0	0	0	0	0	0	0	0	0	0	0	0	0	0	0	0	0	0
ENSG00000159346.13	51094	ADIPOR1	2953	14911	26867	75475	10087	3372	6466	14001	3517	18078	6892	14452	3521	31424	10423	12999	15070	22007	25863	14294	38717	32744	11362	23736	7471	39101	9112	15264	2415	4457	5415	6368	8770	15692	2940	16578	2368	142508	7090	6163	36965	2779	8931	15512	6255	24291	13174
ENSG00000006831.10	79602	ADIPOR2	680	647	633	752	810	421	457	544	693	444	559	338	616	411	607	678	637	625	531	726	710	834	507	918	497	606	634	447	465	659	572	551	692	482	525	388	458	557	453	473	613	522	659	649	486	459	480
ENSG00000148671.14	10974	ADIRF	0	0	0	0	0	0	0	0	0	0	0	0	0	0	0	0	0	0	0	0	0	0	0	0	0	0	0	0	0	0	0	0	0	0	0	0	0	0	0	0	0	0	0	0	0	0	0
ENSG00000156110.14	132	ADK	297	286	195	256	198	150	260	273	171	103	321	193	347	34	464	301	352	147	264	98	90	234	285	154	63	245	260	107	237	187	119	112	341	51	242	197	444	170	113	112	184	246	240	534	131	176	104
ENSG00000148926.10	133	ADM	481	749	1170	121	851	1010	778	752	1278	1953	769	1047	2599	562	1297	98	1034	1698	1190	1166	1688	575	909	1589	2695	602	928	1204	939	244	1447	2154	578	907	1488	489	609	745	1979	1281	770	1250	1377	671	1486	1927	767
ENSG00000128165.9	79924	ADM2	12	13	25	0	98	6	25	11	70	11	9	19	30	18	16	18	46	20	21	22	57	14	9	17	17	32	24	37	64	38	23	64	43	22	31	25	74	40	22	21	74	17	64	40	27	12	18
ENSG00000224420.3	199800	ADM5	0	0	10	0	0	0	0	5	0	2	8	0	5	0	2	5	0	0	4	3	7	0	0	0	0	0	0	0	0	0	0	0	5	0	4	0	2	0	0	0	0	0	0	0	0	0	0
ENSG00000101126.17	23394	ADNP	2219	1533	1970	2016	1991	1056	1503	1386	2082	818	2671	1223	2089	1663	1791	2745	2094	1672	2212	1768	1338	2007	1749	1178	984	1589	2350	1334	1455	2800	1400	1586	2171	819	1317	1648	2196	786	1046	1299	1542	1450	2029	2066	1470	1129	1217
ENSG00000101544.9	22850	ADNP2	325	314	195	245	421	196	180	231	245	93	304	125	314	378	343	551	317	144	231	156	237	178	303	266	195	246	542	135	327	218	162	211	313	139	223	177	225	161	203	245	161	243	336	195	218	195	161
ENSG00000181915.5	84890	ADO	535	195	215	258	366	109	209	236	215	41	219	72	159	225	286	363	300	112	154	105	147	315	249	141	46	251	213	97	113	445	108	72	326	90	166	143	256	56	85	78	281	130	228	170	142	211	135
ENSG00000163485.17	134	ADORA1	24	0	0	0	2	0	3	0	0	0	0	0	0	0	8	4	0	0	4	0	0	0	0	0	0	0	0	0	2	0	0	4	0	0	0	2	0	0	1	0	4	1	4	0	0	0	0
ENSG00000128271.22	135	ADORA2A	8	24	22	18	8	14	36	41	32	13	52	13	36	25	31	53	23	25	32	43	31	41	15	38	24	57	29	31	44	32	12	23	59	23	23	25	59	68	54	10	32	25	35	52	39	48	53
ENSG00000170425.3	136	ADORA2B	119	45	62	26	70	31	41	13	12	7	6	8	10	0	48	100	48	43	68	17	27	100	33	10	5	30	24	36	31	20	48	5	34	19	22	29	55	28	7	25	12	24	71	34	31	22	10
ENSG00000282608.1	140	ADORA3	44	11	56	68	0	21	29	0	30	6	17	13	7	0	20	42	64	0	13	23	18	31	4	0	14	2	14	21	21	30	8	18	50	42	8	3	3	0	4	7	9	41	53	8	1	2	18
ENSG00000159322.17	83440	ADPGK	1312	1553	1385	1177	1338	658	1465	1442	1460	1438	1429	1336	1467	1104	1637	1290	1118	1238	1128	1033	1926	1397	1326	1405	1571	1081	1529	1150	1334	1656	1224	1158	1482	1261	1305	1044	1175	1114	1281	1643	1161	1095	1754	1174	1326	1801	1528
ENSG00000144843.11	141	ADPRH	392	124	85	48	66	50	142	135	270	97	58	86	110	82	153	104	318	123	155	108	205	136	132	589	242	102	59	98	61	427	145	29	121	185	104	96	71	105	77	129	95	97	230	98	114	165	169
ENSG00000153531.13	113622	ADPRHL1	50	1	32	29	8	0	7	13	2	5	10	8	12	0	23	23	5	8	17	10	15	9	19	10	21	19	7	8	27	0	38	7	18	19	20	5	9	35	12	11	12	6	28	13	25	26	20
ENSG00000116863.11	54936	ADPRHL2	98	88	123	66	73	27	112	118	105	85	43	39	159	132	72	96	145	84	85	48	106	50	86	183	98	120	82	48	90	91	82	85	117	78	96	71	116	62	37	70	55	97	122	106	83	151	114
ENSG00000170222.12	56985	ADPRM	107	150	209	171	194	135	228	354	167	64	548	155	189	117	274	421	237	71	188	95	161	242	104	227	150	341	316	43	110	164	115	110	358	125	154	178	315	199	122	149	184	123	323	193	108	214	81
ENSG00000120907.18	148	ADRA1A	0	0	0	0	0	0	0	0	0	1	0	0	0	0	0	0	0	0	0	0	0	0	0	0	0	0	0	0	0	0	0	0	0	0	0	0	0	0	0	0	0	0	0	0	0	0	0
ENSG00000170214.5	147	ADRA1B	0	0	0	0	0	0	0	0	0	0	6	0	0	0	0	0	0	0	0	0	0	0	0	0	0	0	0	0	0	0	0	0	0	0	0	0	0	0	0	0	0	0	0	0	0	0	0
ENSG00000171873.8	146	ADRA1D	4	0	5	0	4	0	0	0	0	0	0	0	0	0	0	0	0	0	0	0	0	0	0	3	0	0	0	0	0	0	0	0	0	1	0	0	0	0	4	5	2	6	1	0	0	0	4
ENSG00000150594.7	150	ADRA2A	4	3	18	0	0	9	14	0	18	9	25	1	3	0	4	0	19	4	31	11	0	13	5	20	5	0	11	7	3	0	0	0	2	0	11	35	3	0	9	0	20	3	1	16	2	0	3
ENSG00000274286.2	151	ADRA2B	2	0	0	0	0	0	0	0	0	0	0	0	0	0	0	22	0	0	0	0	0	0	0	2	0	0	0	0	0	0	0	0	0	0	0	0	0	0	0	6	0	1	0	0	0	0	0
ENSG00000184160.8	152	ADRA2C	4	0	0	0	0	0	0	0	0	0	0	0	0	0	0	0	0	0	0	0	0	0	0	0	0	0	0	0	0	0	0	0	0	0	0	0	0	0	0	1	0	0	0	0	0	0	2
ENSG00000043591.6	153	ADRB1	20	0	0	0	2	7	0	0	0	0	0	0	0	11	6	3	5	10	0	0	0	5	2	16	0	23	0	0	0	15	0	0	8	0	0	3	3	0	2	0	0	3	12	12	7	2	0
ENSG00000169252.5	154	ADRB2	376	382	444	246	603	211	307	624	161	189	291	304	206	284	438	206	558	327	267	241	223	294	459	232	46	177	192	189	207	302	201	177	121	330	458	197	247	124	261	240	398	160	315	228	308	417	341
ENSG00000188778.6	155	ADRB3	4	0	0	0	0	0	0	0	0	0	0	0	0	0	0	0	0	0	0	0	0	0	0	0	0	0	0	0	0	0	0	0	0	0	0	0	0	0	0	0	0	0	0	0	0	0	12
ENSG00000130706.13	11047	ADRM1	260	202	327	291	158	154	169	165	299	110	203	108	198	71	226	231	243	157	225	144	332	245	162	227	112	142	111	116	121	220	146	139	235	78	154	117	164	178	137	171	178	117	224	206	178	218	69
ENSG00000239900.12	158	ADSL	137	115	108	119	75	44	124	137	83	32	94	94	35	133	82	201	103	94	114	45	55	119	87	66	21	176	93	96	91	278	106	41	254	44	89	81	134	208	62	54	70	125	86	102	49	76	59
ENSG00000035687.10	159	ADSS	701	976	1416	1243	854	428	1017	625	670	445	851	507	1276	605	794	725	788	674	971	896	1241	957	764	824	265	612	1549	358	698	782	530	1304	880	760	716	585	727	418	690	636	718	568	885	733	617	657	704
ENSG00000185100.10	122622	ADSSL1	21	5	27	31	20	6	3	5	11	0	6	0	10	0	16	7	8	2	9	5	4	23	5	5	8	13	2	0	1	28	7	3	7	0	8	25	21	0	7	3	13	2	4	5	5	8	0
ENSG00000111863.12	84830	ADTRP	62	15	51	5	36	85	221	104	73	2	191	59	52	56	43	5	70	22	56	32	25	48	5	44	28	202	154	14	58	60	19	11	492	9	26	145	345	30	39	30	123	260	62	76	16	45	26
ENSG00000106624.11	165	AEBP1	21	132	73	449	105	21	55	46	74	12	91	116	49	161	82	247	113	44	136	68	31	368	271	36	27	33	83	41	52	502	25	74	327	18	43	83	130	32	39	42	218	24	59	175	39	52	66
ENSG00000139154.15	121536	AEBP2	596	328	465	331	505	307	416	477	353	209	619	363	451	183	501	641	392	245	448	296	365	350	385	379	244	458	515	285	352	360	440	283	671	364	470	477	502	280	287	342	532	431	468	521	380	285	269
ENSG00000181026.15	64782	AEN	718	122	148	425	109	85	156	299	234	28	221	59	145	265	108	290	230	50	177	90	112	242	148	154	52	258	250	36	95	280	71	21	459	60	108	89	212	84	80	57	194	103	169	214	62	83	50
ENSG00000196526.10	60312	AFAP1	18	21	87	64	50	58	496	182	135	76	37	219	370	341	391	31	204	188	94	330	445	281	67	120	226	139	36	55	32	210	126	0	371	109	5	161	84	62	175	299	24	11	195	98	11	108	69
ENSG00000272620.1	84740	AFAP1-AS1	53	0	12	15	9	8	84	37	7	9	2	35	58	0	27	0	32	32	5	14	28	19	0	2	34	14	0	0	13	0	30	0	58	11	2	31	17	25	34	55	4	4	15	3	3	19	3
ENSG00000157510.14	134265	AFAP1L1	15	0	12	9	0	3	15	0	4	4	26	0	0	0	17	2	16	3	10	0	0	5	0	6	2	1	2	0	10	0	11	0	2	3	7	8	3	0	0	1	2	7	4	9	2	0	0
ENSG00000169129.15	84632	AFAP1L2	32	33	37	12	16	20	34	71	139	5	39	24	19	51	34	35	63	6	37	18	43	49	22	21	8	57	26	32	32	41	22	15	66	16	23	21	37	22	8	0	29	45	22	54	39	21	22
ENSG00000130396.20	4301	AFDN	361	160	71	290	204	260	161	173	120	327	136	113	133	215	164	277	129	90	178	594	49	84	67	84	111	126	422	64	121	188	400	473	119	82	287	212	249	107	53	200	375	76	573	215	312	153	96
ENSG00000172493.20	4299	AFF1	3165	6013	4211	7558	4591	3141	3680	3440	6153	10434	3742	2870	6968	5050	3458	4585	4040	3824	4138	3210	5779	3684	4302	5444	9387	5070	4640	3860	2843	4203	2547	4030	5840	2764	3341	2526	2962	10729	2801	3616	3129	3148	4089	3721	3396	6581	4106
ENSG00000155966.14	2334	AFF2	173	305	472	1083	942	348	623	396	351	1228	581	331	906	90	380	254	325	660	418	568	457	224	289	444	453	342	965	319	128	166	161	871	400	351	274	245	220	313	322	673	277	246	669	285	141	658	401
ENSG00000144218.19	3899	AFF3	443	1198	538	1980	643	242	497	1281	190	8	1452	1028	992	284	1064	2074	745	463	1212	368	506	1937	1523	327	206	989	385	282	564	2087	321	476	1208	311	516	782	2436	201	202	362	1147	334	846	2459	491	513	281
ENSG00000072364.13	27125	AFF4	2298	3224	2312	1780	2920	1516	1914	1925	2836	2584	2262	1767	2341	1316	2184	3359	2175	2176	2472	2292	2447	2224	2103	2073	2275	2061	2903	1787	1959	2214	2127	2724	1901	2027	1932	1493	1739	1924	1620	2827	1954	1664	2660	2222	2008	1831	2415
ENSG00000135537.17	246269	AFG1L	98	108	129	139	60	34	80	42	71	17	58	47	67	110	88	113	60	22	100	33	90	42	65	49	82	57	63	54	85	70	78	20	129	80	64	58	87	18	40	69	66	62	71	92	65	49	84
ENSG00000141385.9	10939	AFG3L2	247	346	274	460	119	182	222	269	295	78	314	115	219	273	255	355	332	163	253	163	158	424	368	242	85	380	264	108	155	526	163	89	471	127	154	180	488	94	105	156	276	182	188	235	186	217	88
ENSG00000079557.5	173	AFM	0	0	0	0	0	0	0	0	0	0	0	0	0	0	0	0	0	0	0	0	0	0	0	0	0	0	6	0	0	0	0	0	0	0	0	0	0	0	0	0	0	0	0	0	0	0	0
ENSG00000183077.15	125061	AFMID	102	145	50	104	57	7	36	35	23	17	36	0	7	55	47	40	28	53	43	22	20	59	30	34	0	2	11	31	49	54	57	2	43	70	33	20	21	27	30	35	22	16	42	23	21	32	37
ENSG00000081051.8	174	AFP	0	0	3	0	0	0	0	0	0	0	0	0	0	0	0	0	0	0	0	0	0	0	0	0	0	0	0	0	0	0	0	0	0	0	0	0	0	0	0	0	0	0	0	0	0	0	0
ENSG00000119844.15	54812	AFTPH	1357	1579	1392	1519	2292	944	1234	1170	1467	1471	1123	1190	1659	957	1622	1813	1403	1422	1521	1308	1900	1408	1329	1657	1568	1295	1610	1146	1158	1383	1440	1616	1346	1368	1453	1145	1233	916	1212	1553	1127	1435	1918	1196	1336	1497	1481
ENSG00000038002.9	175	AGA	154	132	180	99	118	229	232	172	174	60	290	160	133	157	244	118	158	104	212	89	448	170	276	135	90	108	230	135	49	94	118	184	151	127	96	169	153	49	120	171	164	117	235	181	72	128	167
ENSG00000157985.19	116987	AGAP1	95	9	22	31	6	13	7	11	76	0	46	10	29	0	28	21	93	38	17	21	23	0	63	0	23	60	21	14	25	3	0	0	23	7	12	19	15	28	39	1	14	5	12	48	9	9	5
ENSG00000271880.1	119385	AGAP11	0	0	0	0	0	0	0	0	0	0	0	0	0	0	0	0	0	0	0	0	0	0	0	0	0	0	0	0	0	0	0	0	0	0	0	0	0	0	0	0	0	0	0	0	0	0	0
ENSG00000135439.11	116986	AGAP2	311	670	790	263	626	422	551	618	537	416	543	321	622	351	504	538	484	470	546	893	1065	526	474	472	373	537	824	615	377	429	466	512	447	507	474	301	471	427	435	356	538	414	544	627	324	530	540
ENSG00000133612.19	116988	AGAP3	426	54	95	180	421	91	143	115	144	27	141	40	176	77	227	199	219	102	172	66	15	101	160	180	51	82	108	119	65	188	133	86	142	21	193	93	66	59	87	95	126	101	100	46	169	174	36
ENSG00000188234.13	119016	AGAP4	66	121	69	231	113	76	93	120	59	26	112	42	63	157	68	140	86	86	118	68	70	91	91	79	79	147	100	66	81	119	63	60	172	71	45	86	97	182	56	80	112	55	76	118	72	75	67
ENSG00000172650.13	729092	AGAP5	0	11	0	0	0	0	8	0	0	0	0	0	0	0	1	5	8	4	3	0	7	12	0	6	1	14	2	0	3	0	0	0	17	18	0	7	11	0	5	1	0	0	0	0	2	8	3
ENSG00000204149.12	414189	AGAP6	13	18	17	10	14	6	9	21	18	2	37	24	6	0	9	29	9	19	12	2	3	9	23	8	16	16	2	20	13	60	17	0	25	7	20	2	20	0	9	10	19	12	9	7	6	11	9
ENSG00000204172.12	642517	AGAP9	54	27	40	74	26	9	35	27	29	4	64	59	10	73	33	48	30	50	43	27	21	47	53	56	1	49	22	32	37	21	52	10	20	5	17	35	21	96	4	25	27	23	36	10	27	32	52
ENSG00000273540.4	123624	AGBL1	0	0	24	0	0	0	0	0	0	0	0	0	0	0	0	0	0	0	0	0	0	0	0	0	0	6	0	0	0	0	0	0	0	0	0	0	0	0	0	0	0	0	0	0	0	0	0
ENSG00000165923.16	79841	AGBL2	20	45	38	26	50	18	29	22	21	2	53	27	82	52	26	77	35	16	35	15	23	59	47	28	39	48	6	30	56	17	3	19	73	28	13	17	58	19	20	23	39	23	38	46	22	38	23
ENSG00000146856.14	340351	AGBL3	43	43	63	76	58	57	73	81	29	30	131	59	51	0	57	62	66	35	69	25	53	64	26	32	25	60	90	34	47	64	34	7	113	11	39	62	110	0	31	19	56	35	69	48	25	26	19
ENSG00000186094.17	84871	AGBL4	0	0	5	8	8	3	0	0	0	0	0	0	0	0	4	0	0	0	6	0	0	0	3	3	0	0	0	0	0	38	0	0	2	0	1	0	4	0	0	3	6	0	1	0	2	0	0
ENSG00000084693.16	60509	AGBL5	280	206	442	348	443	194	352	318	275	119	307	181	314	242	255	401	291	205	241	145	215	294	220	276	157	391	357	182	209	153	246	102	344	196	133	191	330	512	183	226	239	243	317	345	132	145	245
ENSG00000204305.14	177	AGER	59	115	182	96	133	133	134	143	100	80	178	115	139	77	94	180	135	104	151	173	103	75	56	66	94	115	80	275	103	43	138	263	192	73	206	64	110	22	156	88	43	133	77	164	143	119	157
ENSG00000173744.17	3267	AGFG1	3726	7329	5601	3153	6362	1849	1701	4654	3293	9915	2176	5270	5325	3381	3532	4443	1552	1824	3810	5426	5555	4159	2095	4283	5175	1538	7788	4453	4739	1002	4576	6213	1327	5488	4499	2179	1913	2736	3406	9018	3517	2503	7405	4805	3687	3204	6096
ENSG00000106351.13	3268	AGFG2	106	66	40	126	118	76	130	184	182	13	162	38	100	53	88	151	165	98	105	81	62	115	124	91	36	149	85	62	101	121	70	28	165	25	116	107	218	68	94	44	115	168	92	140	66	63	63
ENSG00000164252.13	55109	AGGF1	155	194	284	162	222	72	183	226	187	90	244	164	206	98	240	213	139	132	191	131	231	188	134	155	155	153	127	81	149	173	148	169	142	271	114	118	188	121	136	164	171	198	267	121	144	167	166
ENSG00000006530.18	55750	AGK	371	302	347	283	269	224	370	334	384	37	526	197	432	149	410	321	520	247	383	136	224	383	433	298	135	343	290	126	229	456	175	80	541	186	266	326	569	187	248	120	307	379	416	398	199	222	100
ENSG00000162688.17	178	AGL	281	1033	1255	726	741	363	513	725	478	298	561	513	640	237	537	468	468	265	648	344	833	697	529	354	324	298	619	335	331	393	465	632	618	1054	347	364	521	261	406	567	500	550	474	694	337	209	1032
ENSG00000116771.6	79814	AGMAT	34	35	25	41	16	50	84	84	43	8	137	59	97	70	65	57	62	42	87	20	30	86	49	54	39	91	39	28	86	66	47	26	141	15	36	61	88	89	49	25	74	119	73	53	61	59	22
ENSG00000187546.14	392636	AGMO	2	0	0	3	5	1	6	0	0	4	63	19	0	0	19	0	3	6	0	8	0	1	9	0	0	1	33	0	3	0	0	0	13	3	0	30	45	0	0	12	10	0	11	0	0	16	0
ENSG00000092847.12	26523	AGO1	1410	1125	1038	806	1653	1141	815	880	1147	545	1398	786	1139	868	1716	1455	1447	1218	1594	1351	796	1023	1282	779	771	777	1036	1709	761	899	1432	1292	941	665	1197	1054	958	581	953	1343	910	1021	1227	1028	1426	916	1078
ENSG00000123908.12	27161	AGO2	2540	1815	2863	5639	2189	2411	2042	2350	2088	2224	2531	2511	2277	3580	2637	3725	2593	3576	3436	3781	2344	2605	2193	2260	2534	3398	3335	2862	2522	1841	2901	4178	2718	1982	3667	2302	2007	5361	1902	2403	2237	2091	2687	2491	2877	2661	1668
ENSG00000126070.20	192669	AGO3	1291	1165	849	1120	1624	917	1256	1255	922	564	1303	764	1353	1106	1278	1310	1196	779	998	1039	651	817	969	592	991	1048	1073	1101	1271	992	1247	907	1211	841	1493	962	1285	847	958	1065	899	1129	1253	1077	917	748	835
ENSG00000134698.11	192670	AGO4	1961	3817	4602	2115	4389	3142	2859	3496	1977	5703	4004	3787	6285	2973	4856	1467	2696	4405	4369	6192	3579	2768	2738	1851	4422	1248	3374	5290	3369	947	4836	8435	1174	3926	4194	3305	2357	1763	4173	4832	2585	3369	4773	2700	3886	3770	4880
ENSG00000204310.13	10554	AGPAT1	325	259	469	265	361	243	183	234	504	145	168	176	216	226	210	270	315	299	317	400	344	396	187	347	193	281	84	246	128	266	185	198	240	197	219	147	166	543	217	186	157	127	197	310	232	234	247
ENSG00000169692.13	10555	AGPAT2	252	321	493	224	309	144	281	373	231	227	173	337	353	444	332	191	191	250	231	331	517	498	202	399	171	96	172	238	286	160	278	395	116	293	252	119	105	83	287	293	262	183	416	229	282	288	262
ENSG00000160216.19	56894	AGPAT3	1643	1240	1220	1395	854	459	845	781	1323	659	801	319	735	1342	890	940	1370	630	1085	835	1252	1040	1273	767	605	1151	531	512	598	1500	707	322	1104	257	653	591	555	711	401	446	705	531	908	746	787	1163	442
ENSG00000026652.15	56895	AGPAT4	624	561	396	2031	1092	343	362	586	281	279	596	1776	634	474	319	422	397	302	421	450	524	786	513	492	172	502	1336	712	553	939	402	249	829	1254	828	459	782	569	441	528	1068	700	699	601	566	578	541
ENSG00000155189.12	55326	AGPAT5	337	283	201	508	265	171	236	443	291	50	451	137	228	125	334	715	329	156	295	163	163	624	554	219	70	402	409	76	190	511	171	90	797	122	225	254	646	112	129	92	387	223	333	524	192	240	149
ENSG00000018510.16	8540	AGPS	1011	753	948	1102	939	370	492	543	735	277	716	350	790	701	714	569	682	407	630	521	642	701	652	597	351	489	795	383	530	890	522	412	781	477	687	383	645	382	447	558	562	735	844	363	526	543	537
ENSG00000106541.12	10551	AGR2	8	19	0	2	1	2	8	10	8	0	0	3	3	0	2	51	6	12	11	2	8	13	12	7	0	15	3	7	0	0	0	0	20	7	6	12	31	0	1	1	25	3	8	61	8	2	2
ENSG00000173467.9	155465	AGR3	0	0	0	0	0	0	0	0	0	0	0	0	0	0	0	0	0	0	0	0	0	0	0	0	0	0	0	0	0	0	0	0	0	0	0	0	0	0	0	0	3	0	0	0	2	0	0
ENSG00000188157.15	375790	AGRN	90	21	17	71	61	13	96	0	63	26	52	0	99	49	17	11	127	2	20	16	14	45	40	82	50	45	23	0	16	113	25	23	63	0	20	18	35	61	9	19	12	6	49	3	10	12	31
ENSG00000159723.4	181	AGRP	25	27	18	17	14	23	49	26	35	17	45	34	72	69	20	39	59	7	44	15	52	62	33	37	17	41	26	86	40	23	35	21	57	79	24	22	54	0	43	21	26	43	41	52	44	35	36
ENSG00000135744.8	183	AGT	5	0	0	0	0	0	0	0	0	0	0	0	0	0	0	0	0	0	0	0	0	0	0	1	0	7	4	0	3	39	0	3	0	3	0	0	0	0	0	2	0	0	0	0	0	0	2
ENSG00000135049.15	23287	AGTPBP1	1859	7394	7386	3411	6543	3619	2830	4294	2004	11904	4790	5088	5697	3002	5013	2503	2182	4402	4903	5602	6694	3479	2784	4274	5658	2069	5644	5305	4429	1226	5395	8408	1620	6753	4636	4229	2277	2308	5326	8346	3606	4262	6566	3395	4720	4137	6735
ENSG00000144891.17	185	AGTR1	0	0	0	60	5	5	0	0	0	0	0	0	0	0	0	0	0	0	0	0	0	0	0	0	0	0	5	0	0	8	0	0	10	0	0	1	0	0	0	5	0	0	0	0	0	0	4
ENSG00000180772.7	186	AGTR2	0	0	0	0	0	0	0	0	0	4	0	0	0	0	0	0	0	0	0	0	0	0	0	0	0	0	0	0	0	0	0	0	0	0	0	0	0	0	0	0	0	0	0	0	0	0	0
ENSG00000177674.16	57085	AGTRAP	1088	1030	2193	1061	1894	938	1734	1434	1953	1198	1042	1890	2749	1519	1904	816	1227	1994	1624	3111	2155	1773	1404	2127	2039	1321	761	1614	1662	766	1330	3241	941	1693	2151	686	829	1529	2438	1685	1407	1594	2604	1137	2923	2049	1747
ENSG00000172482.5	189	AGXT	0	0	0	0	0	0	0	0	0	0	0	0	0	0	0	0	0	0	1	0	0	0	0	0	0	0	22	0	0	0	0	0	0	0	0	0	0	0	0	0	0	0	0	0	0	0	0
ENSG00000113492.14	64902	AGXT2	0	0	0	0	0	0	0	0	0	0	0	0	0	0	0	6	0	0	0	0	0	0	0	0	0	0	7	0	0	0	0	0	0	0	0	0	0	0	0	4	0	0	0	0	0	0	0
ENSG00000153207.15	25909	AHCTF1	1235	1324	1242	1286	2404	1671	1605	1191	1181	1601	2290	1384	2102	1081	2085	1740	1560	1976	1492	2629	1039	1217	1584	857	1388	1357	1717	1383	1916	1190	1650	2918	1362	890	2021	1826	1648	579	1464	1813	1129	1552	1773	1337	2013	1669	1173
ENSG00000101444.13	191	AHCY	466	184	296	321	139	105	134	247	333	39	94	118	187	231	169	344	218	81	125	162	133	291	112	132	69	199	147	119	102	251	83	78	307	84	165	90	221	48	118	98	234	160	188	226	148	140	85
ENSG00000168710.18	10768	AHCYL1	1149	1017	890	925	1523	475	532	546	825	611	841	585	821	894	805	1115	779	901	838	893	1093	993	888	670	560	440	943	476	622	875	647	862	585	537	591	481	553	320	570	971	663	680	913	706	709	794	791
ENSG00000158467.16	23382	AHCYL2	463	183	237	243	359	99	164	149	147	69	239	166	149	152	188	270	192	167	260	121	152	220	202	69	64	190	141	145	139	263	206	58	232	130	153	181	167	66	115	173	198	186	139	238	218	170	127
ENSG00000126705.14	27245	AHDC1	306	118	88	152	186	57	118	120	249	22	223	85	171	84	137	358	165	111	185	90	70	293	261	99	68	248	220	91	129	743	134	125	331	60	104	116	216	68	67	60	210	93	146	253	106	99	57
ENSG00000135541.21	54806	AHI1	166	140	124	172	113	59	133	187	194	15	118	98	123	14	116	303	116	73	191	53	53	166	98	75	54	187	170	75	99	105	57	17	140	38	72	81	228	121	81	25	50	149	106	205	72	48	29
ENSG00000124942.14	79026	AHNAK	22159	7068	5485	10437	12996	9227	6940	10315	12355	2014	13761	10030	11174	11530	17207	11711	18158	12639	14725	8186	2942	11371	19120	4477	1540	7895	7310	17111	6854	12893	11003	4146	4549	4040	13896	8482	20823	6019	3387	4727	12821	8323	12732	6484	8922	9546	4563
ENSG00000185567.7	113146	AHNAK2	9	10	51	81	4	27	18	75	0	2	48	41	24	26	45	57	32	9	39	6	13	81	91	27	10	50	5	3	13	53	3	0	60	10	12	30	101	0	18	12	67	7	34	59	21	5	13
ENSG00000106546.14	196	AHR	1041	516	209	523	860	422	305	617	119	217	342	265	227	298	573	484	377	327	346	296	260	574	248	252	111	160	820	172	191	379	288	95	404	279	368	360	406	36	156	318	578	224	732	174	301	302	219
ENSG00000286169.1	57491	AHRR	1	15	6	0	6	0	14	0	6	3	18	16	5	0	5	3	4	10	5	5	0	35	5	0	0	0	9	2	2	0	5	8	6	12	9	1	8	0	9	5	7	4	9	0	2	9	15
ENSG00000100591.8	10598	AHSA1	1599	283	652	508	384	214	366	480	718	127	484	271	425	605	389	975	473	288	347	270	469	648	425	304	216	1814	294	238	267	477	298	230	1124	228	477	327	390	389	260	167	484	319	387	515	316	317	141
ENSG00000145192.13	197	AHSG	0	0	0	0	0	0	0	0	0	0	0	0	0	0	0	0	0	0	0	0	0	0	0	0	0	0	62	0	0	0	0	0	0	0	0	0	0	0	0	0	0	0	0	0	0	0	0
ENSG00000169877.10	51327	AHSP	41	258	350	9540	188	75	148	588	35	347	59	224	7	1068	129	362	196	163	330	179	1057	714	152	534	59	2525	537	1247	8	39	92	34	1047	598	33	260	33	2159	62	61	1138	13	142	585	26	416	104
ENSG00000111732.11	57379	AICDA	17	4	0	0	4	2	1	10	9	16	1	3	0	0	8	15	0	0	33	21	2	6	0	1	0	4	11	6	2	0	5	12	6	6	10	2	2	0	12	9	0	0	19	2	6	0	1
ENSG00000186063.13	64853	AIDA	514	501	506	2150	564	225	630	564	564	491	560	520	287	225	436	710	549	318	644	298	798	846	579	967	348	1154	491	388	375	563	282	194	868	541	423	448	672	636	314	242	984	456	642	778	277	450	243
ENSG00000204472.13	199	AIF1	3591	640	1781	830	1508	708	1766	1392	987	2116	1899	1667	2269	1395	3669	296	1744	2234	1947	1273	1491	1615	2063	1348	2721	712	525	1166	1083	764	2106	852	854	2187	1452	1419	609	610	2344	1811	1838	1529	2538	450	2257	2621	1219
ENSG00000126878.13	83543	AIF1L	4	3	2	0	3	0	5	10	18	3	11	0	0	36	3	2	2	0	0	0	0	6	7	2	0	0	1	14	0	0	0	0	35	0	0	9	5	0	4	0	8	0	0	0	0	3	1
ENSG00000156709.14	9131	AIFM1	349	211	226	295	205	112	195	212	374	74	224	157	240	218	209	206	271	114	175	177	172	244	199	201	140	209	137	197	188	481	177	82	341	132	174	137	178	52	165	153	184	251	290	178	182	195	143
ENSG00000042286.15	84883	AIFM2	50	45	12	37	39	31	37	122	91	16	18	8	25	25	65	103	84	26	49	41	21	93	29	36	17	76	38	38	38	42	27	14	42	15	65	39	61	0	42	25	20	8	46	57	17	29	33
ENSG00000183773.15	150209	AIFM3	54	18	21	9	12	11	13	13	18	5	41	7	0	0	26	54	52	29	5	3	17	8	41	0	6	5	16	3	4	42	6	6	2	8	15	9	10	0	4	8	6	0	27	2	17	25	7
ENSG00000146416.19	51390	AIG1	229	314	390	170	303	183	164	201	194	346	178	150	321	139	187	82	140	175	214	227	645	426	124	396	281	177	193	225	55	96	147	153	181	256	119	183	112	194	161	314	202	185	221	286	97	285	217
ENSG00000163568.15	9447	AIM2	438	562	299	55	78	126	803	219	1240	1114	182	524	1027	229	348	192	337	181	207	365	613	155	435	1058	1493	763	88	553	271	436	380	573	369	451	934	143	114	459	593	251	238	207	917	117	672	881	271
ENSG00000164022.17	9255	AIMP1	475	368	568	485	389	231	535	534	417	123	627	274	364	320	452	498	484	159	343	230	342	457	396	330	158	574	365	210	334	474	262	98	731	282	312	370	617	262	267	223	431	334	508	386	248	296	256
ENSG00000106305.10	7965	AIMP2	90	80	86	144	48	27	53	90	100	36	102	60	72	12	80	92	88	32	76	66	28	115	77	68	36	103	42	75	42	47	59	12	127	39	61	42	78	49	37	30	91	58	104	78	63	67	26
ENSG00000110711.10	9049	AIP	671	306	512	346	357	285	528	278	692	187	589	248	472	579	546	475	663	395	473	357	483	689	421	422	236	580	251	244	382	573	285	318	663	353	374	297	377	205	346	303	460	574	529	421	405	447	257
ENSG00000129221.16	23746	AIPL1	0	0	0	0	0	0	0	0	0	0	0	0	0	0	0	0	0	0	0	0	0	0	0	0	0	0	0	0	0	0	0	0	0	0	0	0	0	0	0	0	0	0	0	0	0	0	0
ENSG00000160224.17	326	AIRE	3	8	5	3	15	6	7	44	0	1	50	0	14	0	13	37	23	13	10	15	9	2	51	2	8	50	0	7	34	35	6	1	24	3	9	6	88	0	5	1	4	68	12	8	15	13	1
ENSG00000196581.11	55966	AJAP1	1	0	10	15	0	14	37	0	1	0	24	4	6	0	6	7	29	11	24	0	0	0	4	1	8	4	0	0	0	23	5	0	8	0	3	39	0	34	2	3	7	9	5	0	2	0	0
ENSG00000232434.2	389813	AJM1	61	12	6	7	26	15	25	59	44	12	27	13	21	0	38	22	42	46	17	15	7	16	97	10	0	65	19	35	39	75	16	8	2	18	12	14	27	0	11	14	16	27	16	37	4	0	30
ENSG00000129474.16	84962	AJUBA	8	0	0	0	46	7	2	0	0	9	2	0	7	0	1	10	6	0	7	0	5	4	8	3	0	3	0	5	3	0	0	5	18	0	0	10	12	1	3	0	15	3	3	13	2	9	3
ENSG00000106992.19	203	AK1	32	13	22	46	2	11	17	33	7	2	9	3	9	41	12	52	24	17	17	10	7	8	17	6	14	35	6	30	10	0	14	6	15	20	4	6	25	123	8	10	41	17	10	35	3	9	4
ENSG00000004455.17	204	AK2	1263	722	1255	1389	1128	492	874	872	1042	206	971	346	1005	895	1162	986	1166	621	972	609	840	853	876	731	364	830	756	429	698	1098	453	423	1515	467	677	573	958	408	580	387	673	738	1112	728	630	733	676
ENSG00000147853.17	50808	AK3	774	292	322	473	397	173	210	404	327	125	326	159	354	346	251	452	240	119	246	131	403	466	276	326	160	291	495	149	237	130	183	189	411	309	246	240	230	82	183	277	209	437	389	356	160	154	212
ENSG00000162433.15	205	AK4	186	24	17	36	46	1	17	9	55	26	3	5	2	11	11	58	11	6	19	11	26	9	5	3	8	3	45	7	9	10	14	3	9	17	40	8	2	19	8	10	19	14	24	0	19	30	4
ENSG00000154027.19	26289	AK5	61	38	40	52	111	76	265	124	50	6	673	66	84	126	89	126	137	36	151	40	18	117	29	21	42	163	48	22	62	85	60	11	250	28	40	209	304	12	33	24	66	48	133	249	72	51	16
ENSG00000085231.14	102157402	AK6	92	21	138	69	63	34	57	51	79	45	44	37	65	105	47	100	69	17	44	39	79	47	24	71	25	123	94	7	37	51	39	20	42	29	80	57	78	26	23	32	56	29	67	28	26	25	30
ENSG00000140057.9	122481	AK7	1	3	6	154	35	0	8	0	7	1	4	0	4	0	1	6	1	0	12	2	12	17	6	4	0	9	20	0	0	0	13	0	24	8	0	6	0	0	0	0	19	12	4	2	0	0	0
ENSG00000165695.9	158067	AK8	0	5	0	0	15	0	4	0	0	0	12	4	0	0	0	10	2	0	0	0	0	5	0	1	4	10	0	3	0	0	11	1	3	0	0	0	0	0	4	6	0	4	2	3	0	2	7
ENSG00000155085.15	221264	AK9	222	419	490	280	732	181	284	291	326	249	346	478	421	263	280	356	188	239	322	252	473	422	299	272	425	345	248	204	388	129	285	305	297	409	312	215	298	274	277	421	460	373	455	418	424	202	366
ENSG00000231824.4	642597	AKAIN1	0	0	0	0	0	0	0	0	0	0	0	0	4	0	0	0	0	0	4	0	0	0	0	0	0	0	0	0	0	0	0	0	0	0	0	0	0	0	0	0	0	0	0	0	0	0	0
ENSG00000121057.13	8165	AKAP1	156	140	127	200	159	112	152	190	173	20	252	78	147	280	167	226	223	46	135	79	83	231	171	65	49	250	180	51	150	373	110	32	458	59	103	122	447	104	75	52	204	108	151	243	62	113	86
ENSG00000108599.15	11216	AKAP10	1335	1268	1930	820	1176	712	1120	1416	941	1014	1539	1197	1410	757	1504	1277	1842	1119	1294	1071	1090	946	1014	992	1232	1058	938	1049	1410	1173	1385	1330	1026	1114	1448	1046	1036	816	1196	1124	940	1160	2020	1170	1445	1189	1221
ENSG00000023516.9	11215	AKAP11	1334	1088	823	1169	1450	702	981	721	996	287	1858	708	1039	755	1154	1915	1421	517	1362	571	607	1186	1361	718	368	1110	1017	489	947	1576	654	545	1638	475	685	1009	1502	489	515	647	943	1205	1204	1162	823	703	568
ENSG00000131016.17	9590	AKAP12	77	25	30	66	37	34	37	64	61	26	60	9	24	40	33	77	79	28	35	45	23	25	61	85	35	46	179	22	23	97	30	18	63	8	43	14	48	48	17	21	26	29	38	23	8	61	21
ENSG00000170776.21	11214	AKAP13	5749	11015	6824	4077	7305	2878	5062	5542	11671	11627	6085	7401	8941	6594	6361	5727	6204	5058	7756	8902	9227	5516	7593	4463	9449	5938	5876	7624	7878	6504	5939	10884	4955	5149	7285	4203	4192	4521	5272	9457	5225	4912	8186	5465	7800	7077	7331
ENSG00000186471.13	158798	AKAP14	4	0	0	5	9	0	9	11	0	0	2	0	0	0	0	5	2	0	0	3	0	0	8	0	2	2	0	6	2	0	0	1	0	10	12	6	2	0	2	0	0	0	0	0	2	0	0
ENSG00000197976.12	8227	AKAP17A	0	0	0	0	0	0	0	0	0	0	0	0	0	0	0	0	0	0	0	0	0	0	0	0	0	0	0	0	0	0	0	0	0	0	0	0	0	0	0	0	0	0	0	0	0	0	0
ENSG00000111254.8	10566	AKAP3	25	5	1	8	24	6	9	37	21	2	41	13	35	0	9	24	38	0	13	14	7	16	22	11	8	26	10	0	42	31	8	6	18	16	6	9	15	101	7	18	6	7	10	12	3	2	18
ENSG00000147081.15	8852	AKAP4	0	0	0	0	0	0	0	0	0	0	0	0	0	0	0	0	0	0	0	0	0	0	0	0	0	0	0	0	0	0	0	0	0	0	0	0	0	0	0	0	0	0	0	0	0	0	0
ENSG00000179841.8	9495	AKAP5	154	103	138	100	156	99	159	158	124	9	297	71	104	3	114	322	170	68	166	66	42	99	101	68	59	165	316	42	120	109	75	29	183	23	91	159	223	114	70	44	190	166	129	176	68	64	52
ENSG00000151320.11	9472	AKAP6	14	39	57	18	67	16	23	8	15	0	106	19	25	0	67	46	26	11	46	0	20	11	4	5	2	99	24	15	19	62	16	0	22	4	28	37	80	0	8	9	14	4	47	49	27	27	7
ENSG00000118507.17	9465	AKAP7	190	143	310	446	168	103	204	238	184	166	196	98	135	258	251	182	181	131	147	89	193	215	200	691	111	588	164	75	70	253	62	48	215	237	50	183	162	720	51	168	187	110	212	160	60	199	126
ENSG00000105127.9	10270	AKAP8	323	497	408	325	382	237	338	508	496	165	519	397	454	256	515	542	438	320	415	293	334	497	485	371	266	298	384	315	361	506	329	381	629	290	417	367	500	377	305	321	349	378	375	454	417	280	375
ENSG00000011243.18	26993	AKAP8L	311	306	311	618	407	145	240	245	278	208	312	193	406	451	290	386	279	250	328	312	256	273	308	253	154	330	302	276	218	385	307	235	301	114	284	208	235	485	181	216	268	180	201	290	197	219	225
ENSG00000127914.16	10142	AKAP9	1761	2638	1598	2684	2213	1104	1545	1723	1737	1044	2242	1192	1730	1049	1682	2407	2238	1395	1857	1002	1394	1476	2029	1545	1259	1793	1650	1480	1850	1721	1380	1175	2083	1124	1125	1572	2015	1253	968	1900	1532	1450	1895	1818	1179	1639	1856
ENSG00000166452.12	56672	AKIP1	211	37	27	21	85	41	47	44	99	6	39	31	38	96	55	86	112	40	41	47	28	78	40	88	6	68	54	16	78	126	52	31	104	30	53	30	34	151	30	25	50	36	85	32	36	66	27
ENSG00000174574.16	79647	AKIRIN1	1055	976	1113	1485	1513	852	1163	1183	1265	1486	804	750	889	626	1128	1155	929	904	919	1413	1330	1042	775	1199	940	1087	1655	799	665	611	723	1380	992	895	763	803	873	447	892	980	1262	815	1262	828	818	1111	743
ENSG00000135334.9	55122	AKIRIN2	1039	1054	1607	886	1126	838	1301	1248	1800	2213	920	1202	1506	887	1311	1092	1479	1189	1129	2367	2043	1250	1018	1290	1697	1595	1555	1231	1125	931	1018	1586	920	1215	1228	942	705	838	1179	1032	905	904	1609	777	1225	1590	1150
ENSG00000106948.16	80709	AKNA	4799	5610	5677	3946	4898	4882	6245	4670	8563	3609	7811	5606	9467	6214	8632	7948	9588	8744	7791	8506	4528	5502	7263	4342	4343	5736	5773	5925	6103	7262	6029	8614	5742	3639	5955	4809	5915	4494	5582	4354	4635	4963	6971	5661	5891	6621	4970
ENSG00000162641.20	254268	AKNAD1	4	0	0	5	0	3	0	0	3	4	8	0	3	0	4	2	4	7	1	6	0	0	3	5	5	0	0	4	2	0	15	7	2	0	0	0	0	31	12	4	0	0	3	9	6	12	10
ENSG00000117448.13	10327	AKR1A1	513	196	204	173	150	55	170	115	231	67	147	40	178	186	193	158	215	87	154	130	221	294	236	136	78	161	95	142	92	156	175	36	296	73	206	121	163	63	58	101	143	104	166	168	166	221	57
ENSG00000085662.14	231	AKR1B1	324	137	139	183	226	91	165	196	460	19	254	96	239	409	285	300	297	84	202	109	84	235	222	170	47	228	219	42	115	310	134	55	336	29	150	134	241	130	111	52	132	225	259	292	114	138	86
ENSG00000198074.10	57016	AKR1B10	1	0	0	0	0	0	0	0	0	0	0	0	0	0	0	0	0	0	0	0	0	0	0	0	0	0	0	0	0	0	0	0	0	0	0	0	0	0	0	0	0	0	0	0	0	0	0
ENSG00000227471.9	441282	AKR1B15	0	0	0	0	0	0	0	0	0	0	0	0	0	0	0	0	0	0	0	0	0	0	0	0	0	0	0	0	0	0	0	0	0	0	0	0	0	0	0	0	0	0	0	0	0	0	0
ENSG00000187134.14	1645	AKR1C1	19	2	31	43	20	21	5	7	0	20	45	30	40	79	7	1	4	3	3	10	10	11	1	4	10	29	6	6	17	0	97	0	38	1	2	4	27	0	1	52	18	15	24	16	5	13	5
ENSG00000151632.17	1646	AKR1C2	8	0	15	0	5	0	0	0	4	0	13	0	0	0	0	3	1	0	6	1	0	0	0	1	0	6	0	0	1	0	0	0	19	0	3	1	6	0	0	1	0	8	0	0	0	0	4
ENSG00000196139.14	8644	AKR1C3	33	10	26	26	238	23	25	4	4	41	60	44	21	15	24	22	17	14	23	12	25	4	27	19	30	13	34	2	12	0	24	0	18	23	6	11	3	5	8	31	6	37	54	6	13	19	18
ENSG00000198610.11	1109	AKR1C4	3	0	0	6	4	3	14	0	0	0	13	0	0	0	5	0	0	0	0	2	0	0	2	1	2	0	0	0	4	0	0	0	10	0	0	3	0	0	0	10	6	6	5	4	0	0	3
ENSG00000122787.15	6718	AKR1D1	0	0	0	0	0	0	0	0	0	0	0	0	0	0	0	5	2	0	0	0	0	0	0	0	0	0	0	0	0	0	0	0	0	0	0	0	0	0	0	0	0	0	0	0	0	0	0
ENSG00000165568.18	83592	AKR1E2	35	4	202	150	105	37	71	86	15	65	98	25	23	85	53	22	85	45	77	24	29	43	59	48	20	73	44	18	12	46	18	8	158	64	10	49	69	602	25	9	96	21	74	18	12	75	39
ENSG00000053371.12	8574	AKR7A2	163	48	77	144	77	9	80	103	72	18	135	20	79	139	94	75	99	63	75	76	57	201	82	40	41	74	32	40	79	93	41	24	134	30	82	59	70	33	51	24	55	79	73	76	49	78	25
ENSG00000162482.5	22977	AKR7A3	5	15	0	17	0	2	2	0	0	0	11	0	2	0	8	0	5	0	0	0	0	0	0	0	1	0	10	0	10	0	0	0	8	0	2	4	0	0	7	0	1	0	4	0	0	9	6
ENSG00000211454.14	246181	AKR7L	1	2	5	10	0	0	1	14	0	0	0	0	7	0	5	0	0	11	3	0	0	5	1	5	0	6	0	1	6	0	1	0	10	0	7	0	9	0	5	2	0	7	3	0	0	0	0
ENSG00000142208.16	207	AKT1	871	604	587	595	539	566	592	384	727	235	971	489	630	735	791	454	954	1083	840	881	613	602	720	512	403	375	535	451	572	466	566	574	685	361	530	439	660	364	556	449	472	616	625	690	505	608	553
ENSG00000204673.10	84335	AKT1S1	443	297	748	637	198	176	193	505	125	250	303	239	190	659	338	494	305	358	420	216	557	823	280	361	175	591	202	299	145	236	207	177	251	291	186	373	180	2462	164	183	436	167	243	367	175	381	327
ENSG00000105221.18	208	AKT2	1274	1341	1956	2469	1686	741	1228	1473	1098	947	1340	889	1469	1335	1571	1860	1585	1303	1328	1069	1500	2013	1279	1378	971	1287	1367	779	992	1801	892	852	1635	896	790	1183	1133	3125	942	946	1315	767	1427	1751	1139	1587	1021
ENSG00000117020.18	10000	AKT3	484	369	347	217	806	366	683	601	384	123	858	257	456	242	611	818	737	351	609	216	229	513	362	307	260	777	626	295	379	350	288	203	663	212	256	427	761	285	268	250	319	407	560	712	306	190	256
ENSG00000166971.17	64400	AKTIP	338	586	747	293	631	625	827	704	381	349	905	540	777	368	709	784	505	464	591	943	554	492	350	472	467	658	724	747	682	319	664	916	595	593	647	636	672	277	595	508	476	520	652	675	496	448	595
ENSG00000148218.16	210	ALAD	448	453	902	1866	773	242	319	423	290	121	414	401	424	497	444	400	407	368	476	256	706	606	348	436	190	426	302	375	298	354	273	345	451	397	283	266	242	846	217	365	480	224	442	401	377	369	367
ENSG00000023330.15	211	ALAS1	1237	1044	1301	1107	1002	539	910	1004	918	1756	677	654	977	922	655	1294	975	668	659	929	1488	923	495	988	1376	1326	1064	690	537	823	750	1017	867	573	830	347	368	890	705	915	683	815	902	673	877	529	693
ENSG00000158578.21	212	ALAS2	710	7494	26691	99074	8289	1390	3723	14827	445	23982	4023	6310	444	25072	9564	4544	18135	13850	21111	6631	48602	47412	6921	24004	6311	52488	5748	33201	169	3019	4408	1220	6595	12560	599	12472	1933	93129	3002	1885	57738	1236	11470	19330	2451	16308	5485
ENSG00000163631.17	213	ALB	0	0	0	9	7	0	6	0	0	1	0	0	0	0	4	10	1	0	0	0	0	0	0	10	0	5	10003	0	0	6	0	0	0	0	0	0	2	0	0	3	0	0	0	0	0	0	17
ENSG00000170017.12	214	ALCAM	412	1491	1149	651	1614	271	335	1332	604	845	436	2168	714	799	722	379	319	402	663	2229	1421	1006	519	560	960	328	960	746	1415	199	627	1413	284	769	413	179	333	303	756	694	732	663	912	660	740	618	1268
ENSG00000161618.10	126133	ALDH16A1	135	118	115	96	71	53	83	31	135	20	138	51	111	265	152	164	147	93	167	47	122	270	150	59	58	69	32	34	77	264	57	48	199	48	123	56	168	52	62	53	115	131	62	120	95	74	28
ENSG00000059573.9	5832	ALDH18A1	273	105	97	183	159	89	154	91	466	17	131	74	196	84	114	158	178	89	112	141	70	228	147	77	51	211	159	55	112	386	37	36	391	26	147	83	166	56	60	49	104	141	171	223	86	96	86
ENSG00000165092.13	216	ALDH1A1	72	24	32	257	693	39	56	10	36	309	40	37	118	24	174	121	250	68	36	47	26	44	155	48	27	80	141	101	21	102	17	27	124	36	53	34	15	0	8	22	54	1	87	17	47	58	11
ENSG00000128918.15	8854	ALDH1A2	186	375	263	55	386	288	241	482	343	497	258	447	581	195	413	195	254	512	355	504	385	210	262	258	869	165	164	722	533	22	858	697	213	629	643	179	148	300	568	564	235	413	566	261	566	313	1031
ENSG00000184254.17	220	ALDH1A3	9	0	18	10	0	6	8	37	5	1	0	10	9	0	4	3	16	4	19	9	0	10	0	0	0	5	0	6	3	0	4	4	0	0	13	0	5	0	0	0	1	6	9	0	1	8	6
ENSG00000137124.8	219	ALDH1B1	61	34	47	39	40	26	51	30	81	3	56	8	50	46	39	30	49	3	24	22	19	50	38	29	8	40	49	15	28	40	28	0	27	13	11	5	35	22	19	14	54	35	38	38	14	20	4
ENSG00000144908.13	10840	ALDH1L1	0	0	7	0	0	0	0	0	0	0	0	0	0	0	0	0	0	0	0	0	0	0	0	5	0	0	4	0	0	0	0	0	0	3	0	0	0	0	0	0	0	0	3	0	0	0	0
ENSG00000136010.14	160428	ALDH1L2	73	57	56	38	36	19	21	19	222	5	9	12	57	176	17	64	62	23	5	44	66	57	16	32	9	42	26	20	20	78	70	11	80	16	39	21	40	0	23	21	26	44	69	50	20	15	12
ENSG00000111275.13	217	ALDH2	747	384	901	647	821	549	290	317	215	120	611	328	881	446	1282	212	433	701	874	709	363	410	282	287	117	47	569	643	297	233	643	820	106	146	638	631	279	64	402	175	337	1086	1004	204	539	357	228
ENSG00000108602.18	218	ALDH3A1	2	0	0	0	0	0	0	0	0	0	0	0	0	0	0	0	0	0	0	0	0	0	0	0	0	0	0	0	0	0	0	0	0	0	0	0	0	0	0	0	0	0	0	0	0	0	0
ENSG00000072210.19	224	ALDH3A2	901	323	454	391	567	215	293	311	187	52	488	207	368	294	343	347	437	294	332	156	258	343	204	144	83	308	146	190	291	252	179	136	404	203	309	263	445	47	155	215	258	180	440	337	230	277	233
ENSG00000006534.16	221	ALDH3B1	635	892	1144	495	486	261	524	541	430	411	392	634	778	179	469	158	496	484	673	637	1038	621	414	793	322	199	234	400	403	374	512	474	213	838	213	228	212	239	566	787	478	384	880	338	517	460	801
ENSG00000132746.14	222	ALDH3B2	0	1	0	0	1	0	2	0	0	0	0	0	3	0	0	0	3	0	0	0	0	0	10	0	0	0	0	0	0	0	0	0	6	0	0	0	0	0	0	0	0	0	0	0	0	0	0
ENSG00000159423.17	8659	ALDH4A1	193	71	138	129	107	37	33	61	27	34	41	25	94	157	45	83	45	13	61	60	68	150	45	49	13	36	131	23	5	25	29	40	71	105	78	17	49	48	32	74	56	26	70	62	43	34	35
ENSG00000112294.13	7915	ALDH5A1	135	248	246	2157	167	101	217	221	108	229	426	129	114	212	196	301	337	241	618	199	373	480	229	111	105	441	264	257	91	368	88	42	373	113	77	537	186	398	71	72	499	68	200	240	93	325	90
ENSG00000119711.13	4329	ALDH6A1	238	176	176	271	288	127	94	131	132	22	226	69	135	198	140	195	189	90	162	122	191	211	120	94	64	160	172	81	89	156	116	54	130	62	57	82	110	77	57	114	176	182	112	165	112	85	95
ENSG00000164904.18	501	ALDH7A1	309	3	10	7	24	0	6	24	7	0	20	15	16	42	3	60	17	1	8	6	3	28	0	23	0	18	17	20	6	42	0	1	30	0	8	8	36	0	5	2	0	5	11	23	4	9	11
ENSG00000118514.14	64577	ALDH8A1	17	15	3	10	45	4	13	6	8	4	32	5	18	32	15	37	39	16	25	12	20	30	6	27	11	27	40	18	4	6	12	20	38	9	21	21	25	0	11	7	33	25	20	9	46	1	11
ENSG00000143149.12	223	ALDH9A1	531	360	330	399	557	274	324	250	413	161	448	269	428	444	583	359	411	558	546	503	282	555	508	263	251	372	322	279	354	166	278	284	406	130	244	290	326	260	235	434	243	294	606	327	468	369	176
ENSG00000149925.20	226	ALDOA	82	132	120	40	101	45	99	91	85	91	72	64	85	114	101	83	96	126	109	98	143	125	63	76	82	53	95	97	89	34	163	50	32	88	78	62	54	179	101	122	95	46	71	83	70	144	105
ENSG00000136872.20	229	ALDOB	8	29	20	4	31	2	15	13	22	16	11	32	16	0	19	33	10	60	5	13	9	6	3	12	7	23	195	38	7	17	12	6	10	4	17	13	27	61	23	1	15	12	19	11	8	3	18
ENSG00000109107.14	230	ALDOC	48	102	85	46	147	28	44	112	44	31	79	32	71	0	94	60	60	36	43	27	92	113	42	55	57	59	28	49	95	23	59	43	119	13	40	40	90	70	44	63	38	48	54	69	72	33	32
ENSG00000033011.12	56052	ALG1	79	48	34	58	64	43	20	117	121	23	84	5	94	3	68	125	143	58	78	50	83	87	101	45	24	108	38	41	25	64	19	11	126	5	74	42	104	21	43	24	86	51	91	134	43	74	64
ENSG00000139133.7	84920	ALG10	109	107	172	165	187	73	93	124	123	51	155	76	131	155	98	78	145	14	101	29	83	93	90	85	56	74	102	53	75	100	61	30	170	81	72	71	156	0	97	65	66	122	116	113	52	70	56
ENSG00000175548.9	144245	ALG10B	131	66	97	174	153	119	176	204	104	57	275	136	215	152	115	88	125	56	170	63	106	126	142	82	79	222	109	34	94	152	103	24	178	90	194	138	269	31	72	105	184	146	236	102	51	81	92
ENSG00000253710.4	440138	ALG11	227	210	204	199	218	112	305	369	265	82	308	149	229	50	308	387	273	150	249	89	195	207	251	210	200	357	215	162	165	247	174	106	447	227	221	199	347	84	191	170	212	147	249	233	164	235	152
ENSG00000182858.14	79087	ALG12	129	80	143	81	100	105	136	180	79	22	146	96	122	50	111	158	169	109	129	76	100	78	68	81	104	131	148	95	136	194	81	58	167	81	106	107	130	3	73	101	93	96	127	199	88	88	50
ENSG00000101901.12	79868	ALG13	735	742	486	757	760	344	588	910	531	355	921	451	638	540	640	916	633	379	667	363	342	604	585	327	310	705	532	520	593	682	480	217	1144	419	553	562	825	279	317	520	647	534	647	906	481	519	391
ENSG00000172339.10	199857	ALG14	46	77	39	68	33	3	45	17	35	17	78	17	52	73	48	50	33	18	32	35	39	31	28	35	14	27	27	24	44	47	33	14	88	26	61	20	49	40	33	23	39	38	58	23	34	21	7
ENSG00000189366.9	200810	ALG1L	0	0	0	0	0	2	0	13	0	0	13	0	0	0	0	0	4	1	0	0	0	0	0	0	0	0	3	0	4	6	5	0	0	0	0	0	5	0	0	0	2	0	0	0	0	0	0
ENSG00000251287.8	644974	ALG1L2	13	10	14	15	23	13	12	51	10	7	9	28	17	0	16	51	31	13	5	8	23	28	24	3	5	38	24	21	3	107	4	21	22	9	11	17	20	40	4	11	17	17	6	2	7	17	10
ENSG00000119523.10	85365	ALG2	367	271	398	367	308	101	178	258	316	84	210	129	196	323	315	414	357	235	272	202	288	374	295	191	106	344	319	103	128	338	216	83	441	145	240	162	302	98	174	161	229	195	288	180	197	234	100
ENSG00000214160.10	10195	ALG3	245	148	140	167	136	82	139	133	353	22	139	79	76	266	237	213	195	93	153	118	138	307	167	150	39	218	172	64	49	482	44	20	340	35	48	76	237	136	91	49	200	101	219	222	144	146	74
ENSG00000120697.9	29880	ALG5	128	102	102	137	115	37	82	175	178	14	143	58	121	33	140	115	137	43	79	49	117	131	131	109	49	129	105	31	128	139	103	26	126	35	127	95	199	2	71	40	121	111	120	116	81	100	75
ENSG00000088035.18	29929	ALG6	224	288	302	262	546	154	263	323	377	96	388	198	377	224	262	297	265	199	324	262	268	263	243	345	193	253	229	341	375	234	245	233	316	296	359	209	341	208	227	244	274	428	411	260	242	180	255
ENSG00000159063.13	79053	ALG8	202	131	225	221	123	84	141	120	277	43	258	83	203	167	166	209	199	89	142	134	96	240	216	144	34	184	149	62	138	199	58	35	401	92	93	111	237	64	69	72	144	138	184	229	86	77	78
ENSG00000086848.15	79796	ALG9	68	58	42	86	71	25	39	96	49	3	153	39	66	52	57	91	50	22	63	15	27	35	65	33	21	86	72	2	39	80	28	23	128	27	45	40	113	53	20	24	16	46	45	83	28	40	38
ENSG00000171094.18	238	ALK	74	79	31	9	31	32	60	41	28	12	66	8	19	49	27	89	61	11	44	15	7	42	37	15	9	69	51	52	35	44	57	19	56	0	25	33	35	30	28	15	19	18	79	36	36	21	13
ENSG00000196711.9	389658	ALKAL1	0	0	0	0	0	0	0	0	0	0	0	0	0	0	0	0	0	0	0	0	0	0	0	0	0	4	0	0	0	0	0	0	0	0	0	0	0	0	0	0	0	0	0	0	0	0	0
ENSG00000189292.16	285016	ALKAL2	31	11	31	22	13	5	34	56	42	1	52	22	5	0	22	59	14	6	28	1	3	18	22	10	8	35	29	6	12	43	8	4	29	3	15	10	41	13	10	12	14	18	42	15	9	16	3
ENSG00000100601.10	8846	ALKBH1	250	159	170	168	160	86	150	161	217	101	185	106	193	167	149	223	201	110	202	162	128	163	174	127	112	161	201	89	194	167	162	118	237	145	210	143	173	153	114	112	116	136	193	192	115	122	114
ENSG00000189046.11	121642	ALKBH2	27	18	21	37	27	13	26	75	28	5	84	12	45	0	48	31	25	12	30	25	27	27	2	10	19	55	12	4	21	28	5	15	158	7	26	17	53	0	30	12	27	35	41	51	17	25	7
ENSG00000166199.13	221120	ALKBH3	71	83	85	124	132	45	139	82	63	23	129	63	110	178	161	97	141	47	77	42	105	109	67	99	82	92	99	49	83	128	98	9	156	49	87	79	211	105	52	45	94	97	120	124	67	79	61
ENSG00000160993.4	54784	ALKBH4	64	45	48	36	60	74	54	81	62	33	50	48	178	241	70	79	174	148	64	90	57	37	57	60	79	83	40	101	91	34	130	119	69	61	96	78	64	48	80	54	99	57	62	71	70	99	52
ENSG00000091542.9	54890	ALKBH5	980	536	922	838	834	542	544	529	883	391	683	369	664	661	842	1049	879	617	1013	686	823	1081	659	581	429	716	586	437	413	798	575	603	684	358	521	463	589	654	416	407	687	497	760	814	583	538	396
ENSG00000239382.10	84964	ALKBH6	22	55	61	7	28	6	45	58	38	19	18	19	39	47	35	36	42	14	43	17	52	24	20	24	32	40	38	39	27	1	68	13	31	41	21	16	39	0	33	24	44	23	37	45	10	36	11
ENSG00000125652.8	84266	ALKBH7	136	88	84	71	130	32	68	107	41	16	87	65	45	7	96	113	79	40	61	63	65	96	68	73	25	53	100	42	36	61	62	24	81	48	58	77	124	6	52	35	79	48	69	87	60	31	41
ENSG00000137760.14	91801	ALKBH8	121	53	108	81	60	75	156	144	141	12	271	62	143	135	149	103	147	51	86	64	62	87	133	80	12	122	59	53	70	225	64	18	231	41	58	115	217	89	44	35	115	86	173	137	62	74	45
ENSG00000151360.10	55821	ALLC	0	0	0	0	0	0	0	0	0	0	0	0	0	0	0	0	0	0	0	0	0	0	0	0	0	0	0	0	0	0	0	0	0	0	0	0	0	0	0	0	0	0	0	0	0	0	0
ENSG00000116127.18	7840	ALMS1	945	915	845	1547	776	431	793	644	744	154	1149	444	594	755	781	1891	1059	553	1013	415	381	770	1060	550	251	955	647	362	475	1316	371	186	1032	247	457	890	1177	1197	276	259	533	759	614	959	360	517	396
ENSG00000163016.10	200420	ALMS1P1	29	16	2	0	0	3	217	0	384	7	3	5	3	0	3	13	16	5	7	0	5	4	5	70	167	617	0	1	0	51	0	6	104	0	0	13	9	5	3	11	3	9	0	12	2	16	7
ENSG00000108839.12	239	ALOX12	213	149	347	135	251	274	272	210	255	139	153	181	201	121	265	270	249	192	209	286	275	361	184	228	185	293	103	168	148	273	211	142	280	170	232	139	231	112	199	143	208	204	176	274	196	215	119
ENSG00000179477.11	242	ALOX12B	0	0	2	3	1	0	0	0	5	0	0	2	2	0	0	0	3	0	2	0	0	0	0	0	4	0	14	0	1	0	4	0	4	0	0	1	1	0	0	0	0	0	0	1	0	0	0
ENSG00000161905.12	246	ALOX15	4	0	15	104	8	262	107	6	0	0	96	0	5	43	45	5	195	85	73	0	3	11	39	3	43	13	13	0	5	0	17	5	41	0	8	9	7	0	7	12	0	125	4	6	10	4	0
ENSG00000179593.16	247	ALOX15B	257	186	42	145	17	10	2	0	186	20	0	23	7	151	20	88	5	0	0	32	27	22	3	39	2	5	0	0	82	23	2	8	0	40	28	9	0	0	6	27	25	0	303	13	3	12	44
ENSG00000012779.11	240	ALOX5	4634	13651	14563	3470	11763	4988	4546	7909	4492	18222	5004	8549	13215	5395	7066	3314	3212	5972	9395	11110	15696	7167	5645	6674	14364	2327	5968	8274	5833	3359	9508	17802	2808	8406	6730	4890	4746	4679	10123	11170	5926	4833	8740	7482	7837	10666	12996
ENSG00000132965.9	241	ALOX5AP	4389	12467	15049	3790	5021	4416	2338	7692	7233	19152	1285	6715	6148	5014	4887	6361	1674	4093	6159	17875	24650	10159	3245	9242	4422	6466	13945	6053	4583	881	3245	15734	1579	8859	5797	4472	1884	3974	4955	11172	3781	3452	8487	9100	5150	7362	10273
ENSG00000179148.9	59344	ALOXE3	0	0	0	0	0	0	0	0	0	0	9	0	0	0	2	0	0	0	0	0	0	0	0	0	0	0	0	0	0	0	0	0	0	0	0	0	0	0	0	0	0	0	0	1	0	0	0
ENSG00000163286.9	251	ALPG	0	0	0	0	0	0	0	0	0	0	0	0	0	0	0	0	0	0	0	0	0	0	0	0	0	0	0	0	0	0	0	0	0	0	0	0	0	0	0	0	0	0	0	0	0	0	0
ENSG00000163295.5	248	ALPI	0	0	0	0	0	0	0	0	0	0	0	0	0	0	0	0	0	0	7	0	0	0	0	0	0	0	0	0	0	27	0	0	0	0	0	0	0	0	0	0	0	0	0	0	0	0	0
ENSG00000073331.18	80216	ALPK1	1434	3977	4366	2079	5804	3452	4247	3844	3902	5576	4045	4320	7653	2075	5265	1262	2447	3330	3330	3157	3472	2323	3125	2456	5643	2337	3020	5192	3663	1428	4111	5367	2225	3726	3295	2738	2356	2685	4139	5497	2951	3153	5203	3229	3357	4146	5098
ENSG00000198796.7	115701	ALPK2	1	0	18	0	0	0	2	0	0	0	0	0	0	0	0	0	4	0	0	0	0	8	0	3	0	2	12	0	2	0	0	0	3	0	0	0	0	0	0	6	0	3	0	0	0	0	0
ENSG00000136383.6	57538	ALPK3	80	3	18	49	24	46	9	26	14	14	31	25	53	0	48	80	33	84	17	89	2	24	15	20	17	65	15	72	29	0	45	66	52	15	140	24	35	53	46	22	20	37	17	33	69	17	41
ENSG00000162551.14	249	ALPL	2015	3203	10412	1148	21155	7876	525	5763	5144	11697	8446	14814	23456	8880	10748	402	2472	12162	13134	18838	8566	5400	6640	9708	14411	480	4284	10312	10014	551	14040	26107	2032	9326	11027	6519	4012	6043	13639	14540	7040	10438	13173	5295	17691	13093	11057
ENSG00000163283.7	250	ALPP	0	0	18	0	0	0	0	0	0	0	0	0	0	0	0	0	0	8	0	0	0	0	0	0	0	0	0	0	0	0	0	0	0	0	0	0	0	0	0	0	0	0	0	0	0	0	0
ENSG00000003393.15	57679	ALS2	392	260	381	565	776	181	264	250	342	74	318	197	418	186	264	221	344	172	276	200	196	180	229	234	175	251	111	238	253	519	291	207	317	270	322	186	172	316	218	299	245	278	286	180	284	143	199
ENSG00000178038.17	259173	ALS2CL	36	17	24	4	27	12	29	8	10	0	85	1	26	25	50	18	47	4	31	11	5	5	28	4	12	38	5	32	31	61	3	1	70	5	6	47	52	0	4	4	24	14	34	55	32	10	7
ENSG00000180318.4	8092	ALX1	0	0	0	0	0	0	0	0	0	0	0	0	0	0	0	0	0	0	0	0	0	0	6	0	0	0	0	0	0	0	0	0	0	0	0	0	0	0	0	0	0	0	0	0	0	0	0
ENSG00000156150.9	257	ALX3	0	0	0	0	0	0	1	0	0	0	0	0	0	0	0	0	0	0	0	0	0	0	0	0	0	0	0	0	0	0	0	0	0	0	0	0	0	0	4	0	0	0	1	0	0	0	0
ENSG00000052850.8	60529	ALX4	8	13	8	7	24	8	11	23	1	2	11	20	4	0	4	11	13	4	11	0	8	20	3	5	5	17	14	2	0	16	1	9	31	4	10	5	18	0	5	0	0	3	1	4	0	18	2
ENSG00000183684.8	10189	ALYREF	235	80	301	141	109	72	153	102	389	43	192	45	163	349	204	123	178	100	116	78	173	175	135	153	50	138	149	35	114	227	113	50	281	73	118	98	157	28	117	55	150	159	201	137	93	112	76
ENSG00000242110.8	23600	AMACR	5	5	51	18	6	2	10	6	22	20	18	18	19	0	8	7	7	11	41	0	10	9	13	16	2	1	6	9	12	38	7	7	7	10	3	47	22	0	11	62	33	3	16	5	23	4	11
ENSG00000178522.14	258	AMBN	0	0	0	5	0	0	0	0	10	0	0	0	0	0	1	17	0	1	0	3	0	0	0	0	0	5	3	0	5	0	0	0	0	0	0	6	3	0	5	0	0	0	4	2	0	0	0
ENSG00000106927.12	259	AMBP	0	0	0	0	0	0	0	0	0	4	0	0	5	23	5	5	0	0	0	0	9	5	9	0	0	0	21	0	0	0	0	0	0	0	0	0	5	0	0	0	0	1	0	0	0	0	0
ENSG00000110497.14	55626	AMBRA1	402	507	522	677	497	214	417	473	624	227	484	239	544	658	417	506	585	283	425	305	376	541	463	573	299	572	426	355	408	994	378	322	917	261	349	349	396	956	258	274	375	243	413	500	304	382	354
ENSG00000123505.17	262	AMD1	1889	919	1214	1879	1234	1039	2308	1291	1771	1197	1510	1122	1570	1297	1531	1520	1564	1320	1212	2303	980	1476	1133	1032	870	1479	1925	1218	1076	1246	1154	2065	2301	710	1869	1611	1376	958	1087	733	1263	1471	1612	1078	1552	1144	753
ENSG00000139344.8	144193	AMDHD1	25	30	7	9	48	2	16	12	12	6	29	3	28	0	12	45	11	19	25	8	0	4	10	17	0	14	5	31	39	0	13	6	0	7	9	5	5	0	6	11	12	18	25	6	2	7	7
ENSG00000162066.15	51005	AMDHD2	40	32	36	38	27	25	49	41	71	28	90	31	47	86	39	45	55	11	40	62	27	44	18	34	25	49	28	35	44	41	34	35	66	39	20	13	50	0	29	19	29	38	30	35	32	24	43
ENSG00000125363.14	265	AMELX	0	0	0	0	0	0	0	0	0	0	0	0	0	0	0	0	0	0	5	0	0	5	0	0	0	0	5	0	0	0	0	0	1	0	0	0	0	0	0	1	0	0	0	0	4	0	0
ENSG00000099721.14	266	AMELY	0	0	0	0	0	0	0	0	0	0	0	0	0	0	0	0	0	0	0	0	0	0	0	0	0	0	0	0	0	0	0	0	0	0	0	0	0	0	0	0	0	0	0	0	0	0	0
ENSG00000184675.11	139285	AMER1	97	93	64	133	144	74	129	115	114	17	223	38	105	101	126	208	170	63	119	36	74	208	150	79	43	150	144	56	57	337	40	27	312	33	65	117	176	80	49	46	150	76	109	172	58	106	59
ENSG00000165566.12	219287	AMER2	0	0	0	0	0	0	0	0	3	0	0	0	0	0	0	0	0	0	0	0	0	0	0	0	0	6	0	0	0	0	0	0	0	0	0	0	2	0	0	0	0	0	0	0	0	0	0
ENSG00000178171.10	205147	AMER3	3	0	0	0	0	0	0	0	0	0	0	0	0	0	0	0	0	0	0	0	0	0	0	0	0	0	2	0	0	0	0	0	0	0	0	0	0	0	0	0	0	0	0	0	0	0	0
ENSG00000159461.15	267	AMFR	733	975	2988	2180	1286	756	614	839	661	659	1009	673	610	1029	1008	1439	1017	908	2712	1133	1583	1781	1089	1275	891	1394	875	970	493	740	861	686	802	1267	575	1078	671	2833	864	532	1189	481	802	1519	887	773	820
ENSG00000104899.8	268	AMH	0	0	5	0	4	5	1	0	3	0	12	0	6	38	6	28	6	13	2	3	0	8	0	6	0	11	0	0	3	0	3	0	22	0	7	0	1	0	3	0	10	4	8	1	11	8	9
ENSG00000135409.11	269	AMHR2	0	0	0	0	6	1	0	0	0	0	0	0	0	0	3	0	0	0	4	0	0	0	0	0	3	0	8	0	0	12	0	0	9	0	0	0	0	0	1	0	0	0	0	0	1	0	8
ENSG00000181754.7	57463	AMIGO1	152	45	108	23	123	123	347	325	126	15	684	171	119	125	246	374	281	91	224	75	54	170	63	48	70	458	153	85	167	112	157	32	453	20	91	183	367	128	82	23	251	179	215	259	108	111	33
ENSG00000139211.6	347902	AMIGO2	68	136	42	29	215	42	128	103	150	114	128	84	97	96	92	135	128	32	151	60	169	141	97	122	65	154	100	29	61	89	43	61	260	117	50	81	162	113	49	31	80	65	118	114	54	47	116
ENSG00000176020.9	386724	AMIGO3	0	0	0	8	0	0	2	0	0	0	0	0	0	0	0	0	0	0	0	0	0	0	0	0	0	0	0	0	2	0	0	0	0	0	0	0	0	0	0	5	3	0	0	0	0	0	0
ENSG00000101935.10	9949	AMMECR1	362	377	317	779	331	196	356	351	298	166	303	211	320	188	300	309	424	240	303	137	241	308	260	240	201	407	277	209	245	331	286	154	479	198	330	157	345	171	260	252	223	371	255	227	221	234	312
ENSG00000144233.9	83607	AMMECR1L	324	280	249	273	408	194	220	307	347	176	276	197	295	209	308	384	238	239	171	235	304	402	260	222	200	277	293	209	238	444	198	200	344	128	251	172	318	261	188	251	293	226	312	247	213	203	210
ENSG00000166126.10	81693	AMN	15	17	0	21	0	3	2	4	10	4	18	8	0	0	11	38	14	3	11	0	1	25	9	2	0	24	24	11	4	15	0	5	9	2	0	10	2	0	6	2	19	6	3	15	16	0	8
ENSG00000151743.11	196394	AMN1	98	209	131	114	233	195	277	252	198	209	182	186	316	28	261	206	221	196	152	278	187	145	108	138	370	238	97	267	231	154	186	178	225	199	276	182	204	432	235	242	138	174	380	273	212	232	163
ENSG00000126016.15	154796	AMOT	20	21	20	74	68	13	17	1	22	3	24	48	21	0	65	34	38	53	48	5	2	50	21	41	3	40	44	38	21	66	0	5	47	3	8	30	51	3	16	2	65	7	7	42	13	20	14
ENSG00000166025.18	154810	AMOTL1	230	101	427	146	171	18	31	68	67	17	58	173	129	186	59	106	65	15	39	72	87	46	12	86	63	24	89	0	154	114	72	365	129	176	50	23	46	0	51	44	19	48	81	52	33	17	106
ENSG00000114019.14	51421	AMOTL2	0	0	0	0	1	0	0	0	0	0	0	0	0	0	0	0	0	0	0	0	0	0	0	7	0	0	0	0	0	14	0	0	11	0	4	0	0	0	0	0	0	0	0	0	0	0	0
ENSG00000116748.21	270	AMPD1	2	0	0	3	0	3	0	0	7	0	0	0	0	0	6	0	1	0	0	0	0	0	4	0	0	9	0	8	0	0	0	0	0	0	0	0	4	0	0	0	0	0	0	0	0	4	6
ENSG00000116337.18	271	AMPD2	392	408	422	316	655	334	299	294	376	246	739	406	954	653	772	369	694	1170	529	761	420	412	800	426	487	193	843	550	477	581	533	721	284	210	614	464	321	189	611	917	277	678	482	310	759	661	458
ENSG00000133805.15	272	AMPD3	1066	1965	2228	1684	2669	1175	926	2249	857	947	1737	1136	2360	1461	1968	784	1002	1966	1856	1363	2351	1845	1154	2460	1892	580	812	1560	1681	567	2351	2199	859	1672	1522	950	1352	747	1928	2249	1163	1561	1959	1865	1873	1710	2648
ENSG00000078053.17	273	AMPH	54	38	58	69	42	76	44	44	78	9	135	381	84	198	62	203	114	36	98	99	43	328	85	30	12	71	72	97	264	6	30	93	86	125	263	63	66	0	89	41	59	161	195	32	101	27	46
ENSG00000145020.15	275	AMT	46	44	20	28	35	32	36	56	21	20	27	31	36	73	35	76	62	23	38	29	45	64	33	30	30	88	43	26	53	28	48	30	17	46	62	22	37	87	48	38	35	41	52	78	42	46	46
ENSG00000187689.10	401138	AMTN	0	0	0	0	0	0	0	0	0	0	0	0	0	0	0	0	0	0	0	0	0	0	0	0	0	0	0	0	0	0	0	0	0	0	0	0	0	0	0	0	0	0	0	0	0	0	0
ENSG00000237763.9	276	AMY1A	0	0	0	0	0	0	0	0	0	0	0	0	0	0	0	0	0	0	0	0	0	0	0	0	0	0	0	0	0	0	0	0	0	0	0	0	0	0	0	0	0	0	0	0	0	0	0
ENSG00000174876.16	277	AMY1B	0	0	0	0	0	0	0	0	0	0	0	0	0	0	0	0	0	0	0	0	0	0	0	0	0	0	0	0	1	0	0	0	0	0	0	0	0	0	0	0	0	0	0	0	0	0	0
ENSG00000187733.6	278	AMY1C	0	0	0	0	0	0	0	0	0	0	0	0	0	0	0	0	0	0	0	0	0	0	0	0	0	0	0	0	0	0	0	0	0	0	0	0	0	0	0	0	0	0	0	0	0	0	0
ENSG00000243480.7	279	AMY2A	0	0	0	0	0	1	0	0	0	0	3	0	0	0	0	0	0	0	0	0	0	0	0	6	0	0	0	0	0	0	0	0	0	0	0	0	0	0	0	0	0	0	0	0	0	0	0
ENSG00000240038.6	280	AMY2B	70	139	80	123	171	76	133	93	95	107	260	121	243	49	206	138	155	102	94	75	39	28	123	53	96	156	63	118	105	116	133	45	138	100	146	93	201	0	91	95	129	66	149	96	113	112	81
ENSG00000174945.13	155185	AMZ1	65	68	99	84	34	20	50	78	26	4	80	48	59	38	38	141	42	23	68	14	73	79	41	4	5	54	37	25	32	105	44	25	78	29	52	36	107	0	10	36	26	16	65	110	33	56	24
ENSG00000196704.12	51321	AMZ2	634	375	696	440	656	315	465	555	792	307	361	361	423	779	499	642	546	433	436	407	561	626	356	599	443	485	451	356	360	422	275	566	514	573	406	355	479	607	485	353	401	464	598	449	362	489	456
ENSG00000153107.13	64682	ANAPC1	412	339	343	605	329	254	343	413	723	45	703	296	330	375	378	605	512	185	444	215	203	618	476	265	98	412	423	216	284	806	207	118	1076	117	317	352	616	189	134	111	445	322	440	644	233	236	222
ENSG00000164162.14	10393	ANAPC10	43	48	27	68	64	6	39	28	34	4	20	15	30	28	52	35	49	9	25	22	26	36	19	30	8	39	87	12	28	41	33	8	29	18	47	50	49	25	22	22	28	21	17	32	31	30	21
ENSG00000141552.17	51529	ANAPC11	175	78	198	169	103	44	94	131	153	36	69	52	109	38	129	104	99	84	77	34	127	88	90	70	63	91	50	64	92	39	99	53	135	85	103	49	97	35	77	70	121	72	71	89	67	54	67
ENSG00000129055.12	25847	ANAPC13	378	157	286	178	269	146	335	160	224	142	230	143	285	241	248	180	330	327	228	274	168	230	182	214	215	278	147	80	160	237	173	320	203	119	269	195	209	233	218	146	132	118	355	143	255	299	97
ENSG00000110200.8	25906	ANAPC15	42	38	104	29	85	57	60	83	44	15	48	54	56	58	47	48	50	62	72	57	119	77	57	17	17	32	71	46	29	21	98	62	53	89	76	34	47	36	59	70	63	60	59	54	37	63	47
ENSG00000166295.9	119504	ANAPC16	1067	706	1114	944	790	472	966	1275	940	448	969	732	946	650	963	1654	756	413	826	817	834	989	718	788	560	1505	738	552	836	1048	548	592	806	767	794	724	1164	940	569	472	876	717	1197	958	527	609	542
ENSG00000176248.9	29882	ANAPC2	261	319	208	230	239	99	209	267	202	59	370	144	301	159	290	250	299	187	179	139	232	271	226	130	160	127	102	169	224	262	295	156	271	143	156	168	284	110	168	162	204	169	191	208	184	207	152
ENSG00000053900.10	29945	ANAPC4	398	554	356	305	453	201	425	482	367	203	482	326	516	304	393	467	534	231	352	190	393	354	409	326	310	359	255	323	471	326	385	315	446	404	385	322	417	182	318	357	313	587	440	406	339	346	274
ENSG00000089053.13	51433	ANAPC5	877	1000	858	1092	904	471	747	828	1112	168	1152	639	1002	879	856	1003	1082	579	756	736	583	842	1006	720	484	829	568	568	896	1449	662	702	1511	456	775	725	1039	292	532	553	713	883	912	923	708	536	601
ENSG00000196510.12	51434	ANAPC7	474	376	569	453	297	200	315	360	399	120	393	229	386	241	406	412	413	240	364	305	345	364	311	209	291	353	277	258	367	345	310	320	552	252	307	220	358	264	254	277	263	246	504	358	333	243	285
ENSG00000214274.9	283	ANG	10	7	3	4	27	4	4	5	2	0	0	0	9	0	14	16	5	2	0	15	0	28	6	2	0	2	5	22	9	0	9	3	1	9	17	15	0	0	2	4	7	0	16	1	4	2	2
ENSG00000013523.10	23357	ANGEL1	205	114	130	150	139	65	105	153	100	16	244	125	142	201	179	198	151	71	162	70	51	226	109	45	42	197	161	76	70	195	70	53	270	35	68	95	224	91	51	117	157	71	145	132	71	101	49
ENSG00000174606.14	90806	ANGEL2	670	608	729	556	808	374	754	793	610	402	908	503	899	439	797	551	776	470	519	396	558	756	603	511	613	694	501	447	613	715	519	340	767	596	706	617	691	520	658	540	609	862	949	639	600	485	413
ENSG00000154188.10	284	ANGPT1	54	20	32	59	26	34	53	40	20	26	26	4	22	0	28	13	12	19	17	79	35	45	28	54	8	16	13	14	81	43	8	8	60	6	53	42	0	69	12	9	19	7	6	12	64	5	6
ENSG00000091879.13	285	ANGPT2	148	166	133	115	70	69	106	65	181	21	216	47	109	64	102	226	157	127	105	88	87	133	153	41	71	90	66	98	82	125	120	30	226	49	107	124	141	93	86	59	133	154	143	258	72	70	68
ENSG00000101280.8	51378	ANGPT4	57	0	16	0	15	8	7	0	0	4	28	9	9	0	10	7	22	26	5	14	0	9	1	10	5	4	0	0	3	0	16	1	6	12	1	12	3	0	10	9	0	7	6	0	18	12	5
ENSG00000116194.13	9068	ANGPTL1	92	301	111	443	228	192	183	265	69	130	345	193	248	13	221	329	186	227	305	191	61	308	421	126	118	230	215	194	214	396	125	135	290	142	122	349	812	41	102	247	406	161	251	430	113	158	148
ENSG00000136859.10	23452	ANGPTL2	15	41	38	0	18	16	18	33	15	18	29	37	36	0	30	40	14	7	17	34	46	23	37	22	7	10	18	42	33	0	23	33	23	18	28	17	38	0	29	22	10	4	20	46	28	22	36
ENSG00000132855.5	27329	ANGPTL3	42	12	10	16	27	9	14	11	1	3	11	6	5	0	2	28	1	4	9	5	11	7	10	3	0	1	24	5	8	0	4	0	11	6	15	13	15	0	4	0	7	14	22	10	5	15	8
ENSG00000167772.12	51129	ANGPTL4	12	5	5	8	9	4	1	39	7	6	26	9	10	0	3	6	19	11	3	10	14	3	7	12	0	22	19	0	8	0	0	5	3	0	6	18	4	28	17	9	4	1	3	10	9	4	6
ENSG00000187151.7	253935	ANGPTL5	0	0	0	0	0	0	1	0	0	0	0	0	0	0	3	0	0	0	2	0	0	0	0	0	0	0	0	0	0	0	0	0	0	0	0	0	6	0	0	0	0	0	0	4	0	0	0
ENSG00000130812.10	83854	ANGPTL6	6	11	19	13	0	3	52	12	13	8	13	0	21	0	5	2	14	20	11	1	22	9	1	27	15	27	21	1	0	24	4	4	47	3	10	5	18	0	5	3	6	6	0	6	2	10	0
ENSG00000171819.5	10218	ANGPTL7	27	107	76	12	37	18	21	27	31	6	54	35	37	60	21	35	49	30	36	18	15	35	29	34	11	31	32	24	70	105	48	14	89	35	28	30	60	31	32	36	49	39	50	51	51	34	40
ENSG00000130173.13	55908	ANGPTL8	0	0	0	0	0	0	0	0	6	2	2	0	0	0	0	0	0	0	0	0	0	0	0	0	0	5	0	0	0	0	0	0	0	0	0	0	0	0	0	0	0	0	0	0	0	0	0
ENSG00000227059.6	647589	ANHX	0	0	6	0	0	0	0	0	0	0	0	0	0	0	0	0	0	0	0	0	0	0	0	0	0	0	0	0	0	0	0	0	0	0	0	0	0	0	0	0	0	0	0	0	0	0	0
ENSG00000029534.20	286	ANK1	186	1370	2455	13951	1134	542	636	1363	366	1858	775	603	117	3166	846	1415	1176	1873	2652	1304	3864	3610	1554	2044	345	6149	994	1248	77	427	251	198	1730	1168	139	1621	234	7831	201	181	2455	122	415	1991	234	2732	1232
ENSG00000145362.19	287	ANK2	1	14	0	0	5	0	3	0	13	0	0	0	2	0	4	17	0	0	5	0	4	4	0	3	1	0	5	0	0	0	4	0	0	0	1	1	2	0	1	5	6	1	7	0	0	2	1
ENSG00000151150.22	288	ANK3	251	334	253	82	247	429	789	440	457	2	1142	282	305	241	384	503	513	212	586	182	61	443	290	209	185	728	532	141	421	713	234	99	1149	49	221	320	712	204	203	111	347	403	167	1167	158	186	188
ENSG00000151687.14	150709	ANKAR	173	163	97	181	121	103	174	314	98	55	291	80	217	87	196	154	172	101	165	93	112	112	238	113	73	192	119	75	181	322	121	61	186	156	148	180	264	123	98	187	129	165	218	202	96	117	91
ENSG00000166839.17	348094	ANKDD1A	159	389	581	263	244	112	246	414	210	245	292	273	446	134	430	179	298	230	313	272	244	279	199	189	148	203	233	193	235	276	260	194	215	209	286	248	255	70	379	340	335	321	268	262	289	201	405
ENSG00000189045.14	728780	ANKDD1B	118	35	27	57	36	25	30	112	41	26	24	39	35	39	39	88	54	11	39	43	80	30	24	42	24	39	17	62	30	99	43	14	37	19	48	42	53	0	49	32	35	32	43	33	64	29	41
ENSG00000132623.16	63926	ANKEF1	52	15	50	18	50	39	43	128	74	3	129	18	75	39	49	64	86	27	43	33	19	63	44	61	21	117	55	16	37	72	13	16	73	11	29	51	82	55	20	21	36	41	38	89	27	17	9
ENSG00000153930.12	162282	ANKFN1	0	0	0	0	6	0	1	0	0	0	0	4	0	0	0	0	0	0	0	0	0	8	0	0	0	3	0	0	0	0	0	0	0	2	0	0	0	0	1	5	0	1	0	0	4	0	0
ENSG00000185722.18	51479	ANKFY1	1353	1448	1173	1042	1047	426	1297	853	1715	815	1173	652	2255	638	1144	949	1831	861	945	676	1379	1048	1153	1384	1508	1117	778	765	797	2304	664	987	2243	623	844	618	694	1026	577	880	864	706	1178	877	874	988	1151
ENSG00000154122.14	56172	ANKH	1134	790	2169	3072	1036	640	1161	1157	793	851	1645	1030	949	1560	1235	1565	1452	1058	1832	947	1802	2344	1071	1059	617	2390	1437	883	862	722	743	397	1639	1046	666	1340	1133	5196	684	474	1649	852	1101	1891	758	992	691
ENSG00000131503.21	54882	ANKHD1	119	118	105	153	150	111	176	158	104	131	205	102	144	114	170	124	139	72	178	100	80	79	153	75	170	107	135	169	179	22	202	134	129	84	154	152	136	69	145	149	101	122	139	144	145	99	94
ENSG00000254996.5	404734	ANKHD1-EIF4EBP3	144	116	85	108	193	127	121	145	129	117	129	97	259	128	201	241	108	165	97	110	92	94	148	55	145	98	64	214	152	150	167	188	62	69	219	86	103	0	142	153	92	124	126	124	138	120	147
ENSG00000001629.10	54467	ANKIB1	966	859	983	817	1232	456	766	896	939	401	923	541	830	669	692	960	1062	529	739	462	755	859	738	850	573	966	912	443	685	1025	748	698	1268	602	768	611	848	604	554	626	687	782	971	904	662	602	681
ENSG00000170209.5	255239	ANKK1	1	0	0	0	0	0	7	0	2	0	0	0	22	0	2	20	0	0	0	1	1	0	3	7	0	4	0	0	0	0	0	0	6	0	0	3	3	21	0	0	4	2	4	8	0	0	2
ENSG00000160117.16	126549	ANKLE1	14	22	38	237	32	3	5	32	24	6	6	12	17	0	10	34	51	8	15	23	19	38	23	53	6	30	40	27	4	29	23	16	70	8	25	19	28	0	8	8	3	20	12	16	11	10	21
ENSG00000176915.15	23141	ANKLE2	1027	852	1107	953	1064	681	1002	1203	1047	567	1186	1028	1068	1098	949	1622	1106	819	973	761	1078	1104	873	1065	621	900	1581	746	1045	1120	898	710	1251	699	1189	736	1213	547	883	1010	1148	816	1060	1132	927	801	560
ENSG00000144504.15	51281	ANKMY1	460	624	238	572	391	273	368	460	331	106	464	365	348	395	478	436	447	361	432	317	185	436	424	239	155	351	332	335	289	749	274	150	575	243	306	355	567	87	261	191	280	181	376	765	311	220	369
ENSG00000106524.9	57037	ANKMY2	184	102	156	145	239	106	166	78	188	49	160	77	95	107	126	101	150	106	105	76	73	143	152	140	119	156	131	91	112	199	116	46	151	69	125	82	103	207	60	70	103	158	163	89	38	73	91
ENSG00000164331.10	57763	ANKRA2	283	150	230	264	288	105	287	209	212	119	210	162	261	113	214	236	220	154	263	180	154	229	185	263	265	241	285	211	290	224	193	207	191	203	152	175	267	64	221	253	245	293	347	193	174	204	196
ENSG00000148677.6	27063	ANKRD1	0	0	0	0	8	4	5	0	0	0	4	0	0	0	3	0	1	0	0	0	0	6	0	5	0	0	0	0	11	0	3	0	6	2	2	11	9	0	3	0	7	3	8	3	1	0	0
ENSG00000088448.14	55608	ANKRD10	1369	1215	1762	1697	1704	942	1537	1596	1214	809	1959	1135	1500	706	1641	1817	1385	1007	1264	760	1053	1546	1451	1425	1214	1665	1407	977	1565	1495	1287	747	1947	977	1607	1288	1624	665	1256	1261	1548	1446	1825	1575	1039	1057	771
ENSG00000167522.16	29123	ANKRD11	2544	3528	3577	2483	2731	2529	2575	2689	3471	2348	4218	2764	3614	2442	3370	4537	3278	2843	3549	3725	3385	2716	2716	2295	3006	2449	2713	2998	3304	3203	3078	3320	2866	2340	2279	2319	2925	1785	2632	2765	2253	2117	2997	3353	2466	2831	2905
ENSG00000101745.17	23253	ANKRD12	2416	2309	2847	2656	3425	2306	3842	3289	2971	4178	4010	1889	3853	2296	4020	4170	3258	2848	2571	3184	2459	2271	3218	2979	3237	4363	3875	1920	2665	2520	2570	3394	2388	1798	2511	2620	3833	2827	2353	3331	2366	2868	3586	2078	2325	3339	2143
ENSG00000076513.17	88455	ANKRD13A	1873	2825	2953	2163	4087	2399	3440	2230	2672	2563	3248	2707	4890	2349	3598	1774	3052	4675	3627	5452	3464	2289	3243	2940	3476	2094	3863	2566	2980	2308	2499	6704	2071	2212	2289	2324	2613	2182	2934	2324	2030	3234	4466	2134	2909	4043	2938
ENSG00000198720.13	124930	ANKRD13B	18	13	5	37	42	6	6	15	30	2	10	10	5	0	6	30	8	22	15	21	0	14	4	16	10	8	14	5	5	3	0	10	34	5	17	13	9	0	7	13	12	16	7	15	6	4	19
ENSG00000118454.13	81573	ANKRD13C	402	408	461	525	457	185	328	390	383	254	417	285	369	133	461	486	356	262	349	225	330	464	324	410	250	634	480	134	282	510	266	135	522	473	251	307	510	358	262	331	482	349	451	420	261	335	289
ENSG00000172932.14	338692	ANKRD13D	915	801	964	534	1103	789	1057	1070	798	739	956	810	1601	797	1017	881	1063	947	717	1146	819	713	842	757	760	821	652	1304	1042	678	1334	1391	623	855	1314	744	833	847	960	622	689	912	861	693	988	1160	883
ENSG00000134461.16	54522	ANKRD16	47	36	49	45	22	13	48	26	27	4	93	7	19	36	42	80	63	40	25	41	34	44	72	3	9	92	57	24	32	44	30	15	67	23	38	39	98	60	24	9	31	25	73	108	46	26	20
ENSG00000132466.19	26057	ANKRD17	2951	3396	3646	3166	3502	1692	2142	2282	3708	2699	2769	2071	2535	3551	2669	4282	2911	2887	3580	2481	2776	3485	3037	3002	2181	3941	3071	2271	1822	3445	2019	2449	3792	1581	1840	1982	2123	6729	1520	2443	2476	1836	2847	3537	2022	2541	2942
ENSG00000180071.20	253650	ANKRD18A	16	10	35	94	45	18	61	19	7	2	15	12	87	32	6	11	11	16	17	31	4	1	8	46	4	9	18	3	10	11	10	57	26	26	19	5	29	0	3	7	14	44	12	14	15	1	49
ENSG00000230453.9	441459	ANKRD18B	0	0	9	0	18	1	0	0	0	0	0	0	5	0	0	6	0	0	0	0	5	0	0	0	1	0	6	1	1	0	6	0	0	0	0	0	0	0	3	0	0	10	0	0	0	0	4
ENSG00000165887.11	26287	ANKRD2	0	0	0	0	6	5	0	0	0	0	0	0	0	41	1	8	0	0	1	8	0	0	0	0	0	1	0	0	10	0	3	0	0	0	0	0	1	0	9	5	7	1	0	3	0	0	0
ENSG00000260691.6	84210	ANKRD20A1	0	10	15	0	0	0	10	0	6	3	0	9	0	8	9	5	6	0	0	16	0	0	0	1	0	3	1	0	2	0	0	0	0	0	2	0	0	28	0	1	0	7	0	0	2	0	1
ENSG00000183148.6	441430	ANKRD20A2	0	0	0	0	0	0	0	0	0	0	0	0	0	0	0	0	0	0	0	0	0	0	0	0	0	0	0	0	0	0	0	0	0	0	0	0	0	0	0	0	0	0	0	0	0	0	0
ENSG00000276203.5	441425	ANKRD20A3	0	0	4	0	0	0	0	0	0	0	0	0	0	0	0	2	0	0	0	0	0	0	0	0	0	0	0	0	0	0	0	0	0	0	0	0	0	0	0	0	0	0	0	0	2	0	0
ENSG00000172014.12	728747	ANKRD20A4	0	5	14	5	25	8	36	0	21	0	0	0	1	0	5	0	3	0	2	15	1	0	0	8	0	33	4	0	0	0	10	1	7	3	0	1	5	52	0	4	7	0	0	5	3	0	18
ENSG00000152766.6	118932	ANKRD22	297	2433	2620	204	278	92	1191	1022	2704	9943	24	1373	571	609	281	424	75	114	276	485	4169	542	617	938	4025	1078	1673	231	413	209	417	1047	132	2126	341	137	92	508	693	2091	579	143	1165	874	506	3201	1228
ENSG00000163126.15	200539	ANKRD23	9	13	9	15	25	11	20	23	5	0	22	15	4	14	9	30	22	2	21	4	12	10	3	2	6	19	7	5	27	0	8	0	15	3	3	2	20	0	10	2	27	3	5	4	12	4	9
ENSG00000089847.12	170961	ANKRD24	12	25	0	0	14	10	2	12	5	0	10	0	6	29	3	47	10	0	0	19	16	9	0	0	5	15	0	3	9	0	6	2	0	0	0	0	2	0	1	10	1	0	9	1	8	3	5
ENSG00000107890.16	22852	ANKRD26	296	168	261	277	263	190	258	289	231	42	484	170	225	135	234	607	358	148	221	126	75	292	162	233	90	476	313	118	239	321	107	107	530	131	110	266	316	228	92	79	282	207	279	310	143	106	94
ENSG00000105186.16	84079	ANKRD27	495	621	647	575	778	357	522	563	590	356	507	505	554	437	580	414	670	588	501	631	804	675	423	494	342	620	574	366	469	490	535	573	524	561	488	289	397	568	313	351	495	447	619	517	433	488	417
ENSG00000206560.11	23243	ANKRD28	436	946	711	863	1502	1239	672	728	844	684	694	1016	605	441	558	661	622	790	667	644	1068	642	557	681	546	375	1194	1060	387	913	721	543	677	1074	541	659	1025	633	284	690	1167	663	1669	976	304	682	934
ENSG00000154065.17	147463	ANKRD29	2	0	0	0	6	0	3	15	0	0	0	0	0	0	2	7	0	0	0	0	0	0	0	6	0	0	4	3	12	0	0	0	4	0	0	2	0	0	0	0	4	0	0	0	0	0	0
ENSG00000148513.18	91074	ANKRD30A	0	0	0	0	0	0	0	0	0	0	0	0	0	0	0	0	0	0	0	0	0	0	0	0	0	0	0	0	0	0	0	0	0	0	0	0	0	0	0	2	0	0	0	0	0	0	0
ENSG00000180777.14	374860	ANKRD30B	0	0	17	0	0	5	0	0	0	0	0	0	0	0	0	0	0	0	0	0	0	0	0	0	0	0	0	0	0	0	0	0	7	0	0	0	1	0	0	0	0	0	0	0	0	0	0
ENSG00000163046.15	554226	ANKRD30BL	0	0	0	0	0	0	0	0	0	0	0	0	2	0	0	1	0	0	5	0	8	17	0	0	0	0	8	0	0	0	0	0	18	6	0	0	4	0	2	0	13	3	4	0	0	0	0
ENSG00000145700.9	256006	ANKRD31	18	16	9	11	21	13	27	20	4	0	73	16	12	0	9	66	11	0	10	7	8	2	0	6	4	5	10	7	29	0	21	5	21	2	0	16	24	67	7	4	5	27	23	27	5	3	4
ENSG00000167612.13	341405	ANKRD33	0	0	0	0	0	0	0	0	0	0	0	0	0	0	0	0	0	0	0	0	0	0	0	0	0	0	0	0	0	0	0	0	0	0	0	0	0	0	0	3	0	0	0	0	0	0	0
ENSG00000164236.12	651746	ANKRD33B	57	630	562	266	538	208	483	195	480	249	125	150	567	71	215	251	151	181	153	152	962	422	143	409	367	316	322	161	167	195	130	260	259	183	167	84	166	106	156	170	155	166	262	233	78	210	311
ENSG00000272031.3	284615	ANKRD34A	41	1	10	11	29	13	25	70	43	5	44	21	33	50	21	105	34	17	16	5	15	28	20	25	26	31	35	0	26	58	3	13	37	39	17	21	38	23	25	7	7	20	30	41	16	24	16
ENSG00000189127.8	340120	ANKRD34B	237	419	1049	21	900	70	33	713	584	376	379	1275	2719	418	136	68	222	163	1405	200	380	480	237	863	1733	52	44	1583	1041	26	933	655	196	1249	1062	105	0	417	3344	40	421	739	705	228	1749	113	1770
ENSG00000235711.4	390616	ANKRD34C	0	0	0	0	0	0	0	0	0	0	0	0	0	0	0	0	0	0	0	0	0	0	0	0	0	0	0	0	0	0	0	0	0	0	0	0	0	0	0	0	0	0	0	0	0	0	0
ENSG00000198483.13	148741	ANKRD35	20	0	16	9	14	2	2	9	0	0	3	0	24	0	15	0	2	8	0	10	5	2	0	2	0	0	0	4	1	0	8	0	0	3	2	1	5	0	1	4	0	0	1	0	0	3	0
ENSG00000135976.19	375248	ANKRD36	517	573	454	674	559	365	656	633	745	127	914	270	582	509	459	901	739	365	555	206	210	455	615	481	146	846	554	222	437	540	244	145	1145	273	417	579	944	399	187	143	431	474	457	640	264	352	265
ENSG00000196912.12	57730	ANKRD36B	307	128	230	317	293	164	404	180	211	34	357	161	158	184	173	629	272	126	259	96	111	118	144	92	91	301	237	127	243	282	181	67	329	116	246	122	439	113	107	72	107	207	197	305	108	83	100
ENSG00000174501.14	400986	ANKRD36C	457	601	635	1062	829	530	751	742	553	81	1067	412	637	409	725	794	803	329	677	268	201	434	678	375	198	620	721	257	474	760	361	162	1457	325	511	665	1194	446	318	172	681	687	612	903	274	298	267
ENSG00000186352.9	353322	ANKRD37	51	40	48	6	26	37	39	52	40	24	51	18	23	24	38	37	21	0	30	5	37	13	40	6	16	34	58	29	52	65	12	25	49	30	12	6	43	0	30	29	29	22	44	35	13	31	11
ENSG00000213337.9	51239	ANKRD39	73	36	34	65	69	33	65	89	86	11	75	58	68	61	118	103	75	53	43	44	49	68	66	54	16	65	38	45	78	23	56	18	141	23	58	29	100	1	42	31	75	93	56	67	43	59	21
ENSG00000154945.7	91369	ANKRD40	698	369	490	386	362	305	333	364	448	105	512	219	468	322	395	520	577	243	487	288	316	545	386	272	158	394	366	213	290	795	259	152	573	160	346	229	445	389	211	196	287	282	465	408	335	273	205
ENSG00000167117.9	55018	ANKRD40CL	16	0	0	7	2	0	3	0	10	0	3	1	0	1	13	15	0	0	2	10	2	13	0	5	1	4	6	0	4	0	6	5	5	6	0	0	3	0	9	0	8	3	0	0	1	0	0
ENSG00000137494.14	338699	ANKRD42	173	89	119	117	236	79	82	147	57	81	135	109	40	66	125	134	94	139	101	62	74	131	100	69	30	142	120	33	74	40	122	54	46	88	76	79	125	112	51	106	97	105	140	181	128	91	55
ENSG00000065413.20	91526	ANKRD44	2752	4601	3706	2702	4254	4213	5881	4209	3855	2781	7536	4101	6965	3757	6592	4154	5474	5442	5500	4724	3246	3453	5897	1913	4822	4180	2332	5051	5021	3230	4359	5198	4437	2628	5633	4491	5790	2053	4729	3915	3359	5527	5746	4414	5492	5460	3474
ENSG00000183831.7	339416	ANKRD45	0	0	11	0	0	0	2	0	6	0	0	0	0	0	0	0	0	0	0	1	0	0	0	29	0	0	0	0	0	0	0	0	11	0	0	0	0	0	0	0	0	5	0	0	0	0	0
ENSG00000186106.11	157567	ANKRD46	135	90	96	158	158	77	130	100	98	22	127	49	110	0	168	255	157	142	115	43	70	146	147	81	67	227	155	29	93	201	64	37	155	56	116	160	191	40	69	67	122	130	181	119	47	79	75
ENSG00000168876.9	54851	ANKRD49	261	300	385	341	361	153	490	585	231	191	453	273	302	282	336	411	338	186	249	228	330	308	287	279	237	495	203	197	270	182	263	150	349	355	272	244	409	189	271	369	236	332	410	241	233	244	217
ENSG00000151458.12	57182	ANKRD50	472	621	230	343	705	245	165	374	82	417	323	234	288	313	461	451	331	500	622	423	352	384	178	116	172	108	316	548	236	126	612	321	147	306	463	229	162	214	256	863	429	248	427	232	336	330	301
ENSG00000139645.10	283373	ANKRD52	659	496	435	473	543	268	315	492	1032	109	645	191	329	425	355	920	606	264	494	333	393	540	608	322	212	369	469	309	351	839	359	366	775	162	357	324	571	284	262	314	309	358	409	519	424	365	390
ENSG00000144031.12	79998	ANKRD53	20	0	5	17	11	0	9	90	15	5	23	9	25	51	15	47	17	16	14	11	21	8	3	8	9	15	23	0	42	0	8	2	7	5	13	9	9	17	10	23	12	9	6	15	17	31	15
ENSG00000100124.15	129138	ANKRD54	143	44	78	98	117	58	82	119	125	20	120	38	84	129	54	144	93	54	79	86	71	113	106	92	48	124	51	70	85	117	50	51	181	38	41	75	148	0	49	23	86	89	84	52	62	76	41
ENSG00000164512.18	79722	ANKRD55	76	304	172	59	138	86	74	174	93	102	159	177	148	76	50	207	94	31	102	253	254	348	39	116	302	91	57	206	206	103	185	309	147	306	290	108	90	174	163	38	265	182	207	303	293	54	170
ENSG00000135299.17	22881	ANKRD6	108	98	146	90	258	101	113	111	73	26	103	98	89	105	68	114	70	116	114	53	104	42	83	63	55	70	91	37	90	51	123	106	90	98	102	73	94	58	75	53	97	143	105	119	92	70	59
ENSG00000124227.5	140731	ANKRD60	0	0	0	0	0	4	6	0	0	0	0	0	8	0	0	2	0	0	0	0	0	0	0	0	0	0	7	0	0	0	0	0	4	0	0	0	0	0	0	2	5	0	0	0	3	0	0
ENSG00000157999.6	100310846	ANKRD61	26	45	21	111	40	35	43	60	40	20	36	17	28	0	36	45	34	41	15	12	45	31	34	11	25	24	54	31	39	13	26	30	71	12	32	14	46	10	33	21	40	21	31	56	39	16	33
ENSG00000181626.12	342850	ANKRD62	0	1	0	0	0	1	0	0	0	0	0	0	0	0	1	0	0	0	0	0	0	0	0	0	0	0	0	1	5	0	0	0	7	0	3	0	0	0	0	0	0	1	2	0	0	0	1
ENSG00000230778.1	100131244	ANKRD63	1	0	0	0	0	0	0	0	4	0	0	0	0	0	0	0	0	0	0	0	0	0	0	0	0	0	0	0	0	0	0	0	0	0	0	0	0	0	0	0	0	0	0	0	0	0	0
ENSG00000235098.8	441869	ANKRD65	0	0	0	0	0	0	0	0	3	0	2	0	3	0	4	3	0	0	0	0	0	0	0	6	0	0	0	0	0	0	0	0	0	0	0	1	5	0	5	0	0	0	2	0	2	0	0
ENSG00000230062.5	100287718	ANKRD66	2	0	0	0	0	0	0	0	0	0	0	0	0	0	4	0	0	0	0	0	0	0	0	0	0	0	0	0	0	0	0	0	0	0	0	0	0	0	0	0	2	0	0	0	0	5	0
ENSG00000106013.15	56311	ANKRD7	1	0	0	0	0	0	2	0	0	0	0	5	2	0	2	0	0	0	0	1	0	0	0	6	0	2	7	0	0	0	0	0	0	0	0	0	0	0	1	0	0	0	3	3	0	0	0
ENSG00000156381.9	122416	ANKRD9	80	61	993	758	144	124	114	134	89	331	53	153	148	251	131	96	161	122	300	147	405	427	114	195	193	224	122	202	178	13	232	177	355	181	75	123	72	837	126	84	210	62	142	261	105	115	219
ENSG00000064999.15	23294	ANKS1A	946	1333	1355	648	709	363	355	644	1060	1196	428	2145	1109	1013	714	565	632	585	968	1770	1401	842	541	819	1808	415	660	904	1670	516	815	1288	478	1340	1149	329	329	511	1116	1656	835	674	1160	910	1159	785	1600
ENSG00000185046.18	56899	ANKS1B	6	47	45	27	51	23	24	50	16	19	21	29	28	0	27	57	33	54	41	36	34	19	21	11	14	7	26	39	38	0	40	25	16	29	40	5	13	0	42	31	9	28	49	33	24	11	31
ENSG00000168096.15	124401	ANKS3	68	94	79	53	71	33	64	83	56	20	99	53	38	29	95	156	116	34	65	44	39	52	83	45	20	75	56	29	67	54	47	13	115	32	64	53	136	0	28	26	45	54	52	68	45	77	30
ENSG00000175311.7	257629	ANKS4B	0	0	0	0	0	0	0	0	0	0	0	0	0	0	0	7	0	0	0	0	0	0	0	0	0	0	0	0	0	0	0	2	5	0	0	0	2	0	0	0	0	0	0	0	0	0	0
ENSG00000165138.18	203286	ANKS6	85	48	36	65	88	44	46	87	56	6	103	55	125	29	49	113	90	47	87	46	59	64	46	16	7	104	88	24	55	111	42	30	185	11	26	63	188	62	18	26	83	29	58	126	24	34	28
ENSG00000206199.11	389161	ANKUB1	32	28	44	32	17	46	53	21	26	55	47	70	39	52	65	40	36	25	61	55	18	37	44	32	87	35	79	83	74	33	64	121	21	31	128	63	39	0	51	66	38	34	43	33	74	32	65
ENSG00000163516.14	55139	ANKZF1	361	457	539	319	435	302	361	556	515	168	644	379	360	329	432	648	458	244	427	358	291	358	392	199	258	383	394	482	445	328	282	511	412	246	474	330	553	173	257	351	386	284	413	559	315	345	293
ENSG00000011426.11	54443	ANLN	100	160	535	1078	83	31	154	82	293	68	49	49	250	531	60	88	88	79	32	89	214	185	77	695	94	174	169	60	127	101	54	133	220	388	87	48	40	183	156	61	119	328	123	107	49	99	196
ENSG00000131620.17	55107	ANO1	0	0	0	0	0	0	0	0	0	0	0	0	0	0	0	5	0	0	0	0	0	0	0	0	0	0	0	0	0	0	0	0	0	0	0	0	0	0	0	6	0	0	0	0	0	0	0
ENSG00000160746.13	55129	ANO10	317	771	814	368	1109	327	432	493	244	386	354	394	687	365	533	393	307	437	683	594	867	491	233	422	460	232	417	657	433	172	825	950	136	666	468	274	236	326	589	634	308	353	698	447	518	371	619
ENSG00000047617.15	57101	ANO2	2	0	1	0	5	24	12	4	12	5	0	0	0	0	0	1	4	4	6	4	3	38	3	34	0	5	2	0	0	0	0	0	0	4	4	1	0	0	4	5	2	1	6	16	0	0	5
ENSG00000134343.14	63982	ANO3	0	0	0	0	0	0	0	0	0	0	0	0	0	0	0	7	0	0	0	0	0	0	0	0	0	0	0	0	0	0	0	0	0	0	0	0	0	0	0	0	0	0	0	0	0	0	0
ENSG00000151572.18	121601	ANO4	0	0	0	0	0	0	0	0	0	0	0	0	0	0	0	0	0	0	3	0	0	0	0	0	0	0	0	0	0	0	0	0	0	0	0	0	0	0	0	0	0	0	0	0	0	0	0
ENSG00000171714.11	203859	ANO5	53	34	9	0	55	17	4	0	0	1	10	0	54	0	31	29	84	6	1	7	2	3	6	0	0	17	9	9	0	10	32	14	0	0	44	9	0	0	1	15	5	9	0	6	9	18	16
ENSG00000177119.16	196527	ANO6	1532	1578	1527	1121	985	1410	878	738	1681	898	738	447	644	751	1031	1270	1350	964	1124	1068	1069	2178	893	918	499	866	666	887	398	1307	893	516	1135	687	812	809	486	888	586	535	861	539	942	1439	625	649	807
ENSG00000146205.13	50636	ANO7	16	8	24	7	5	2	5	9	5	12	11	12	0	46	5	14	12	3	7	8	7	6	5	1	4	0	0	11	7	31	0	7	13	10	9	4	2	0	2	0	3	5	2	4	9	0	2
ENSG00000074855.11	57719	ANO8	77	86	96	24	161	49	64	63	66	18	152	44	48	110	71	77	145	57	93	24	60	113	106	57	19	50	62	59	56	114	85	10	120	34	96	67	108	107	39	33	160	59	63	77	51	32	41
ENSG00000185101.13	338440	ANO9	28	64	7	11	60	37	90	71	71	6	102	53	48	104	74	31	147	7	87	28	15	91	65	42	23	44	18	86	75	54	20	19	172	9	38	71	158	68	19	22	89	101	41	55	36	64	20
ENSG00000011201.12	3730	ANOS1	467	0	53	0	111	14	1	22	0	0	0	54	47	0	10	0	0	0	5	24	68	8	6	27	0	4	0	9	52	0	52	19	0	10	46	8	3	22	25	13	1	5	17	4	55	2	21
ENSG00000140350.15	8125	ANP32A	2493	1602	3220	2011	2961	2075	2175	2066	2619	1421	2640	2515	3877	1855	3368	1698	2294	3518	2518	3635	2830	2297	2233	2076	1513	1723	1959	2878	2435	1543	2212	3004	1875	1969	2882	1643	1828	1395	2556	1656	1988	2211	3367	1824	2774	2048	2009
ENSG00000136938.9	10541	ANP32B	1394	967	1936	4679	1504	890	1225	961	1726	982	1686	685	1025	2268	1332	1387	1489	1276	1484	1137	1505	1823	961	2058	374	2634	1172	688	735	1118	652	390	1661	937	708	1246	1217	4823	784	478	1534	1234	1342	1398	606	1487	627
ENSG00000248546.3	23520	ANP32C	1	0	1	2	1	0	1	0	0	0	1	0	3	0	1	0	1	0	0	1	1	0	0	0	0	0	1	0	1	0	0	1	0	2	1	0	0	0	2	0	0	0	1	0	1	2	0
ENSG00000139223.3	23519	ANP32D	0	0	3	0	1	1	0	0	0	0	0	0	0	0	5	0	0	0	0	0	0	0	1	1	0	0	0	0	2	0	0	0	0	0	10	0	0	0	0	3	0	0	2	0	0	4	1
ENSG00000143401.15	81611	ANP32E	684	779	2060	1643	1740	548	980	548	1472	555	719	380	1203	744	1096	655	877	461	695	680	1402	1176	828	1928	551	814	1137	421	660	501	550	340	687	850	703	506	624	811	832	559	777	1172	1125	642	480	594	805
ENSG00000166825.14	290	ANPEP	1278	2827	2944	722	1160	3527	3018	2446	1640	400	4101	1990	5030	4484	4853	1136	4141	5849	6860	5312	3646	1907	4603	2528	2105	944	485	8433	1557	85	6573	10322	847	3663	5565	1834	2001	1037	5362	1491	1455	2513	2856	1409	8049	3754	4997
ENSG00000103254.10	65990	ANTKMT	78	56	90	50	36	35	35	69	53	16	47	17	37	64	44	50	40	18	47	37	70	72	28	23	7	78	12	51	39	18	104	16	26	0	34	18	45	54	34	44	58	21	74	45	26	66	14
ENSG00000169604.19	84168	ANTXR1	11	5	18	5	0	0	1	12	9	0	0	0	3	0	4	0	2	6	1	8	0	0	9	3	0	6	3	0	10	0	0	5	10	3	0	2	14	0	5	6	0	4	4	0	0	3	19
ENSG00000163297.17	118429	ANTXR2	1500	1691	1800	1340	3872	1394	1628	1336	1382	2850	1896	1559	3015	970	2067	1203	1305	1891	2153	3102	2072	1177	1467	1473	2165	1117	2834	2195	2294	746	2054	2938	1178	1525	2172	1056	1186	1041	1685	1969	1423	2140	1622	1271	2270	1973	1603
ENSG00000274209.4	195977	ANTXRL	0	0	17	28	0	10	2	3	4	1	4	0	11	0	0	0	3	0	0	0	0	3	0	0	0	4	0	5	0	0	0	10	10	0	0	2	5	0	1	0	0	0	0	1	2	0	0
ENSG00000135046.14	301	ANXA1	5655	5838	10242	4849	7357	2830	5160	5481	1922	11305	2572	8506	5695	4199	4153	2053	2146	3958	3250	5542	18100	9241	3103	7058	5924	2288	6691	6552	2343	1750	4258	4325	1793	11374	4328	2277	2862	3421	4197	6429	9894	5304	6289	4954	4327	5216	6055
ENSG00000109511.12	11199	ANXA10	19	22	2	0	17	4	14	21	36	15	0	14	52	0	0	11	21	4	4	0	0	0	3	36	45	28	12	8	20	30	0	5	70	0	0	0	0	0	3	1	0	8	17	0	10	8	29
ENSG00000122359.18	311	ANXA11	2684	3968	6956	3111	3956	3616	3598	3422	3693	3841	4526	4002	5117	2836	4780	2862	4267	5065	4283	7565	7061	4602	3300	3635	3609	3049	4060	3769	3882	2615	3506	5722	2787	4042	3440	2858	3487	1694	3569	4072	3383	3039	4813	3793	3582	4419	4191
ENSG00000104537.17	312	ANXA13	0	0	0	0	0	0	0	0	0	0	0	0	0	0	0	0	0	0	1	0	0	0	0	0	0	0	0	0	0	0	0	0	0	0	0	0	0	0	0	0	0	0	0	0	0	0	0
ENSG00000182718.16	302	ANXA2	5362	2250	2270	1122	2994	741	1503	1156	2473	920	1477	1099	1850	2770	3097	2041	3019	1740	2319	1658	1169	3671	2335	1871	429	961	992	1723	1214	3502	1928	622	941	2142	2495	1305	1273	1070	871	2065	1994	1152	3557	1274	2080	2681	1006
ENSG00000177721.4	389289	ANXA2R	96	92	85	47	114	60	126	162	104	50	149	60	162	172	96	147	72	41	59	53	101	148	81	116	84	199	99	36	86	105	28	25	117	51	89	82	234	10	55	57	54	51	101	96	39	102	29
ENSG00000138772.13	306	ANXA3	866	4017	8764	2512	4592	2218	2491	4065	1770	10234	2139	3558	5676	1612	3147	1140	689	1971	3427	2993	12572	3718	1833	4310	7179	1010	5060	3801	2237	543	4018	6452	1413	5147	3408	2404	1309	2513	4198	4766	3533	1932	5438	3231	3121	6005	4676
ENSG00000196975.16	307	ANXA4	1140	594	762	666	523	241	393	345	468	251	323	344	633	431	413	286	511	293	389	381	923	601	441	610	402	351	175	422	352	482	442	510	360	563	419	187	262	188	351	314	344	260	543	417	420	413	474
ENSG00000164111.15	308	ANXA5	5114	2533	3796	1528	3535	887	1403	1285	3561	2515	1670	1787	3036	2208	2874	1545	2926	2802	2733	1926	3613	4125	2724	3706	1749	1190	1171	1924	2032	2230	2302	1949	829	3123	2702	1487	807	2107	2018	3826	1807	2669	3252	1045	3096	3089	1949
ENSG00000197043.14	309	ANXA6	1678	2215	2997	1832	2314	1187	1515	1683	2631	247	2413	1165	1886	1521	2236	1904	2532	1060	2580	1355	2634	3180	2386	2315	427	1683	953	1007	1098	3538	1289	715	3073	1608	1396	1629	2137	1175	1115	1375	2182	1581	2172	2102	1408	1227	2011
ENSG00000138279.16	310	ANXA7	714	878	1095	1823	1199	441	643	458	524	802	667	445	641	694	898	490	720	727	732	636	1427	708	708	690	518	554	619	615	442	350	705	578	559	657	437	546	506	504	497	635	969	435	901	726	510	765	569
ENSG00000265190.6	653145	ANXA8	3	0	1	7	0	0	18	0	0	0	0	0	3	0	0	0	6	0	13	5	0	0	0	0	2	0	0	9	0	5	2	0	0	0	0	2	5	0	3	0	5	0	6	0	0	1	0
ENSG00000264230.9	728113	ANXA8L1	0	0	5	0	0	3	10	0	0	0	0	0	16	0	1	0	3	2	14	16	0	0	0	0	0	0	0	0	2	0	0	0	0	0	0	0	4	0	2	0	4	0	17	0	0	2	0
ENSG00000143412.10	8416	ANXA9	46	85	116	98	163	230	166	110	103	67	170	124	207	94	171	128	120	250	164	261	176	60	63	87	97	152	151	243	117	3	190	246	129	159	185	157	148	47	168	73	93	158	99	83	151	159	201
ENSG00000136250.12	313	AOAH	3939	1819	2611	1224	2917	1433	1804	1828	2220	1097	2444	2127	5244	2228	4162	1418	3707	2804	4091	1619	892	1425	3094	1647	2653	1608	1303	4854	1451	2288	4152	2431	1188	2365	5854	2264	1128	1095	3280	1277	1669	3228	4333	1090	5146	3144	2060
ENSG00000002726.20	26	AOC1	210	103	19	0	3	40	238	18	878	35	10	15	288	56	68	0	12	21	281	0	17	22	127	86	572	0	3	0	2	0	0	0	64	9	230	6	4	154	65	6	9	49	64	0	3	21	36
ENSG00000131480.9	314	AOC2	51	33	88	39	143	69	108	161	70	43	101	105	173	40	165	129	121	199	62	378	48	60	34	12	92	132	76	170	226	110	109	158	76	85	111	98	103	76	117	115	59	54	123	100	123	144	102
ENSG00000131471.7	8639	AOC3	24	12	11	25	42	31	40	52	33	10	52	30	65	37	57	112	62	103	43	170	18	10	24	16	21	47	22	77	125	2	46	54	16	47	83	54	54	5	34	25	7	29	22	19	54	42	63
ENSG00000260105.6	90586	AOC4P	1	0	12	5	16	14	5	59	3	0	11	0	5	0	0	24	2	4	2	21	3	9	1	2	0	0	0	0	16	0	4	19	0	5	7	3	12	0	11	6	2	0	6	0	9	14	16
ENSG00000148120.16	84909	AOPEP	169	198	219	144	216	122	138	155	142	38	255	105	239	121	136	239	173	141	112	105	131	232	208	103	95	175	104	135	151	233	112	114	264	110	118	110	188	50	108	102	189	108	170	201	150	52	167
ENSG00000138356.14	316	AOX1	26	0	0	44	0	0	0	0	4	5	4	0	0	0	0	0	0	0	0	1	0	0	0	6	0	0	5	0	6	4	0	0	0	4	0	0	0	0	0	5	6	0	0	0	4	0	0
ENSG00000138660.12	55435	AP1AR	277	311	157	154	611	119	329	280	374	1010	302	226	382	147	288	583	277	211	285	154	404	329	421	227	425	337	573	130	194	372	294	305	348	221	501	220	286	229	406	295	292	394	386	348	453	427	230
ENSG00000100280.16	162	AP1B1	1311	879	1065	1070	666	305	328	537	950	203	706	419	702	944	852	663	831	637	963	563	1065	1300	962	563	308	430	501	447	445	1035	457	327	725	299	404	388	580	565	299	509	600	339	682	876	518	597	491
ENSG00000166747.12	164	AP1G1	2249	3055	3153	1721	2787	1519	1880	1837	2314	2711	2257	1796	2855	1934	2570	2382	2089	2470	2559	1994	3203	2302	1996	2033	2332	1516	3049	1888	1769	2238	2269	3369	1629	1999	1702	1585	1545	1582	1879	2730	1654	1768	2684	2012	1975	2212	2702
ENSG00000213983.12	8906	AP1G2	268	548	320	226	338	178	259	278	293	119	377	280	228	450	282	399	356	192	337	159	244	233	244	207	171	295	205	342	208	474	214	210	273	191	303	248	356	111	195	164	165	203	132	315	293	246	226
ENSG00000072958.8	8907	AP1M1	826	778	884	621	726	489	724	663	648	453	1009	666	996	657	921	1005	849	757	826	836	925	707	662	477	391	634	798	640	722	613	695	946	847	608	768	543	627	543	655	685	705	741	819	765	659	695	612
ENSG00000129354.11	10053	AP1M2	5	0	18	18	0	20	7	0	12	4	0	0	2	31	2	7	21	39	24	57	10	24	18	33	25	12	0	0	15	2	12	45	11	7	8	9	0	0	4	7	0	92	7	7	7	7	11
ENSG00000106367.15	1174	AP1S1	141	70	83	63	209	32	67	39	137	6	43	24	73	0	80	61	39	34	58	53	92	123	75	117	27	30	52	31	54	57	69	59	83	54	60	20	38	36	33	26	52	70	58	46	67	58	18
ENSG00000182287.15	8905	AP1S2	1943	796	1111	841	832	557	1034	986	460	494	778	684	804	738	1844	536	1079	700	762	623	1191	930	985	445	414	850	563	467	450	785	667	554	512	649	1026	826	789	521	491	599	920	569	1113	757	850	938	518
ENSG00000152056.17	130340	AP1S3	41	50	18	11	11	8	44	61	21	12	20	14	36	11	20	39	24	23	13	16	24	17	13	12	8	48	29	37	24	2	8	0	12	21	48	37	42	0	18	4	4	23	30	16	17	17	11
ENSG00000196961.12	160	AP2A1	1276	2005	2500	4643	1360	439	703	1701	824	1565	919	1054	830	4043	1180	1530	1614	2081	2193	1954	3762	3697	1498	2047	719	3593	994	1658	617	824	918	957	531	1205	450	1507	445	11249	756	928	1534	614	977	2041	834	2337	1346
ENSG00000183020.13	161	AP2A2	935	461	460	444	475	247	324	323	423	151	449	300	397	346	380	585	521	297	458	375	482	617	421	372	294	296	310	356	370	498	364	350	421	215	365	312	276	301	247	403	408	308	359	443	386	340	362
ENSG00000006125.18	163	AP2B1	2768	2751	3223	5156	2538	1314	1908	1683	2638	2631	1941	1418	2591	2206	1867	2259	2345	1930	2483	2585	3832	3175	2291	2663	1583	3386	1466	2219	1498	1846	1466	2048	2177	1932	1581	1395	1468	2727	1363	1837	2242	1597	2249	2491	1776	2181	2037
ENSG00000161203.13	1173	AP2M1	2107	1713	2952	3738	1914	735	1043	1343	1278	1254	1079	805	1188	2375	1672	1918	1660	1931	2061	1602	2781	3293	1598	1806	790	2760	908	1436	819	1246	1002	1069	1192	1139	928	1253	722	9118	881	1099	2247	854	1361	1827	1048	1906	1378
ENSG00000042753.11	1175	AP2S1	452	252	476	812	439	188	204	467	248	125	172	155	231	376	330	305	329	250	298	277	589	763	394	378	146	358	201	236	123	207	204	106	221	238	176	167	175	836	195	234	406	220	302	359	246	355	207
ENSG00000132842.13	8546	AP3B1	2091	2182	2031	1770	2209	1016	1593	1907	1918	1632	1841	1696	2231	1217	2060	1846	2125	1613	2236	1854	1833	2136	1955	1596	1966	1512	1554	1875	1668	1633	1861	1756	1665	1733	1729	1368	1531	1035	1929	2451	1401	1902	2464	2043	2261	1670	1758
ENSG00000103723.15	8120	AP3B2	35	326	360	0	551	736	15	175	17	82	249	358	285	195	34	23	15	28	112	228	647	89	142	222	205	32	7	203	154	7	259	348	16	375	268	14	28	137	370	222	54	92	71	134	750	131	564
ENSG00000065000.18	8943	AP3D1	1670	1227	1329	900	955	535	519	639	1416	606	1087	518	1120	1366	924	1178	1147	771	1221	794	1263	1197	1066	761	707	607	731	613	708	1188	716	871	653	431	687	665	487	789	593	774	796	661	826	783	819	817	634
ENSG00000185009.12	26985	AP3M1	1105	871	1023	678	875	475	651	693	757	373	840	398	815	507	849	794	859	536	669	434	746	907	651	609	425	675	636	445	593	922	670	450	957	602	709	475	648	338	428	627	578	630	807	712	506	493	502
ENSG00000070718.12	10947	AP3M2	150	68	124	144	239	157	332	237	188	34	319	80	148	192	111	161	222	93	114	69	44	142	192	86	76	246	201	75	151	193	78	80	454	51	189	144	488	153	70	51	189	137	200	162	94	55	101
ENSG00000177879.16	1176	AP3S1	699	436	730	745	893	209	530	476	537	668	534	392	756	346	435	350	405	374	476	630	713	646	321	585	369	352	1054	370	299	359	384	484	329	576	408	294	353	353	546	543	577	376	824	371	382	426	398
ENSG00000157823.17	10239	AP3S2	208	260	333	303	369	247	293	362	206	113	431	259	552	441	538	230	233	354	344	352	131	208	308	152	167	168	204	502	348	171	464	663	193	274	348	226	205	192	487	264	231	364	369	216	376	319	366
ENSG00000134262.13	10717	AP4B1	206	307	321	346	238	95	184	263	229	92	266	232	258	191	223	225	219	120	196	177	208	259	208	182	106	196	121	172	249	155	203	172	324	254	151	167	211	7	158	312	196	168	227	220	199	136	198
ENSG00000081014.11	23431	AP4E1	469	553	491	517	558	201	310	425	374	176	337	284	465	457	381	528	476	321	334	261	418	477	475	375	292	423	377	377	364	577	377	155	566	381	351	357	309	370	350	366	483	353	473	467	349	252	324
ENSG00000221838.10	9179	AP4M1	32	30	25	33	14	22	28	17	18	3	22	1	33	0	29	23	33	10	27	33	37	35	32	16	15	21	49	2	21	32	6	3	38	18	21	6	21	7	10	13	52	24	9	26	26	30	9
ENSG00000100478.15	11154	AP4S1	257	407	191	310	236	139	309	384	180	170	284	206	263	166	253	329	227	157	283	143	251	297	217	209	194	308	296	203	251	210	262	104	330	211	169	229	367	248	169	188	256	220	234	362	168	220	192
ENSG00000254470.3	91056	AP5B1	1071	2273	2886	1673	2741	2584	3215	3029	3665	4979	2142	2469	6392	1894	3507	1811	3216	3705	2772	4196	3769	1795	2705	2459	4536	2392	1989	3868	2565	1542	2936	5792	1774	2339	3007	1878	1592	2729	3191	2965	1770	2145	4003	1805	3098	5061	2859
ENSG00000053770.12	55745	AP5M1	1058	811	862	836	1093	501	1078	1197	973	718	1000	646	945	802	954	1184	894	875	805	658	1006	1005	850	920	793	1291	747	634	705	783	645	579	895	841	1001	633	857	732	910	707	775	945	1150	711	773	813	707
ENSG00000125843.11	55317	AP5S1	134	135	162	31	27	33	110	112	138	25	172	25	99	195	140	89	109	88	79	39	64	108	119	69	10	97	52	70	75	103	98	64	161	74	57	129	172	88	59	69	135	95	101	69	41	93	56
ENSG00000242802.9	9907	AP5Z1	221	418	265	133	202	177	286	242	401	174	264	149	263	235	301	327	365	196	258	219	252	223	367	224	253	341	209	171	240	223	270	289	225	176	317	206	196	359	202	187	195	193	247	216	209	300	181
ENSG00000120868.13	317	APAF1	1925	3717	3287	2243	3315	2064	2637	2229	1998	3214	1857	2604	3389	1990	2548	1987	2115	2482	2653	3432	3833	2104	1870	1615	2798	1442	2155	3477	2220	1008	2939	4058	1058	2997	2925	1455	1283	1991	2315	3449	1887	2039	2845	2019	2865	2790	3303
ENSG00000107282.8	320	APBA1	3	0	0	2	9	1	7	0	0	0	12	0	2	0	11	42	3	0	1	12	0	22	2	3	0	8	0	3	5	0	1	0	1	0	0	6	6	0	1	5	3	5	0	6	0	0	7
ENSG00000034053.14	321	APBA2	204	208	279	108	217	301	343	578	308	23	764	363	214	569	278	709	245	90	364	148	221	648	73	213	141	645	1062	127	373	452	155	80	933	56	139	351	561	252	150	78	583	197	438	885	91	171	158
ENSG00000011132.12	9546	APBA3	163	60	105	103	139	65	137	126	205	45	200	113	142	179	149	256	148	49	99	106	85	119	127	153	165	134	118	129	101	119	110	95	254	54	101	78	113	213	90	55	173	152	120	135	140	109	87
ENSG00000166313.19	322	APBB1	114	63	95	30	168	93	127	100	136	10	365	53	79	303	143	317	169	50	197	37	29	130	59	61	51	234	131	84	99	222	71	39	238	32	85	150	235	109	53	25	107	86	146	225	63	70	41
ENSG00000077420.16	54518	APBB1IP	4313	6967	8328	2523	8805	5065	2449	4821	4799	8426	6224	4752	9063	4101	7482	3140	4643	6663	7339	7892	8038	5475	5419	5171	8769	3272	2883	7264	5126	3100	6888	10281	2442	5648	6303	4980	4021	4617	6147	8742	4188	5532	9582	5137	7006	7388	7375
ENSG00000163697.17	323	APBB2	72	93	110	54	64	41	14	55	55	132	80	190	162	103	98	100	11	61	118	152	58	108	46	140	226	38	119	58	204	78	164	70	24	138	100	32	76	73	105	220	78	54	186	137	83	84	149
ENSG00000113108.19	10307	APBB3	156	53	92	47	206	85	131	153	85	22	112	83	181	115	87	152	137	99	127	113	49	62	72	89	51	49	69	183	81	80	137	223	89	75	138	66	86	44	95	25	69	67	89	61	128	74	87
ENSG00000134982.17	324	APC	1868	1852	1956	1848	2040	1633	2273	2407	2241	2634	2393	1934	3251	1694	2536	1910	2241	2473	2361	2919	2050	1674	1817	1690	2476	1576	1809	2244	2028	1727	2126	3090	1509	1720	2456	1587	1706	1660	2070	2482	1703	2178	2460	1475	2265	2073	1889
ENSG00000115266.11	10297	APC2	86	138	188	90	100	86	163	148	54	99	197	104	205	152	187	141	217	145	205	144	137	214	103	105	134	178	99	162	162	154	208	120	131	154	101	54	165	39	156	141	107	127	159	171	132	191	79
ENSG00000154856.13	147495	APCDD1	6	4	51	38	671	36	11	20	1	3	74	189	179	224	71	27	29	97	168	1	11	32	42	146	68	0	35	13	91	196	398	33	23	138	85	31	37	0	171	29	45	63	85	1	570	14	33
ENSG00000198768.11	164284	APCDD1L	8	0	27	6	26	6	18	27	8	6	44	18	13	0	13	13	18	38	14	5	3	15	15	8	21	8	17	17	26	26	30	14	27	6	0	18	38	0	12	2	21	17	16	20	15	10	10
ENSG00000231290.6	149773	APCDD1L-DT	0	6	10	0	0	0	3	0	3	1	0	0	6	0	7	0	0	6	3	0	0	8	0	0	0	1	8	7	8	0	0	1	0	0	0	0	5	0	7	1	12	1	11	0	0	6	8
ENSG00000132703.4	325	APCS	0	0	0	0	0	0	0	0	0	0	0	0	0	0	0	0	0	0	0	0	0	0	0	1	0	0	14	0	0	0	0	0	0	0	0	0	0	0	0	0	0	0	0	0	0	0	0
ENSG00000164062.13	327	APEH	657	552	592	596	573	230	279	307	445	160	360	309	394	331	503	480	536	405	458	363	578	514	452	350	207	424	249	316	329	462	286	290	484	202	250	249	385	359	271	332	339	276	422	437	255	431	304
ENSG00000248329.6	100506013	APELA	0	0	0	0	0	0	0	0	0	0	0	0	0	0	0	0	0	0	0	0	0	0	0	0	0	0	0	0	0	0	0	0	0	0	0	0	0	0	0	0	0	0	0	0	0	0	0
ENSG00000100823.12	328	APEX1	478	291	425	509	190	182	343	292	443	79	471	180	362	676	548	400	391	144	359	175	223	468	383	266	134	351	379	143	172	520	163	114	800	95	182	311	487	328	205	85	411	274	363	355	176	270	156
ENSG00000169188.5	27301	APEX2	187	120	163	211	191	96	77	160	222	25	180	74	116	11	135	163	156	126	152	85	203	177	171	170	95	83	123	91	69	260	67	66	180	103	92	54	117	95	98	93	149	99	107	142	123	134	124
ENSG00000117362.13	51107	APH1A	786	488	686	366	573	349	583	519	522	596	576	391	799	581	701	331	799	519	501	490	889	699	497	586	485	443	619	323	400	526	415	337	491	476	446	440	598	341	558	383	560	487	785	512	540	631	339
ENSG00000138613.14	83464	APH1B	632	676	935	555	877	390	558	626	663	1160	457	639	923	347	707	272	391	395	428	1025	786	430	509	279	750	289	874	578	638	310	638	1139	250	650	490	407	389	374	515	915	480	325	1164	371	556	624	801
ENSG00000166181.13	8539	API5	1187	769	898	1037	1080	451	685	668	824	431	893	520	890	596	760	1269	814	501	852	499	1069	1033	904	676	550	802	948	382	660	893	639	371	1081	611	697	689	832	417	554	653	779	869	985	640	593	684	525
ENSG00000149089.13	51074	APIP	196	119	207	146	246	118	178	151	143	59	202	91	179	99	205	133	157	102	122	82	258	145	85	188	96	120	159	70	96	159	96	28	209	123	145	79	91	67	104	118	73	96	161	88	104	109	84
ENSG00000169621.10	200558	APLF	143	92	233	469	200	77	142	98	192	205	135	38	97	312	158	137	110	140	109	60	138	241	80	340	110	247	155	65	60	146	61	66	274	162	69	106	139	172	42	81	191	88	151	191	60	126	111
ENSG00000171388.12	8862	APLN	0	0	0	0	0	0	0	0	2	0	0	0	0	0	0	0	0	0	0	0	5	0	0	0	0	0	3	0	4	0	0	0	0	0	0	0	0	0	0	0	0	2	0	0	0	0	0
ENSG00000134817.10	187	APLNR	0	0	0	8	0	0	2	0	0	0	0	0	0	0	0	0	0	0	0	0	0	3	0	0	0	14	4	0	0	0	0	0	6	0	0	0	0	0	0	0	0	0	0	0	0	0	0
ENSG00000105290.12	333	APLP1	5	8	0	0	21	2	0	30	3	0	0	0	15	11	4	21	0	0	0	8	4	0	12	8	3	12	3	15	3	0	0	0	4	0	0	0	4	0	0	1	0	0	2	0	0	0	0
ENSG00000084234.17	334	APLP2	8505	5692	6362	2983	7898	2926	1422	2562	4001	2421	3203	3462	5175	3939	5904	4826	5401	4846	6780	6716	5039	4569	3451	4817	3928	1910	2244	5342	3504	3644	5216	6342	1210	4156	4290	2645	2091	2976	3654	9609	3000	2632	5845	3626	7411	3835	4545
ENSG00000101474.12	57136	APMAP	710	2408	4849	1699	3499	2548	1874	2165	1106	1903	1199	1784	3560	1680	2369	1213	1169	2451	3081	3624	5086	2207	1509	1935	1615	1022	2795	3437	2257	513	3046	6162	725	3656	2225	2078	1138	890	2942	2377	1571	1353	2550	1991	2679	2474	3364
ENSG00000118137.9	335	APOA1	0	0	10	0	6	0	0	0	0	0	0	0	0	0	0	0	0	8	2	0	0	0	0	3	0	7	10	0	2	0	2	0	0	0	0	2	2	0	1	0	0	0	2	5	0	0	0
ENSG00000158874.11	336	APOA2	8	76	98	5	22	47	30	67	54	95	39	39	50	95	14	29	22	30	30	74	47	45	16	40	32	27	162	28	29	0	50	53	33	31	59	10	13	51	56	41	8	61	38	25	62	36	66
ENSG00000110244.7	337	APOA4	0	0	0	0	0	0	0	0	0	0	0	0	0	0	0	0	0	0	0	0	0	0	0	0	0	0	0	0	0	0	0	0	0	0	0	0	0	0	0	0	0	0	0	0	0	0	0
ENSG00000110243.11	116519	APOA5	4	0	0	0	0	0	0	0	0	1	5	0	0	0	0	0	0	0	0	0	0	0	0	0	0	0	0	0	2	0	0	0	0	2	0	0	0	0	0	0	0	4	0	0	2	0	0
ENSG00000084674.14	338	APOB	0	0	0	0	0	0	0	0	7	0	0	0	0	0	0	0	0	0	0	0	0	0	0	23	1	3	20	0	0	0	0	0	0	0	0	0	0	0	0	0	0	0	0	0	0	0	0
ENSG00000111701.7	339	APOBEC1	0	0	0	0	0	0	0	0	0	0	0	0	0	0	0	0	0	0	0	0	0	0	0	0	0	0	0	0	0	0	0	0	0	0	0	0	0	0	0	0	8	0	0	0	0	0	0
ENSG00000124701.5	10930	APOBEC2	27	19	30	93	56	25	33	45	22	22	73	53	13	66	107	72	50	38	34	13	29	36	51	24	41	55	54	30	25	61	15	46	61	34	13	80	115	58	51	36	33	30	42	69	43	17	30
ENSG00000128383.13	200315	APOBEC3A	660	1351	1284	918	993	1613	3401	2236	1473	3538	1574	1868	6738	1538	2086	668	3577	1577	1464	3175	1218	698	1813	3869	3857	2403	1287	3017	1196	2755	1349	3905	1774	2188	2314	1708	1593	3222	2574	1783	1296	1485	3232	984	2453	4239	1317
ENSG00000179750.16	9582	APOBEC3B	53	76	145	78	61	116	162	72	209	6	10	189	31	125	241	25	53	1	61	22	155	37	2	654	18	18	21	177	0	53	0	1	60	104	20	13	20	0	153	86	7	46	24	26	22	36	154
ENSG00000244509.4	27350	APOBEC3C	2789	902	1249	1539	799	404	582	471	1643	306	744	309	789	846	858	802	1362	710	1053	589	1044	1205	1478	1355	359	988	325	346	521	1735	520	292	1045	682	462	483	664	2610	483	296	781	979	939	778	551	920	728
ENSG00000243811.10	140564	APOBEC3D	34	5	10	26	11	16	29	48	47	6	11	17	31	2	35	26	38	5	12	12	12	38	32	15	12	28	4	7	15	12	0	2	15	7	29	37	43	0	8	8	6	13	22	36	18	33	0
ENSG00000128394.17	200316	APOBEC3F	250	240	348	196	194	164	343	174	422	104	268	106	370	137	291	562	516	94	346	163	264	405	491	388	269	478	172	110	250	675	139	90	535	186	142	161	382	261	118	50	178	196	301	335	192	396	152
ENSG00000239713.9	60489	APOBEC3G	709	520	791	285	281	210	504	535	1236	349	279	296	753	518	405	487	836	333	416	457	959	397	831	999	516	580	384	175	434	1259	336	372	618	582	488	262	379	640	277	176	306	402	486	414	407	754	532
ENSG00000100298.15	164668	APOBEC3H	326	0	25	0	14	6	11	17	97	0	6	13	28	47	2	14	20	7	8	13	25	4	34	143	27	3	0	4	32	12	14	27	26	86	21	8	1	13	5	1	0	30	24	5	11	7	28
ENSG00000173627.8	403314	APOBEC4	4	9	0	0	23	0	13	0	1	0	5	5	6	0	0	8	0	2	0	0	5	8	0	1	0	0	6	8	4	0	10	1	3	0	0	1	0	0	3	0	6	0	0	8	5	0	0
ENSG00000184730.11	55911	APOBR	569	1197	1410	334	740	803	805	512	1743	974	1229	1261	2297	1052	1321	396	1460	1561	1485	2144	1568	697	1385	1267	1378	576	413	1209	1031	785	1435	2399	442	618	1325	540	733	713	1118	1244	694	811	1278	627	1304	1396	1209
ENSG00000130208.9	341	APOC1	25	0	0	5	0	0	0	0	0	0	0	0	0	0	0	0	0	0	0	0	0	0	0	1	0	0	36	0	0	0	0	0	4	0	0	0	0	0	0	0	0	0	0	0	0	0	0
ENSG00000214855.9	342	APOC1P1	0	0	0	0	0	0	0	0	0	0	0	0	0	0	0	0	0	0	0	0	0	0	0	0	0	0	0	0	0	0	0	0	0	0	0	0	0	0	0	0	0	0	0	0	0	0	0
ENSG00000234906.10	344	APOC2	4	0	0	2	4	0	0	0	0	0	0	0	0	0	0	8	1	0	0	0	0	0	2	6	0	0	0	0	3	0	0	0	0	2	0	0	0	0	0	2	0	0	0	0	0	0	0
ENSG00000110245.12	345	APOC3	0	0	0	0	0	0	0	0	0	0	0	0	0	0	0	0	0	0	0	0	0	0	0	0	0	0	138	0	0	0	0	0	0	0	0	0	0	0	0	6	0	0	0	0	0	0	0
ENSG00000267467.4	346	APOC4	0	0	0	0	0	0	0	0	0	0	0	0	0	0	0	0	0	0	0	0	0	0	0	0	0	0	0	0	0	0	0	0	0	0	0	0	0	0	0	0	0	0	0	0	0	0	0
ENSG00000189058.9	347	APOD	0	0	0	0	0	1	0	0	0	1	1	8	0	0	0	26	0	3	1	1	0	7	5	0	0	2	0	0	0	0	0	22	7	0	12	0	2	0	0	0	0	0	2	3	0	0	0
ENSG00000130203.10	348	APOE	128	0	20	17	4	0	1	0	2	0	0	0	2	0	0	6	0	0	0	2	0	0	3	2	5	4	32	2	0	0	0	5	29	0	3	0	0	0	0	0	0	0	0	0	0	0	0
ENSG00000175336.10	319	APOF	11	38	22	0	1	4	16	0	8	25	2	2	21	0	12	19	6	0	5	6	13	6	22	20	26	31	3	0	11	14	0	0	28	4	8	12	13	0	8	2	5	7	8	4	0	15	0
ENSG00000091583.11	350	APOH	0	0	0	0	0	0	0	0	0	0	0	0	1	0	0	0	1	0	0	0	0	0	0	2	0	0	143	0	0	0	0	0	0	0	0	0	0	0	0	0	0	0	0	0	0	0	0
ENSG00000100342.20	8542	APOL1	673	1080	168	66	198	190	1017	219	2106	1659	158	52	1319	252	210	193	602	249	222	144	1760	159	763	1179	2229	962	101	171	137	558	162	271	716	143	279	63	110	512	223	158	128	202	166	124	255	1080	312
ENSG00000128335.14	23780	APOL2	950	1124	693	276	633	554	1825	541	2435	2566	619	341	2036	515	722	435	1442	638	468	654	2259	483	1541	1143	2414	1771	481	641	467	1176	566	606	1318	436	735	423	651	891	560	376	554	464	819	438	583	2765	622
ENSG00000128284.19	80833	APOL3	923	902	336	559	416	367	1217	550	1507	428	754	165	716	572	900	868	1414	339	575	269	543	342	1589	436	307	1731	720	242	294	2267	412	65	1754	90	415	522	680	613	358	130	448	436	637	536	374	1693	231
ENSG00000100336.17	80832	APOL4	125	97	0	5	0	0	313	0	674	188	0	1	3	2	3	1	4	11	7	1	118	0	59	6	62	130	26	5	2	0	0	0	10	0	32	0	7	24	6	4	14	20	2	11	10	155	6
ENSG00000128313.2	80831	APOL5	0	0	0	0	0	0	2	0	2	3	0	0	0	0	3	0	0	0	0	0	0	0	0	0	9	0	0	0	0	0	0	0	0	0	0	0	0	1	2	0	0	5	0	0	0	0	8
ENSG00000221963.6	80830	APOL6	3493	7296	1777	545	1729	1401	8853	1385	7992	13946	1807	730	13039	1651	1766	1262	4968	828	1648	850	9972	1416	5661	6729	14503	7312	2703	1077	1680	6557	1460	1567	8127	1092	2892	964	1613	3710	2294	1627	1964	2110	4469	1178	2718	8392	3403
ENSG00000178878.12	81575	APOLD1	59	40	73	171	220	126	65	118	82	21	169	40	137	50	119	91	110	83	59	60	36	49	56	87	55	147	101	31	108	75	41	81	113	56	91	76	95	115	106	70	98	286	84	69	116	60	26
ENSG00000204444.11	55937	APOM	34	52	70	54	59	28	61	64	42	58	59	81	53	64	77	110	79	83	39	45	60	58	82	62	66	95	121	67	67	49	65	64	68	64	51	22	77	22	74	39	50	63	76	70	55	72	46
ENSG00000184831.14	79135	APOO	55	29	46	139	40	10	20	27	34	49	22	32	29	30	31	44	28	17	48	13	76	15	28	42	66	31	77	20	22	65	29	14	172	43	34	38	50	0	21	36	20	36	68	32	17	47	49
ENSG00000155008.14	139322	APOOL	393	322	196	265	439	161	135	97	228	78	233	173	145	47	235	232	233	124	225	157	244	282	223	218	59	161	152	79	99	339	94	44	291	118	110	119	183	146	61	196	166	144	146	167	129	139	195
ENSG00000142192.21	351	APP	193	1246	1835	1070	2495	755	464	490	1033	517	776	463	1580	1206	780	860	1126	694	1353	1251	1768	1803	726	1239	1118	452	568	749	1038	697	603	663	762	641	594	508	376	722	567	935	779	441	636	1023	631	465	1135
ENSG00000062725.10	10513	APPBP2	721	492	454	556	808	374	611	540	552	424	797	438	489	520	669	798	684	428	599	466	484	546	433	527	600	604	697	429	553	587	530	573	633	381	545	514	623	298	462	543	483	727	732	541	564	501	448
ENSG00000157500.12	26060	APPL1	932	760	827	1286	1181	389	609	862	586	603	949	582	761	667	981	1274	940	467	922	516	751	1159	911	909	611	624	946	411	633	1025	604	440	932	629	590	613	1145	369	385	1004	930	595	1085	1174	478	539	734
ENSG00000136044.12	55198	APPL2	793	1514	1582	1227	1583	972	1250	1508	1078	1349	1434	1615	1680	915	1337	1687	1113	1397	1399	1537	1325	1203	1124	844	1310	936	1354	1392	1836	763	1237	1907	1128	1442	1199	896	1270	684	1198	1490	924	1157	1622	1504	1277	1117	1432
ENSG00000198931.11	353	APRT	179	140	113	243	154	104	190	195	177	35	252	116	156	182	278	255	251	126	227	136	108	348	139	82	44	153	167	101	70	418	143	43	425	54	139	123	300	84	107	50	237	53	216	245	121	143	83
ENSG00000137074.19	54840	APTX	384	276	315	245	414	177	241	191	282	96	448	131	266	180	284	519	371	182	231	151	219	322	255	183	152	443	239	231	234	274	219	103	479	166	229	204	332	213	179	201	278	197	296	316	204	207	191
ENSG00000240583.12	358	AQP1	14	11	91	322	2	13	20	3	11	19	0	13	0	218	1	55	8	17	122	6	30	55	28	21	44	77	33	22	0	0	15	4	60	28	0	12	2	167	8	3	6	12	5	90	7	29	20
ENSG00000143595.13	89872	AQP10	10	3	261	25	8	85	73	58	34	2	22	21	0	57	1	0	8	30	59	136	20	300	0	90	12	4	11	18	6	24	7	0	55	11	3	34	20	0	21	0	68	2	15	171	3	22	28
ENSG00000178301.4	282679	AQP11	43	32	14	47	71	29	48	40	33	5	96	9	38	0	41	67	37	34	30	2	17	23	28	31	7	39	51	5	7	66	37	10	77	9	17	41	60	0	8	19	28	17	40	28	19	11	29
ENSG00000184945.14	375318	AQP12A	0	0	0	0	0	0	0	0	0	0	0	0	0	0	0	0	0	0	0	0	0	0	0	0	0	0	0	0	0	0	0	0	0	0	0	0	0	0	0	0	0	0	0	0	0	0	0
ENSG00000185176.13	653437	AQP12B	0	0	0	0	0	0	0	0	0	0	0	0	0	0	0	0	0	0	0	0	0	0	0	0	0	0	0	0	0	0	0	0	0	0	0	0	0	0	0	0	0	0	0	0	0	0	0
ENSG00000167580.7	359	AQP2	0	0	0	0	0	0	0	0	0	0	0	0	0	0	0	0	0	0	0	0	0	0	0	0	0	0	0	0	0	0	0	0	0	0	0	0	0	0	0	0	0	0	0	0	0	0	0
ENSG00000165272.16	360	AQP3	92	77	106	182	73	101	177	283	332	11	295	129	160	171	186	193	485	80	121	247	113	173	151	133	50	274	127	97	273	394	109	26	548	20	44	107	283	196	109	33	188	519	200	156	83	195	74
ENSG00000171885.16	361	AQP4	5	6	11	0	0	0	0	0	0	3	0	0	0	0	0	2	0	0	0	0	0	0	0	2	0	0	0	0	1	0	0	0	0	0	0	0	0	0	0	0	0	0	0	0	0	0	0
ENSG00000161798.7	362	AQP5	0	0	0	0	0	0	0	0	0	0	0	0	0	0	0	0	0	0	0	0	0	0	0	0	0	0	0	0	0	0	0	0	0	0	0	0	0	0	0	0	0	0	0	0	0	0	0
ENSG00000086159.13	363	AQP6	0	0	0	0	0	0	3	1	0	0	0	0	0	0	0	6	0	0	0	0	0	0	0	0	0	0	0	0	3	0	0	0	0	0	0	0	3	0	0	2	0	7	0	0	0	0	0
ENSG00000165269.13	364	AQP7	0	0	0	6	0	0	0	0	0	0	0	0	0	0	0	18	0	0	0	0	0	0	0	0	0	0	0	0	4	0	0	0	2	1	0	0	0	0	1	0	0	0	0	5	0	0	5
ENSG00000279688.1	112267859	AQP7P3	0	0	0	0	0	0	0	0	0	0	0	0	0	0	0	0	0	0	0	0	0	0	0	0	0	0	0	0	0	0	0	0	0	0	0	0	0	0	0	0	0	0	0	0	0	0	0
ENSG00000103375.11	343	AQP8	0	0	0	0	6	0	0	0	0	0	0	0	0	0	0	0	0	0	0	0	0	0	0	0	2	1	0	0	0	0	0	0	0	0	0	0	0	0	0	0	0	0	0	0	0	0	0
ENSG00000103569.10	366	AQP9	3981	7297	7346	2841	13167	9246	3908	5715	9422	23655	7318	10356	18678	5569	13066	4938	7057	13068	10073	16654	10129	5843	8433	14086	19066	5429	8624	11178	8696	1497	11457	22340	3285	8946	13046	8804	4817	10435	12390	16086	7130	8948	18240	5934	14588	15532	10466
ENSG00000021776.11	9716	AQR	1385	1514	1051	1105	1611	701	1255	1235	1174	543	1370	908	1592	1159	1262	1641	1424	893	1359	961	1143	1322	1150	937	810	1225	1012	986	1059	1468	967	1195	1532	995	1109	962	1345	522	1066	1151	1055	1183	1305	1138	1253	873	1240
ENSG00000169083.17	367	AR	8	4	9	14	1	0	4	0	34	3	10	0	9	19	0	0	12	30	17	5	14	48	0	1	10	0	5	0	0	28	17	0	58	4	0	2	2	29	0	0	15	0	7	1	0	0	3
ENSG00000078061.13	369	ARAF	643	581	956	530	749	360	513	598	596	506	541	371	718	659	651	536	776	541	689	768	901	949	606	447	483	704	478	705	319	808	533	655	653	408	379	435	541	1313	510	523	535	412	683	678	619	724	523
ENSG00000186635.14	116985	ARAP1	1962	2842	2628	1583	2128	2310	2090	1824	2448	2062	2773	2019	3276	2577	3823	2011	3261	3879	3345	3406	2401	2032	2836	1759	2411	1718	1652	3631	2484	1843	2525	4438	1279	1466	2657	1749	1380	1495	2447	2383	1945	1908	2357	1896	2996	3407	2711
ENSG00000047365.12	116984	ARAP2	1887	3170	2037	1773	3720	987	3024	2595	3249	4754	1644	1734	2732	1327	1972	2487	2349	1178	1995	1814	2593	1385	3132	1915	4591	2229	5662	1829	2220	2554	1791	1141	2022	2019	1527	1287	1819	1828	1914	2177	1873	1803	1829	2429	1393	1494	2203
ENSG00000120318.16	64411	ARAP3	215	305	390	326	485	578	431	358	370	389	455	348	795	444	732	283	511	940	510	1028	172	149	440	121	295	335	204	1045	417	155	480	1333	185	288	674	338	277	143	551	515	289	578	356	170	543	486	490
ENSG00000198576.4	23237	ARC	21	0	0	0	0	0	0	12	0	5	0	6	0	0	0	0	0	0	15	2	0	0	6	0	0	0	10	0	0	0	0	0	0	0	0	0	0	0	0	9	0	2	0	0	0	0	0
ENSG00000095139.14	372	ARCN1	1947	1575	1939	1189	1666	938	933	916	2290	1373	1357	992	1722	1548	1380	1799	1548	1180	1539	1614	2209	1514	1331	1328	1301	1269	1408	915	868	1828	1154	1541	1357	779	1083	916	1013	1653	1051	1180	1039	1182	1672	1133	1128	1365	1162
ENSG00000109321.11	374	AREG	78	1	36	71	14	0	2	8	17	38	0	30	8	37	12	42	1	0	0	12	11	41	3	70	57	10	245	0	7	0	0	7	0	51	0	3	0	36	0	18	0	1	19	13	0	0	5
ENSG00000119682.17	9870	AREL1	1182	1702	2052	1112	1540	1243	1567	1541	1352	1384	1866	1401	2324	1462	2291	1338	1411	2242	1778	2456	2039	1603	1476	1013	1295	1068	1197	2079	1264	1101	1828	2573	1024	1474	1351	1370	1207	913	1827	1697	1160	1376	1983	1167	1837	1709	1869
ENSG00000143761.16	375	ARF1	3586	3639	5937	5393	3700	2221	2635	2639	3694	3463	2566	3004	3163	4565	3419	2454	3391	3383	3639	4804	6734	6387	2864	4502	2880	4008	2668	2976	2346	2609	2876	4110	2611	4207	2844	2592	1562	4253	2805	2622	3988	2341	4051	3524	2980	3578	2779
ENSG00000134287.10	377	ARF3	1863	1288	1448	612	1780	645	820	639	1335	1545	1013	796	1043	979	1151	897	1163	1166	1085	1120	1778	1583	1003	1250	1008	533	1353	741	652	709	880	1119	628	697	786	733	619	311	735	907	881	693	900	813	1078	1441	1068
ENSG00000168374.11	378	ARF4	1352	898	1188	1811	1076	517	729	824	875	750	546	509	787	846	920	876	712	812	798	885	1258	1090	578	1189	475	917	1173	553	537	753	734	562	844	981	725	502	563	673	606	727	960	577	1121	699	638	796	825
ENSG00000004059.11	381	ARF5	527	412	795	342	523	285	521	463	498	448	411	360	452	401	625	232	384	452	469	332	678	570	407	522	395	253	395	364	305	308	501	406	304	532	369	295	275	304	557	409	388	484	580	319	490	561	401
ENSG00000165527.7	382	ARF6	3630	1814	2386	2286	2231	1298	1869	1868	2559	1671	2319	1521	2595	1431	2645	2629	2620	1934	2340	2248	2560	2872	2396	2311	1145	2246	2030	1294	1479	2733	1606	1645	2205	1460	2068	1372	2227	1449	1333	1386	2018	2013	2681	1991	1675	1989	1214
ENSG00000101199.13	55738	ARFGAP1	485	582	492	418	432	225	266	561	462	181	430	294	421	499	420	442	534	442	496	350	472	459	440	349	318	411	330	332	317	389	377	234	424	306	317	278	356	208	324	372	324	316	363	453	408	378	331
ENSG00000149182.15	84364	ARFGAP2	912	813	954	722	861	410	607	557	593	434	918	403	871	791	870	692	913	651	740	608	826	825	870	638	552	568	414	441	579	754	620	531	909	427	550	535	734	424	507	600	565	556	800	657	740	838	547
ENSG00000242247.11	26286	ARFGAP3	635	411	767	411	859	394	401	478	567	951	408	356	769	392	710	551	428	565	567	550	501	547	544	698	551	378	847	450	670	410	950	1023	359	383	655	423	416	351	621	701	359	384	838	497	611	653	443
ENSG00000066777.9	10565	ARFGEF1	2607	3329	3683	3179	3983	2218	2606	2478	2455	2929	3053	2426	4350	1767	3292	3033	2898	2751	3393	3357	3110	2669	2629	2291	3070	1916	3822	2983	2792	2057	3032	4366	2840	2558	2985	2346	2320	1857	2628	3271	2167	2896	3393	2763	2994	2430	3055
ENSG00000124198.9	10564	ARFGEF2	1283	1217	1057	960	921	437	621	680	1066	186	995	686	706	942	924	1223	1041	530	988	435	752	1229	879	862	325	747	859	533	630	1233	556	612	1013	621	614	612	895	411	415	641	846	644	900	883	656	591	769
ENSG00000112379.9	57221	ARFGEF3	0	0	11	0	1	0	6	15	1	0	0	0	0	0	0	0	0	0	0	11	1	12	0	3	6	1	0	6	0	0	0	0	0	1	0	0	5	22	1	4	0	7	0	2	0	0	0
ENSG00000164144.16	27236	ARFIP1	664	350	411	345	711	240	341	335	400	151	299	241	436	297	550	318	728	663	397	600	269	299	454	319	291	581	541	223	352	354	251	465	277	420	604	424	373	183	317	281	298	291	492	288	595	744	244
ENSG00000132254.12	23647	ARFIP2	213	94	185	170	189	84	103	100	145	58	157	88	88	316	97	161	126	82	89	89	132	208	136	120	75	107	175	95	97	105	76	108	245	40	176	95	145	24	103	84	121	93	156	169	110	118	76
ENSG00000101246.20	10139	ARFRP1	233	225	180	183	207	69	168	250	254	180	350	100	234	231	179	291	247	113	187	128	186	251	218	172	170	230	221	117	197	194	92	131	262	166	185	153	277	155	156	118	240	180	159	219	151	175	123
ENSG00000118520.15	383	ARG1	146	2137	9496	3708	954	1010	1040	1868	1162	4129	450	7304	1899	1481	1197	940	130	209	1773	3279	3970	3457	204	4487	1076	387	4872	1508	3739	87	1623	1908	497	5795	913	1353	822	932	2506	2973	2659	1152	3585	2393	144	119	2830
ENSG00000081181.8	384	ARG2	50	84	55	105	47	32	54	59	33	45	49	53	35	83	34	61	23	44	57	20	44	76	23	53	29	48	55	48	27	58	36	21	66	52	46	62	36	43	41	30	64	47	51	54	30	33	64
ENSG00000186103.5	503582	ARGFX	0	0	0	0	10	0	0	0	0	0	0	0	0	0	1	0	0	0	0	0	0	0	0	0	0	0	9	0	1	0	0	0	0	0	0	1	0	0	1	1	0	0	0	0	0	0	0
ENSG00000134884.15	55082	ARGLU1	1720	1573	1700	2291	2142	1317	2385	2783	1690	2078	2461	1402	2015	963	1905	2789	1734	1066	1843	1226	1191	1729	1694	1023	1631	2645	1809	1631	1990	2117	1576	1437	2103	1467	2036	1538	2702	910	1378	2048	1883	1959	2713	2194	1437	1663	1505
ENSG00000175220.12	392	ARHGAP1	845	1366	1440	555	1094	550	745	739	916	936	1006	722	1433	780	1114	587	993	961	1402	1220	1504	1113	998	721	740	729	588	795	758	763	782	1146	538	854	770	614	774	355	825	928	779	844	886	699	788	1109	1066
ENSG00000071205.12	79658	ARHGAP10	223	91	91	60	93	144	96	176	133	30	182	45	71	131	75	121	170	116	132	55	59	111	141	100	56	98	87	79	74	104	37	23	181	55	99	76	109	53	65	38	82	173	120	95	49	31	29
ENSG00000198826.11	9824	ARHGAP11A	64	96	173	329	70	18	72	94	291	44	79	55	76	176	46	49	100	34	57	89	115	114	70	251	50	60	140	9	100	50	70	26	150	92	70	60	34	49	118	33	31	296	122	30	46	60	82
ENSG00000284906.1	89839	ARHGAP11B	3	1	0	0	0	7	3	0	1	3	0	0	0	0	0	4	3	0	0	4	1	9	0	11	0	3	2	0	0	0	5	0	13	3	0	2	0	0	0	0	0	6	4	0	0	4	2
ENSG00000165322.18	94134	ARHGAP12	818	367	351	350	500	272	356	538	497	163	606	314	305	275	394	841	441	232	453	357	272	528	429	316	236	613	519	224	489	412	275	386	510	330	419	379	706	260	243	375	368	361	459	532	366	316	210
ENSG00000075884.14	55843	ARHGAP15	1688	3026	3014	2208	4150	2217	3271	2707	1943	3476	3910	3074	4246	1852	3895	1713	2775	3207	3217	2867	1238	2447	2875	2453	3410	2275	3338	3446	3576	2187	3187	3236	3169	2504	3053	3462	2914	1620	3161	3238	2792	3670	3838	2960	3216	3657	2415
ENSG00000140750.17	55114	ARHGAP17	1185	1710	988	1427	1234	616	1048	1231	1124	550	1422	844	1304	1195	1490	1856	1741	896	1327	571	1122	1649	2064	973	757	1128	907	612	612	3286	737	653	1704	565	767	888	1841	629	542	795	1190	576	1113	1603	954	1049	749
ENSG00000146376.11	93663	ARHGAP18	674	582	875	318	684	518	446	540	540	398	331	389	319	468	430	287	412	349	473	423	769	1085	427	763	386	332	313	517	244	333	439	223	276	695	427	305	174	301	321	630	484	212	526	727	246	389	695
ENSG00000213390.11	84986	ARHGAP19	248	297	381	423	457	299	249	326	269	148	203	350	388	88	317	159	208	262	222	531	294	207	255	211	236	123	227	481	257	69	241	490	194	311	322	205	231	111	164	204	230	332	340	238	225	197	255
ENSG00000137727.12	57569	ARHGAP20	17	0	0	7	0	0	1	7	3	0	26	0	1	0	10	19	5	5	2	0	0	0	0	0	0	0	2	0	0	0	3	0	0	0	0	3	15	0	1	2	0	0	1	0	7	10	0
ENSG00000107863.18	57584	ARHGAP21	876	466	511	295	557	394	261	249	666	258	401	199	305	382	288	476	622	338	499	532	297	518	375	445	162	381	395	342	421	619	281	263	421	198	340	355	195	139	215	195	275	228	259	247	268	178	328
ENSG00000128805.14	58504	ARHGAP22	59	7	1	13	36	9	10	37	1	6	30	3	9	0	28	12	79	37	30	6	0	18	4	3	0	16	0	10	11	0	52	0	37	3	10	14	6	0	8	11	29	4	14	3	16	3	5
ENSG00000275832.5	57636	ARHGAP23	30	9	53	336	38	0	26	32	48	11	9	0	20	198	13	31	19	35	33	9	17	28	9	58	5	54	27	12	14	127	18	6	70	24	18	13	9	70	12	8	11	14	18	13	11	23	1
ENSG00000138639.18	83478	ARHGAP24	382	910	608	991	636	286	269	701	490	984	456	1007	742	159	482	347	168	182	514	514	475	710	307	482	600	188	185	836	860	177	535	917	188	842	845	499	182	137	499	1214	721	470	790	592	602	336	696
ENSG00000163219.12	9938	ARHGAP25	1622	2143	2644	1268	2815	2278	2922	1677	3059	1875	3318	2191	4383	1730	3542	1954	3711	4239	3013	3951	2541	1976	3275	1916	2717	2573	1168	2416	2299	1929	2234	3816	2098	1606	2687	2081	1936	1973	2553	2007	1851	2441	3199	1942	2905	3484	2403
ENSG00000145819.18	23092	ARHGAP26	3507	6459	4241	2517	6859	5936	4299	4354	4267	12647	5619	5607	9993	4166	7138	2936	5120	8361	5140	8602	4971	3038	4465	3141	9593	3214	4198	9426	6450	2095	6576	10188	2088	3994	6633	5821	3515	4011	5594	8769	3943	5525	7814	3730	6080	7667	5576
ENSG00000159314.11	201176	ARHGAP27	1537	1918	1890	1013	1509	1201	1843	1820	2059	2287	2161	1968	2875	2528	2634	1587	2572	2569	2170	2633	2110	1708	2202	1673	2284	1643	878	2353	1717	2530	2265	2637	1412	1585	2285	1458	1616	1579	2002	2156	1684	1576	2215	1352	2340	3365	2098
ENSG00000088756.12	79822	ARHGAP28	0	0	15	0	0	0	0	0	0	0	0	0	0	0	0	0	0	1	0	1	0	0	0	0	0	0	7	0	0	0	0	0	0	0	0	0	0	0	0	3	0	0	0	0	0	0	1
ENSG00000137962.13	9411	ARHGAP29	2	68	155	69	563	4	21	47	75	86	7	219	152	137	38	12	17	22	25	49	29	60	35	171	25	25	74	85	201	30	59	134	21	246	25	21	19	29	55	155	40	3	175	18	78	71	173
ENSG00000186517.14	257106	ARHGAP30	3237	3441	4933	1777	3249	2872	3236	2728	4061	3388	3880	3068	5103	3166	3863	2273	4259	4031	4102	4883	5006	3386	3717	3656	3279	2977	2872	3610	2831	3571	3718	4329	2804	2851	3211	2396	2768	2227	3237	3326	3133	3070	3894	2827	3333	4463	3606
ENSG00000031081.11	57514	ARHGAP31	1071	303	215	197	496	182	246	146	544	214	313	167	495	477	758	406	631	218	395	218	132	367	460	209	168	144	305	252	340	826	368	97	145	120	355	221	179	303	205	149	203	133	621	152	266	234	206
ENSG00000134909.18	9743	ARHGAP32	278	125	102	313	303	110	190	225	111	46	750	193	96	221	304	591	241	165	271	81	82	338	137	96	34	209	249	80	100	660	123	62	496	55	88	266	450	76	51	96	231	92	229	365	99	112	117
ENSG00000004777.18	115703	ARHGAP33	33	45	61	146	62	20	50	66	37	5	14	24	48	0	33	15	33	23	27	20	14	34	22	31	34	26	37	33	39	2	12	51	34	15	11	21	34	0	28	44	14	38	16	58	18	24	24
ENSG00000160007.19	2909	ARHGAP35	1056	778	916	764	1440	447	529	647	681	287	808	476	919	336	894	959	941	728	935	547	638	829	815	566	369	538	723	450	513	863	585	357	618	447	503	559	632	242	470	447	609	671	668	762	644	488	468
ENSG00000147256.12	158763	ARHGAP36	0	0	0	0	0	0	0	0	0	0	0	0	0	0	0	0	0	0	0	0	0	0	0	0	0	0	0	0	0	0	0	0	0	0	0	0	0	0	0	0	0	0	0	0	0	0	0
ENSG00000147799.11	80728	ARHGAP39	4	13	0	15	14	1	1	27	0	0	18	9	18	15	5	2	10	7	1	4	0	27	1	0	0	4	13	0	10	0	0	0	16	1	0	13	31	13	4	14	22	2	0	12	0	9	9
ENSG00000089820.15	393	ARHGAP4	1098	1884	2440	990	1405	821	1102	1699	1428	1086	1805	1241	2104	1672	1522	673	1405	1002	1752	1303	2036	1536	1388	1375	1579	802	848	1265	1244	1370	1332	1467	1414	1303	1158	849	1436	975	1415	1547	1322	1261	1364	1445	1564	1287	1995
ENSG00000124143.10	343578	ARHGAP40	0	0	0	0	0	0	0	0	0	0	0	0	0	0	0	0	0	0	7	0	0	0	0	0	0	0	0	0	0	0	1	0	0	0	0	0	0	12	0	0	0	0	0	0	0	0	0
ENSG00000165895.19	143872	ARHGAP42	29	66	57	455	80	17	13	84	208	42	108	64	56	43	61	69	58	12	28	76	69	108	40	209	28	163	69	45	46	244	33	10	204	57	16	53	90	70	17	24	113	41	71	89	22	57	67
ENSG00000006740.17	9912	ARHGAP44	28	22	17	12	47	14	16	26	42	0	35	14	11	0	17	93	10	15	0	8	12	56	18	14	10	82	13	10	18	26	11	14	10	11	43	16	22	0	5	3	17	20	27	37	7	13	12
ENSG00000180448.10	23526	ARHGAP45	2337	3105	3641	2209	1900	2213	2687	3402	4082	2162	4761	2769	4489	3598	4121	4759	4960	3405	4140	5443	3665	4576	3870	2605	2663	4454	2848	3397	3132	4512	2489	4431	4006	1940	3639	2656	4086	2334	2613	1963	3313	2754	3620	4264	3169	4231	2727
ENSG00000100852.13	394	ARHGAP5	250	449	433	799	1124	248	388	438	489	245	720	314	406	150	423	993	459	327	449	183	474	484	434	419	211	983	761	167	368	808	207	276	654	276	279	376	531	348	121	282	448	197	543	510	232	313	287
ENSG00000047648.23	395	ARHGAP6	27	131	300	87	77	204	105	143	174	107	26	30	21	87	18	82	88	135	95	156	173	297	36	221	39	88	62	33	21	129	44	85	153	78	21	138	13	220	50	37	113	13	67	233	5	63	91
ENSG00000241484.9	23779	ARHGAP8	3	0	14	40	0	0	4	0	0	0	0	0	2	0	11	0	5	0	6	0	0	0	0	1	0	1	29	0	2	0	5	4	5	2	0	7	0	0	2	0	4	0	0	0	3	0	10
ENSG00000123329.19	64333	ARHGAP9	1406	1701	2944	1408	2128	2199	2782	3096	2328	1943	2593	2515	3817	3366	3098	1591	2345	3867	2080	5077	2700	1942	1981	2002	1857	2130	2237	3433	2332	1667	2404	5360	1800	2258	3424	2056	2052	1215	3074	2389	2203	2299	2471	1838	3385	2855	3008
ENSG00000141522.12	396	ARHGDIA	1436	1045	1861	675	729	588	699	650	1650	639	1027	577	1237	1411	998	823	1200	782	987	1068	1631	1584	951	1031	466	739	867	593	738	1214	764	767	1025	651	743	474	665	734	694	786	929	733	999	848	782	886	618
ENSG00000111348.9	397	ARHGDIB	15797	13790	32897	12409	19297	13715	13178	14009	13261	9468	16088	17927	22036	16049	19632	9529	12307	22301	18840	31327	32381	25859	12307	15977	11310	10804	9037	14186	11821	7899	13465	27139	11290	20771	14139	11459	11718	9152	17015	15177	16518	16117	23751	15538	15805	17774	18587
ENSG00000242173.10	398	ARHGDIG	0	0	0	0	0	0	0	0	0	0	0	0	0	0	0	6	0	0	0	0	0	0	0	0	0	0	0	0	0	0	2	0	0	3	0	0	4	0	0	0	0	0	0	0	0	0	0
ENSG00000076928.17	9138	ARHGEF1	1945	3624	3041	1469	1932	1749	2347	2579	2885	2034	3327	2285	3787	3333	3072	2501	3378	2176	2831	2756	2585	2771	2744	1904	2404	2101	1997	3231	2166	2468	2592	3666	2870	1844	2788	1980	2690	2055	2330	2022	2216	2418	2283	2827	2832	2357	2707
ENSG00000104728.16	9639	ARHGEF10	7	27	37	6	24	13	36	6	3	0	19	5	5	0	6	11	3	10	4	2	13	2	12	6	12	13	0	0	4	0	7	0	7	2	0	16	22	0	9	3	10	12	15	14	9	0	6
ENSG00000074964.17	55160	ARHGEF10L	362	88	38	20	46	31	65	70	9	25	100	18	107	42	253	112	348	116	103	19	9	48	46	2	2	37	10	61	32	331	114	15	17	10	41	109	72	0	12	20	55	0	137	10	77	184	6
ENSG00000132694.18	9826	ARHGEF11	1127	1225	784	472	960	885	1111	698	1591	1316	1235	975	1252	986	1629	723	1638	1494	1267	1067	963	1167	1046	858	1541	897	228	2040	704	1141	1242	1605	723	1075	1383	672	810	926	909	1073	1103	766	1347	970	1491	1683	882
ENSG00000196914.9	23365	ARHGEF12	680	1357	3637	7949	1741	677	948	1861	1925	1455	677	665	662	3328	888	1962	1219	1431	2132	1253	2567	2861	969	5429	745	7625	1063	895	356	1520	427	697	1396	1557	399	1332	511	5156	475	413	1648	371	648	1417	307	2314	1607
ENSG00000198844.12	22899	ARHGEF15	0	0	0	0	6	0	0	0	7	0	0	0	0	0	0	1	0	0	0	0	0	0	0	0	0	0	0	0	0	0	0	0	0	0	0	0	0	0	0	0	0	3	0	0	0	0	2
ENSG00000130762.15	27237	ARHGEF16	0	0	0	0	2	0	0	0	6	0	0	0	0	0	0	4	6	0	0	3	2	0	0	0	0	0	0	0	0	0	0	0	0	0	0	3	0	0	0	0	0	0	0	0	0	0	0
ENSG00000110237.5	9828	ARHGEF17	59	99	291	38	47	3	48	36	6	0	15	37	31	34	18	32	15	7	30	56	123	66	0	19	11	2	34	62	15	19	28	48	48	52	44	2	10	0	33	13	11	16	21	12	7	11	51
ENSG00000104880.18	23370	ARHGEF18	223	484	471	470	320	260	440	273	456	96	894	273	589	329	488	700	618	371	547	509	393	566	563	184	260	570	166	272	289	578	287	359	522	176	308	337	596	562	207	190	448	317	446	551	248	327	257
ENSG00000142632.17	128272	ARHGEF19	9	5	50	14	8	20	17	0	46	0	12	15	26	31	23	9	17	10	2	2	27	13	13	7	0	12	19	13	6	18	11	3	41	6	3	28	19	22	8	6	13	23	10	28	8	12	9
ENSG00000116584.19	9181	ARHGEF2	3005	3032	3861	2270	3150	2193	2414	2252	3648	2643	3251	2465	4018	3218	3914	3691	4118	3969	3593	4753	3936	3359	3547	2894	2541	2561	2509	3240	2292	3576	3118	4305	2511	1968	2891	2091	2813	2602	2564	2396	2281	2408	3246	2670	3327	3751	2896
ENSG00000240771.8	115557	ARHGEF25	0	0	0	0	2	0	0	0	2	0	0	0	0	0	0	0	0	0	0	0	3	0	0	0	0	0	0	0	0	0	0	0	0	0	0	0	0	0	2	0	0	4	0	0	0	0	0
ENSG00000114790.13	26084	ARHGEF26	68	124	95	91	94	49	95	75	95	42	111	92	72	26	81	109	93	26	79	58	40	75	50	28	96	104	120	128	111	77	53	53	95	59	94	66	85	37	53	54	93	60	71	135	95	66	78
ENSG00000214944.9	64283	ARHGEF28	14	3	10	0	24	0	6	0	5	0	0	0	9	0	15	8	0	0	0	0	0	0	12	0	0	12	0	4	12	0	2	7	0	0	25	1	0	0	1	9	0	5	4	1	2	1	11
ENSG00000163947.11	50650	ARHGEF3	2766	948	855	369	1462	782	1603	1255	2122	1379	1818	796	1663	620	1495	1126	2161	710	1340	860	577	893	1969	1715	1332	1651	871	798	951	3344	645	269	2386	662	735	902	1554	934	736	604	993	1254	1372	1031	957	1266	680
ENSG00000214694.11	100271715	ARHGEF33	49	29	25	14	51	16	22	56	43	14	8	14	39	0	24	53	32	27	22	15	21	50	20	19	25	34	37	17	20	136	43	19	51	19	17	18	27	0	39	35	21	37	50	40	17	26	14
ENSG00000213214.4	445328	ARHGEF35	6	1	0	15	12	0	16	0	1	10	4	6	6	0	20	1	12	0	13	0	12	22	4	11	0	0	12	0	2	0	19	0	29	0	9	1	8	0	5	0	0	6	1	1	0	12	1
ENSG00000183111.12	389337	ARHGEF37	7	13	72	513	24	22	23	32	0	36	16	22	0	35	54	83	50	16	95	21	28	48	28	28	13	76	33	19	8	44	1	0	78	41	4	23	21	57	13	8	21	3	28	20	4	40	17
ENSG00000236699.9	54848	ARHGEF38	17	6	6	8	11	15	25	0	7	9	8	14	8	0	17	28	9	8	18	5	15	21	10	8	5	23	6	7	19	4	13	6	9	8	11	7	9	33	13	9	24	13	18	19	20	10	5
ENSG00000137135.18	84904	ARHGEF39	26	10	21	95	17	20	23	1	44	7	18	12	35	13	31	51	38	10	5	6	6	17	47	37	5	34	69	7	26	27	12	5	53	22	26	16	29	45	17	2	9	20	18	25	7	13	13
ENSG00000136002.19	50649	ARHGEF4	26	24	57	7	25	41	59	25	28	4	183	51	52	101	119	17	40	35	67	9	31	41	20	26	11	34	11	52	49	0	3	2	78	12	14	67	92	0	28	13	53	44	38	21	27	43	15
ENSG00000165801.10	55701	ARHGEF40	841	460	898	748	1647	1082	588	721	557	643	1409	1840	2557	924	1809	298	813	2178	949	3284	163	403	649	783	1941	165	811	1914	1475	393	1420	2468	140	984	1777	1180	1115	772	1453	985	988	1324	2265	236	1242	1650	1456
ENSG00000050327.15	7984	ARHGEF5	8	35	17	45	66	15	58	12	17	20	41	14	13	35	32	40	31	44	25	20	26	30	17	49	16	12	60	0	18	49	1	22	65	3	37	18	74	39	11	28	16	44	10	47	14	31	17
ENSG00000129675.16	9459	ARHGEF6	1987	1572	3024	1329	2787	1308	1681	1278	1767	510	2271	1696	2637	1510	2230	1055	1949	1500	2612	1847	2179	1995	2148	1614	1607	1216	788	1780	1840	1398	1901	2276	1827	1854	1806	1023	1401	794	1778	1552	1776	2794	2499	1543	2206	1514	2085
ENSG00000102606.18	8874	ARHGEF7	931	1187	1144	1058	1310	454	763	953	1030	453	1186	898	1163	884	1136	1921	1196	735	1066	789	780	1495	1246	806	718	972	1296	804	984	1768	776	898	1242	666	876	807	1015	752	695	871	1123	630	998	1449	1043	733	739
ENSG00000131089.16	23229	ARHGEF9	177	172	104	273	335	110	222	235	134	37	404	128	287	115	312	334	307	97	205	89	84	218	191	99	54	167	111	103	156	253	125	31	399	96	47	255	315	44	76	177	205	132	285	271	92	113	135
ENSG00000117713.20	8289	ARID1A	4141	4959	4449	4254	4876	2660	2645	2849	7017	3012	4948	3888	6154	5739	5233	6321	4693	5275	5833	6052	4038	4732	4900	3292	3130	3129	3542	4308	3694	6874	3157	6865	3983	1976	3104	2688	3563	5048	3053	3682	3140	2713	3936	4341	4201	3516	4848
ENSG00000049618.23	57492	ARID1B	2799	3066	2170	2876	2800	1575	2573	2513	2798	1074	3685	1706	3062	1974	2982	4567	3478	2154	3317	2079	1731	3014	3202	1630	1856	3212	1696	1969	2569	4785	2020	1622	3966	1350	2364	2170	3447	2234	1718	1921	2229	2230	2984	3974	2276	1824	1724
ENSG00000189079.17	196528	ARID2	1421	1867	1431	1814	2143	994	1041	1258	1768	969	1728	1183	1383	1281	1377	1969	1183	1022	1611	1457	1122	1332	1383	1011	1114	1027	1981	1241	1213	1752	1232	1983	1555	852	1311	1099	1336	1046	1030	1357	1172	1439	1312	1534	1203	795	1408
ENSG00000116017.11	1820	ARID3A	724	955	1688	631	975	777	760	593	1300	1148	829	993	1521	737	1036	690	806	992	1122	1591	1429	966	703	921	760	427	1270	1082	930	913	1020	1931	616	759	1025	695	493	619	946	983	902	787	905	662	1047	1094	1044
ENSG00000179361.17	10620	ARID3B	214	628	539	428	839	414	612	507	724	378	425	391	681	248	632	431	496	625	503	680	614	557	459	535	416	536	368	548	376	527	415	609	497	282	451	305	350	263	431	415	365	293	508	592	470	462	545
ENSG00000205143.3	138715	ARID3C	0	0	0	0	0	0	0	0	0	0	0	0	0	0	0	0	0	0	0	0	0	0	0	1	1	0	0	0	1	0	0	0	0	0	0	4	0	0	0	0	0	5	0	0	0	0	0
ENSG00000032219.19	5926	ARID4A	1195	1356	1487	1528	2300	1427	1411	1404	1256	2227	2081	1666	1903	762	2067	1799	1728	2243	1701	1923	1447	1225	1529	1472	2045	1255	1880	1425	1873	1147	1932	1976	1095	1632	1669	1644	1346	1218	1603	2165	1279	1668	2447	1282	1859	1771	1402
ENSG00000054267.22	51742	ARID4B	1397	1828	2001	1467	2191	1942	1937	1458	1690	3359	2485	1600	2859	915	2264	1836	2154	1999	1871	1889	1790	1536	1995	2075	3236	1714	2312	1587	1882	1607	1976	2343	1857	1504	2098	1872	1857	1751	1711	2208	1609	1739	2624	1719	1966	2291	1565
ENSG00000196843.16	10865	ARID5A	406	844	1283	352	662	718	508	903	712	2678	956	898	1497	957	1139	616	620	535	655	1187	1029	810	593	1103	2315	524	1617	771	808	586	880	1596	945	761	832	506	645	595	854	1261	856	701	1471	848	722	1086	923
ENSG00000150347.16	84159	ARID5B	1934	1797	2228	610	3720	975	1811	2341	3072	738	1687	1711	3390	1275	1306	3196	1580	746	2118	1197	1625	2970	1935	2103	1586	1977	1963	1343	1556	2027	1441	1025	3133	1598	1901	985	2698	1886	1729	1431	2550	1783	2434	3411	2185	1057	2006
ENSG00000166233.15	25820	ARIH1	1624	1556	1227	1509	2025	896	1298	1223	1274	1522	1395	1108	1406	850	1345	2258	1388	1145	1680	1290	1309	1313	1294	1120	1212	1183	1999	1054	1150	1193	1237	1459	1537	1033	1208	1008	1172	943	953	1338	1163	1175	1596	1359	1187	1192	1162
ENSG00000177479.19	10425	ARIH2	793	719	648	1029	519	387	471	601	839	408	783	412	575	646	630	961	689	470	608	541	626	799	689	555	491	801	886	486	527	918	551	416	1023	441	545	494	759	709	431	451	508	465	649	732	497	608	613
ENSG00000120805.14	400	ARL1	430	209	181	367	377	190	292	288	258	87	369	143	300	274	339	296	326	123	223	203	289	344	245	282	121	329	291	137	204	297	215	103	419	178	307	175	365	65	166	155	234	201	329	282	193	224	153
ENSG00000175414.7	285598	ARL10	249	145	174	271	272	187	286	390	187	18	322	181	135	180	233	662	302	86	269	83	70	379	244	100	67	342	533	45	128	342	141	65	460	95	121	199	601	199	95	59	327	142	214	511	109	119	68
ENSG00000152213.4	115761	ARL11	764	1108	1602	717	1294	983	1380	1680	1118	2273	1037	1371	1954	759	1555	682	965	1491	1121	1860	1483	874	1030	1142	2102	1063	806	1698	1236	315	1588	1445	603	1599	1580	997	1077	1235	1972	1524	1125	1257	1972	1027	1428	1940	1200
ENSG00000174225.15	392509	ARL13A	11	13	15	13	0	20	24	12	2	0	31	9	9	21	16	23	15	1	34	5	8	24	0	0	11	16	6	1	18	0	3	1	21	6	41	12	21	0	6	22	9	15	34	11	14	0	7
ENSG00000169379.16	200894	ARL13B	118	69	84	171	244	72	95	107	63	119	122	97	120	0	98	139	97	79	89	55	68	93	105	109	78	118	110	63	81	57	70	46	163	87	102	56	102	9	75	136	158	105	105	84	87	141	65
ENSG00000179674.4	80117	ARL14	0	0	0	0	0	0	0	0	0	1	0	0	0	0	0	0	0	0	0	0	0	0	0	9	0	0	0	0	0	0	0	0	0	0	0	0	0	0	0	0	0	0	0	0	0	0	0
ENSG00000152219.5	120534	ARL14EP	503	300	199	298	253	192	303	371	204	59	537	249	224	201	425	484	443	223	329	129	178	363	264	267	125	482	374	111	207	414	248	51	606	122	284	317	567	227	160	123	422	253	387	381	174	223	117
ENSG00000268223.5	644100	ARL14EPL	0	6	0	0	0	0	0	0	0	0	0	0	0	0	0	5	0	0	0	0	0	0	2	2	0	0	0	0	0	0	0	0	0	0	0	0	0	0	0	0	0	0	0	0	0	0	0
ENSG00000185305.11	54622	ARL15	491	274	390	302	484	249	220	245	396	182	211	201	229	158	343	187	298	292	459	246	252	526	299	365	210	241	94	300	277	253	294	240	249	266	382	206	233	136	269	268	304	438	387	390	297	234	305
ENSG00000214087.8	339231	ARL16	69	68	126	30	92	37	96	95	114	16	81	74	59	56	64	111	83	77	34	43	47	143	62	69	80	97	72	58	81	123	91	39	88	45	74	44	151	12	50	65	41	52	59	72	67	66	25
ENSG00000185829.17	51326	ARL17A	66	213	158	118	56	63	279	125	105	61	230	93	156	201	113	87	202	62	81	59	119	131	152	69	39	359	217	68	128	218	78	58	155	30	56	193	163	39	56	83	39	81	242	73	101	134	65
ENSG00000213465.8	402	ARL2	67	43	41	25	25	29	32	6	59	15	16	11	62	69	21	42	32	8	31	22	65	67	19	38	12	31	32	3	20	102	30	23	45	11	23	10	24	16	22	15	6	24	21	29	18	1	17
ENSG00000102931.8	23568	ARL2BP	1	16	18	12	0	0	4	0	6	0	0	0	0	0	13	1	2	7	4	3	3	0	8	0	1	4	1	4	1	0	0	0	31	2	10	3	2	0	0	6	7	0	0	4	4	0	0
ENSG00000138175.9	403	ARL3	297	110	164	98	672	198	179	282	178	215	258	250	323	250	268	210	177	379	206	205	225	234	140	222	132	124	150	176	163	59	280	226	109	371	241	237	228	100	317	230	232	227	284	167	274	191	210
ENSG00000122644.13	10124	ARL4A	334	590	365	4247	347	96	100	357	171	490	90	303	83	509	114	484	137	124	141	221	331	392	208	619	61	475	526	190	109	215	70	86	683	297	127	132	147	1061	30	137	384	86	505	205	66	218	302
ENSG00000188042.8	10123	ARL4C	1102	137	558	225	469	630	1172	635	1168	49	1364	504	993	342	949	673	1255	499	729	372	283	633	997	466	369	1439	801	282	796	1596	265	88	2160	141	522	749	1410	805	381	97	846	1238	788	651	424	391	205
ENSG00000175906.5	379	ARL4D	18	9	3	0	29	4	10	30	7	0	12	9	12	0	10	22	9	0	6	9	11	8	5	11	15	14	17	0	5	15	7	2	3	0	10	6	24	0	6	9	6	17	21	17	1	3	8
ENSG00000162980.17	26225	ARL5A	544	345	318	468	461	225	409	428	306	87	397	328	352	184	498	613	345	230	367	187	218	394	380	229	130	394	501	232	309	545	307	126	463	209	373	315	536	97	171	153	311	395	567	342	210	298	252
ENSG00000165997.5	221079	ARL5B	593	493	615	473	857	280	571	574	627	491	465	266	470	262	456	552	480	356	405	400	504	419	377	816	488	490	822	208	414	564	252	332	609	320	405	318	481	213	379	477	518	466	726	402	345	434	409
ENSG00000141748.13	390790	ARL5C	3	0	0	0	0	0	0	0	0	0	0	0	0	0	0	0	0	8	0	0	0	0	0	2	0	0	0	0	0	0	0	0	0	0	0	0	0	0	0	0	0	0	0	0	0	0	0
ENSG00000113966.10	84100	ARL6	35	33	7	50	128	26	55	63	39	4	95	41	55	28	25	81	44	27	37	8	6	40	42	15	5	43	58	16	28	95	8	12	64	10	33	41	76	0	19	18	65	21	20	84	22	31	11
ENSG00000170540.15	23204	ARL6IP1	1229	1013	1200	3068	1078	397	777	601	849	575	624	545	894	941	705	865	851	475	866	881	1034	1048	904	1183	500	1082	908	482	688	647	455	712	823	829	735	627	576	781	621	598	1001	992	1018	657	616	748	559
ENSG00000182196.13	51329	ARL6IP4	0	0	15	3	9	2	0	11	3	1	0	2	0	0	3	5	6	10	3	2	4	10	0	0	0	0	0	0	0	22	0	0	4	16	3	9	6	0	0	14	0	0	0	1	1	0	0
ENSG00000144746.7	10550	ARL6IP5	2899	1543	2416	1533	3739	1481	2287	1917	1880	1473	2029	2286	2571	2048	3000	1734	1848	2053	2187	2796	3578	2935	2330	2115	2212	2043	1992	1647	1855	1420	1579	2168	1947	2065	2153	1216	1661	1893	2552	2867	2435	2803	2671	1977	3005	2702	2037
ENSG00000177917.10	151188	ARL6IP6	219	231	628	339	363	302	408	317	311	318	252	297	523	453	267	174	250	139	381	376	433	294	259	303	281	251	293	414	328	223	301	530	328	449	360	199	282	294	412	241	207	442	455	244	353	280	287
ENSG00000143862.8	127829	ARL8A	1138	1581	2787	494	1328	753	891	1164	1390	1839	949	1079	1278	1354	902	696	959	1105	1132	1887	2730	1525	877	1765	1595	878	1236	1010	752	557	1222	1960	583	1687	1123	763	579	1407	1081	1535	843	789	1876	1183	1126	1146	1411
ENSG00000134108.13	55207	ARL8B	1782	1248	1688	1037	1327	666	953	940	1379	1065	768	1005	1123	874	1182	1044	965	562	903	968	2004	1163	739	1562	1118	984	1305	715	869	953	825	1241	944	1161	1340	625	680	1086	900	1036	1024	915	1476	915	1055	879	1103
ENSG00000196503.4	132946	ARL9	3	3	0	8	0	0	0	8	4	0	0	0	0	0	4	3	0	0	13	5	5	11	0	0	4	4	2	15	3	0	10	0	4	6	11	15	8	0	1	1	8	0	11	3	7	2	0
ENSG00000260896.6	100996425	ARLNC1	0	0	0	0	0	0	0	0	3	0	0	0	0	0	0	3	0	0	0	0	0	0	0	0	1	0	0	0	4	0	0	0	0	0	0	0	0	0	0	0	0	0	0	0	0	0	4
ENSG00000104442.10	55156	ARMC1	358	211	276	415	320	167	262	242	327	51	345	198	229	347	288	207	361	88	273	122	224	264	277	202	82	244	282	118	160	251	178	133	407	128	122	208	366	80	120	135	293	245	336	198	122	213	110
ENSG00000170632.14	83787	ARMC10	571	202	326	321	481	152	361	487	250	102	410	248	286	145	411	384	294	333	389	239	213	505	383	319	201	360	238	250	316	289	227	249	383	270	352	303	358	74	296	193	303	494	411	290	393	330	172
ENSG00000157343.8	221481	ARMC12	12	13	11	15	6	3	4	14	19	7	0	2	5	27	5	23	0	0	5	6	11	4	2	12	8	5	20	26	9	0	23	37	0	5	7	2	7	0	7	16	4	4	23	15	3	4	10
ENSG00000118690.13	84071	ARMC2	123	78	128	56	180	166	175	137	91	45	146	150	124	66	164	120	85	189	129	217	165	87	111	64	113	105	62	184	123	44	139	176	138	179	151	105	218	41	110	110	90	212	175	91	102	147	178
ENSG00000165309.14	219681	ARMC3	2	1	5	0	0	3	5	0	5	19	0	5	3	0	0	0	0	4	18	7	4	13	0	10	0	22	18	5	1	0	0	6	2	3	2	17	0	112	1	4	0	0	8	3	2	11	3
ENSG00000169126.16	55130	ARMC4	11	0	0	10	7	0	2	0	0	3	0	8	0	0	3	0	5	2	0	1	0	0	0	0	1	7	0	0	0	7	0	4	0	5	5	0	0	0	0	0	0	0	0	2	0	0	2
ENSG00000140691.16	79798	ARMC5	32	15	53	13	15	11	14	41	31	14	11	14	8	71	43	20	36	7	10	10	31	45	33	27	7	24	8	13	25	0	19	11	50	2	38	12	42	0	13	23	27	15	19	42	14	25	11
ENSG00000105676.14	93436	ARMC6	227	138	185	377	46	63	120	157	132	32	202	102	176	52	148	117	182	47	152	61	130	303	148	85	21	185	135	60	96	212	73	64	320	54	114	99	228	120	55	72	200	114	175	152	104	94	33
ENSG00000125449.7	79637	ARMC7	203	139	247	101	173	143	249	226	259	150	217	120	290	160	234	202	215	196	223	261	319	260	169	160	148	220	145	232	170	147	220	206	179	127	212	140	128	141	205	139	138	195	267	158	131	292	150
ENSG00000114098.18	25852	ARMC8	1030	1173	1587	1566	1624	639	1087	1454	1145	977	1159	1043	1583	1350	1074	1187	1031	1101	1301	1094	1388	1228	1152	1366	1056	1234	1327	1025	961	1134	1120	1075	1288	1122	1010	804	1040	1042	996	1137	1214	1024	1459	1168	1088	847	1135
ENSG00000135931.17	80210	ARMC9	22	18	0	16	5	0	16	0	10	0	39	0	1	0	13	8	5	3	17	0	10	38	6	6	0	5	0	4	7	0	11	2	6	0	1	8	5	0	0	8	0	13	10	3	0	13	8
ENSG00000126947.13	51309	ARMCX1	6	21	0	20	14	7	15	12	8	1	12	0	10	0	24	27	39	17	7	7	10	29	11	22	8	8	44	0	6	0	19	0	11	6	4	8	5	0	4	20	21	2	12	7	5	19	5
ENSG00000184867.14	9823	ARMCX2	55	32	8	2	76	44	25	67	16	4	12	6	21	38	22	199	41	24	43	11	17	9	19	22	12	60	29	0	15	55	14	0	62	8	15	13	18	11	6	11	15	20	17	68	16	20	5
ENSG00000102401.20	51566	ARMCX3	511	241	224	168	534	171	255	294	433	357	263	169	227	230	272	457	269	173	225	212	430	381	271	336	309	283	407	196	188	160	263	108	228	252	244	172	182	120	160	347	225	175	396	208	182	248	220
ENSG00000196440.11	100131755	ARMCX4	70	152	109	83	48	29	72	105	73	112	114	31	106	25	132	102	98	41	78	36	103	29	62	53	82	52	81	53	79	34	112	59	53	82	64	42	61	38	78	156	51	82	77	91	37	41	149
ENSG00000125962.14	64860	ARMCX5	58	62	66	128	95	42	69	38	32	7	75	34	67	0	48	57	69	36	57	28	20	62	45	23	23	37	53	22	35	32	27	23	81	15	38	72	97	0	34	60	46	45	37	45	29	31	46
ENSG00000198960.11	54470	ARMCX6	97	72	120	42	88	65	85	62	100	63	53	40	50	12	37	132	117	42	49	46	85	155	51	84	19	104	91	24	42	57	45	16	100	54	59	28	61	84	28	50	79	37	86	127	33	85	26
ENSG00000198520.12	339541	ARMH1	147	404	359	167	50	88	360	248	142	264	185	86	170	200	130	117	89	70	191	86	738	256	90	126	177	74	191	70	69	39	52	49	197	143	54	87	152	79	68	44	248	155	119	173	80	197	215
ENSG00000260286.4	101928603	ARMH2	22	76	38	14	28	30	42	64	3	48	16	40	75	27	62	48	16	43	23	132	20	32	9	15	46	27	51	56	55	0	39	80	18	26	65	36	22	0	98	49	35	60	38	47	45	47	28
ENSG00000120029.13	79591	ARMH3	638	805	582	550	499	291	391	544	495	325	587	289	553	667	595	620	548	328	546	341	581	495	487	464	390	566	369	354	384	842	466	339	530	384	325	366	465	369	315	429	377	436	484	585	421	392	387
ENSG00000139971.15	145407	ARMH4	6	1	0	0	0	0	0	0	2	2	0	0	0	0	0	0	0	0	0	0	0	0	0	0	8	9	0	0	1	0	0	0	0	0	0	0	0	0	1	1	0	1	0	0	0	0	0
ENSG00000254636.1	387715	ARMS2	0	0	0	0	0	0	0	0	0	0	0	0	0	0	0	0	0	0	0	0	0	0	0	0	0	0	0	0	0	0	0	0	0	0	0	0	0	0	0	8	0	0	0	0	0	0	0
ENSG00000146476.11	79624	ARMT1	395	316	462	165	546	177	348	256	244	293	319	293	358	216	359	153	281	201	210	277	602	407	211	349	342	263	310	223	268	224	309	190	231	308	320	223	209	291	252	277	320	339	470	238	348	321	173
ENSG00000143437.21	405	ARNT	1235	1107	1214	1025	1619	653	795	849	779	843	896	696	1314	790	1368	918	1001	895	1229	1340	1055	1228	832	809	829	558	898	1031	960	918	1259	1272	961	839	942	653	751	698	763	1016	944	974	1061	931	916	870	987
ENSG00000172379.21	9915	ARNT2	0	0	0	0	0	0	4	0	0	0	0	0	0	0	2	0	0	0	0	5	0	0	5	0	0	5	0	3	0	0	0	0	0	0	0	0	0	0	0	0	0	0	0	0	0	0	0
ENSG00000133794.17	406	ARNTL	833	1032	1122	449	1658	1012	836	1195	839	1179	1249	1255	1696	1191	1673	828	1324	1522	1085	1003	867	810	744	742	1284	827	1012	1586	1186	713	1253	1199	676	1173	1504	842	676	517	1235	1108	733	1053	1205	906	1220	1144	1131
ENSG00000029153.14	56938	ARNTL2	48	195	48	131	107	8	49	76	83	109	0	23	80	114	15	24	42	17	16	24	77	53	32	111	28	28	71	4	31	35	49	3	87	94	22	14	5	0	18	44	8	48	55	7	17	72	16
ENSG00000241685.10	10552	ARPC1A	108	133	84	52	121	61	73	76	55	92	50	46	88	58	107	73	71	61	76	64	90	57	66	93	82	49	65	64	64	69	84	79	66	106	86	40	76	26	53	88	53	52	106	75	55	85	138
ENSG00000130429.15	10095	ARPC1B	111	229	190	45	142	171	172	219	114	215	252	120	248	84	203	95	144	211	164	162	146	155	165	103	167	161	134	229	149	59	364	216	112	172	204	124	161	61	230	192	177	132	163	192	212	240	174
ENSG00000163466.16	10109	ARPC2	5823	5275	10546	4426	7420	5365	6152	7583	5844	8246	6972	5305	8449	5035	8936	4402	5494	7933	6537	7637	11513	7594	5480	6557	6286	4490	7223	5930	4700	3379	7380	8692	4889	7186	7035	4811	5424	4045	7670	6104	6374	5889	8524	5575	5992	8246	6023
ENSG00000111229.16	10094	ARPC3	2542	1535	4176	1427	1862	1661	2141	2332	1242	4003	1961	2091	3073	1555	2584	1203	1830	2086	1940	2381	4277	2648	1850	2014	2603	1482	1870	1488	1698	833	2251	2312	1391	3026	2195	1959	1505	1547	2227	1771	2185	1915	3192	1507	2295	3130	1806
ENSG00000241553.12	10093	ARPC4	1603	1259	2364	1063	1327	977	1208	1806	960	1481	1026	1308	1616	1639	1640	1046	1102	1520	1449	1536	2698	2155	1220	1341	1132	1304	1034	1178	1021	911	1330	1452	996	1674	1391	1014	882	938	1355	1184	1449	1181	1466	1273	1441	1558	1097
ENSG00000250151.9	100526693	ARPC4-TTLL3	0	0	0	0	0	0	0	0	0	0	0	0	0	0	0	0	0	0	0	5	1	0	0	0	0	0	0	0	0	0	0	0	0	0	0	0	0	0	0	0	0	0	0	0	0	0	0
ENSG00000162704.16	10092	ARPC5	6186	8182	16818	4632	7821	5629	8195	9826	5960	13081	7267	7713	10116	5059	9999	3684	5283	7317	6734	10597	16337	9090	5174	8573	8469	5441	7756	7011	5708	2968	7185	10685	4085	12875	7416	5973	5022	5944	9442	10381	8398	7101	11082	6154	8307	8633	8503
ENSG00000136950.13	81873	ARPC5L	226	203	499	208	265	78	181	262	505	174	211	187	194	283	214	281	244	168	218	175	430	335	256	243	141	224	294	91	160	203	175	121	408	266	205	136	264	124	177	247	250	191	295	279	147	170	182
ENSG00000242498.8	348110	ARPIN	161	31	22	101	55	14	54	22	37	7	150	25	127	47	324	10	260	85	11	49	1	0	55	33	1	9	13	8	38	153	62	24	16	45	121	96	23	0	29	17	21	52	151	9	68	69	60
ENSG00000250021.7	100526783	ARPIN-AP3S2	0	0	0	0	0	0	0	0	0	0	0	0	0	0	0	0	0	0	0	0	0	0	0	0	0	0	0	0	0	0	0	0	0	0	0	0	0	0	0	0	0	0	0	0	0	0	0
ENSG00000128989.10	10776	ARPP19	2228	1314	1694	1986	2337	1255	1844	1490	2021	1179	1833	1409	1758	1218	1832	1599	1647	1332	1700	1950	1571	2041	1645	1799	851	1471	2975	936	1373	1192	1015	1396	1725	1239	1333	1383	1801	993	1201	1422	1450	1951	2192	1430	1156	1397	1057
ENSG00000172995.16	10777	ARPP21	3	0	15	47	0	0	0	0	3	0	5	0	3	0	1	8	8	6	4	3	0	5	11	0	0	0	119	0	0	0	9	0	13	3	0	24	19	0	1	1	24	6	6	11	0	18	0
ENSG00000120500.18	407	ARR3	18	44	18	25	46	5	13	45	18	14	12	40	27	17	26	16	29	23	32	15	11	21	29	34	1	16	5	17	29	33	13	8	14	16	9	14	41	16	15	16	16	11	21	29	32	11	15
ENSG00000137486.17	408	ARRB1	2054	520	741	673	900	714	796	416	524	270	1124	356	612	732	1484	657	1802	1297	1100	619	236	1032	1106	326	197	466	317	655	330	1550	668	331	597	231	868	738	468	490	398	625	532	722	855	564	1055	930	348
ENSG00000141480.18	409	ARRB2	6151	7603	8593	4328	6045	4339	5526	7168	6210	17634	5556	6907	10630	8067	8284	3549	5530	7682	7810	11586	13035	6704	5359	6841	12401	4274	7388	7524	4691	2096	8055	11301	3632	7015	7106	5060	3834	13411	8170	8230	6680	5161	9284	5372	8364	12672	7785
ENSG00000197070.14	92714	ARRDC1	376	446	635	281	472	227	458	440	342	158	398	390	481	294	442	308	467	494	368	419	545	469	418	238	216	271	198	337	376	456	356	361	315	371	318	213	290	364	379	281	368	325	374	358	379	347	374
ENSG00000105643.10	27106	ARRDC2	420	306	378	841	330	191	390	428	430	186	468	259	293	353	316	750	532	211	270	240	331	448	397	321	211	403	308	220	368	326	339	166	577	234	306	285	410	555	182	263	369	330	303	509	229	274	193
ENSG00000113369.9	57561	ARRDC3	2138	661	1789	2207	3217	1654	1994	1076	1656	1496	2640	1976	2510	1181	2795	897	3481	2699	1492	2259	1032	850	1376	2558	2700	5614	892	1117	2526	1652	1294	2254	1274	1823	2401	2568	1919	1806	1407	1821	1121	1548	3299	733	1933	2840	1542
ENSG00000140450.9	91947	ARRDC4	1050	128	167	292	660	46	184	159	212	325	360	432	187	697	551	210	241	866	726	534	215	294	220	561	601	54	182	126	599	44	377	1133	68	239	1015	267	99	167	649	1490	315	600	748	193	911	531	328
ENSG00000205784.4	645432	ARRDC5	106	304	346	150	162	111	196	156	96	46	279	133	226	143	305	170	263	153	220	93	242	265	161	141	89	163	194	151	167	170	159	90	130	193	82	171	191	85	117	143	71	106	243	203	104	178	270
ENSG00000100299.18	410	ARSA	419	391	311	204	407	198	287	172	348	120	290	306	431	191	301	184	458	273	305	321	196	257	267	367	203	223	97	269	213	320	286	339	189	177	221	175	174	128	241	155	201	140	266	187	420	230	318
ENSG00000113273.17	411	ARSB	897	736	487	357	404	336	658	338	749	439	346	241	668	563	704	373	656	548	361	275	717	408	471	387	672	404	98	309	466	419	414	214	466	393	405	251	206	395	391	619	314	342	640	288	422	403	491
ENSG00000006756.16	414	ARSD	233	265	268	147	185	164	161	178	123	216	176	148	273	19	287	41	181	192	137	239	294	131	124	104	178	75	75	269	243	170	257	263	67	311	154	83	100	157	183	130	171	160	180	82	263	200	248
ENSG00000157399.15	415	ARSE	3	0	0	0	3	0	0	0	0	0	0	1	0	0	0	0	0	0	0	0	0	0	0	0	5	0	1	1	0	0	0	0	1	3	1	0	9	0	1	0	0	0	0	0	0	0	0
ENSG00000062096.15	416	ARSF	0	0	0	0	0	0	0	0	0	0	0	0	0	0	0	0	0	0	0	0	0	0	0	0	0	0	0	0	0	0	0	0	0	0	0	0	0	0	0	0	0	0	0	0	0	0	0
ENSG00000141337.12	22901	ARSG	144	266	317	215	240	231	464	469	269	250	564	509	773	304	610	96	362	372	351	540	258	215	311	187	295	187	163	462	500	154	408	613	228	507	320	338	373	216	377	444	281	237	749	194	337	426	449
ENSG00000205667.2	347527	ARSH	0	0	0	0	0	0	0	0	0	0	0	0	0	0	0	0	0	0	0	0	0	0	0	0	0	0	0	0	0	0	0	0	0	0	0	0	0	0	0	0	0	0	0	0	0	2	0
ENSG00000183876.9	340075	ARSI	0	0	0	0	0	0	0	0	0	0	0	0	0	0	0	4	0	0	0	0	0	0	0	0	0	0	0	0	0	0	0	0	0	0	0	0	0	0	0	0	0	0	0	0	0	0	0
ENSG00000180801.14	79642	ARSJ	2	0	0	0	0	0	6	0	0	0	13	0	0	22	0	0	10	0	0	0	0	0	0	0	0	0	9	2	0	0	0	0	0	0	0	0	6	0	2	0	0	0	1	0	0	0	0
ENSG00000164291.17	153642	ARSK	95	55	27	73	50	47	53	45	90	6	98	68	30	0	44	155	82	4	58	44	23	104	78	72	39	113	83	15	68	32	22	12	140	11	49	61	104	18	27	30	42	63	119	137	26	33	26
ENSG00000129744.3	417	ART1	0	0	15	0	7	7	13	0	0	12	10	2	0	17	5	12	1	11	4	2	0	1	0	0	2	1	2	9	16	0	2	3	11	6	11	0	6	0	5	0	0	3	1	3	14	0	11
ENSG00000156219.16	419	ART3	4	8	0	0	0	0	1	3	9	8	0	0	7	43	4	3	3	6	0	0	0	0	9	0	4	4	0	0	1	0	0	0	8	0	5	4	6	0	9	2	1	5	1	6	0	5	5
ENSG00000111339.12	420	ART4	6	16	44	901	10	0	0	40	1	12	4	1	7	8	9	40	23	8	17	0	19	26	4	24	0	35	60	26	6	10	1	0	99	4	0	0	11	0	2	0	12	0	10	12	5	3	16
ENSG00000167311.14	116969	ART5	0	0	0	0	0	0	0	0	0	0	0	0	0	0	0	0	0	0	0	0	0	0	0	0	0	0	0	0	0	0	0	0	0	0	0	0	0	0	0	0	0	0	0	0	0	0	0
ENSG00000117407.17	9048	ARTN	1	1	0	0	2	0	0	9	10	0	0	0	0	0	7	3	4	0	0	0	0	4	2	0	0	4	0	4	0	0	0	0	6	0	0	0	5	0	2	0	0	1	0	14	0	0	0
ENSG00000173409.14	64801	ARV1	187	81	165	195	249	62	188	195	136	58	165	93	263	113	114	109	126	43	127	92	173	139	103	202	76	176	83	48	139	58	104	123	234	90	174	74	118	46	134	60	186	175	187	115	66	77	125
ENSG00000099889.14	421	ARVCF	16	12	16	55	17	6	18	10	17	0	36	14	18	74	36	16	28	13	11	7	7	22	26	3	6	11	28	12	7	33	7	2	13	1	6	23	28	0	2	14	30	7	18	36	1	7	7
ENSG00000004848.8	170302	ARX	0	0	0	0	0	0	0	0	0	0	0	0	0	0	0	0	0	0	0	0	0	0	0	0	0	0	0	0	3	0	0	0	0	0	0	0	0	0	0	4	0	0	0	0	0	4	0
ENSG00000214435.8	57412	AS3MT	2	0	0	0	7	6	2	14	0	1	0	0	0	0	9	5	0	13	2	8	0	13	0	0	0	0	3	0	3	0	3	1	16	0	0	3	0	0	0	4	17	4	5	0	6	0	8
ENSG00000104763.19	427	ASAH1	4200	3513	6116	3374	9093	5956	4043	4341	6853	3858	4212	6158	8634	4234	8882	3210	5335	9500	6043	14531	5652	5280	4836	6895	5163	3451	5645	5706	10389	2259	4474	13969	1902	5516	6457	3190	3679	3512	10361	7105	4847	5913	6931	3612	8657	5374	6118
ENSG00000188611.15	56624	ASAH2	0	0	0	4	8	1	9	0	7	0	15	0	10	0	1	0	17	0	0	1	0	0	0	5	0	0	8	0	0	0	0	0	5	0	0	1	2	33	2	0	2	0	0	4	0	0	0
ENSG00000204147.10	653308	ASAH2B	7	6	7	25	5	18	10	10	10	0	24	6	19	51	13	11	22	8	3	14	8	20	14	5	1	20	30	5	16	0	4	0	22	10	11	8	52	23	5	3	12	4	12	9	0	16	6
ENSG00000153317.15	50807	ASAP1	2477	7599	7687	5611	5286	5012	4689	4616	4169	6741	4623	4087	6823	4566	6128	3255	4972	6993	5910	6564	6876	5096	4411	5491	4966	5011	4241	5799	2847	2612	5341	11088	2937	4803	4643	3521	3627	7046	5055	5315	4223	3717	6827	4155	5030	6500	6995
ENSG00000151693.11	8853	ASAP2	211	93	117	52	40	141	70	44	192	86	31	24	23	41	51	39	86	86	68	76	78	163	43	59	30	45	52	40	15	73	26	46	105	59	65	83	41	107	39	16	82	5	73	125	21	37	93
ENSG00000088280.19	55616	ASAP3	6	16	2	14	22	7	8	8	12	3	13	2	4	39	4	16	13	0	21	4	23	9	9	12	0	2	0	0	0	0	5	0	4	0	0	7	13	32	1	5	10	4	0	6	0	0	7
ENSG00000065802.12	51665	ASB1	285	373	434	253	287	163	273	540	306	67	398	250	339	140	409	335	303	214	389	208	360	361	208	154	138	275	213	318	291	257	263	306	307	269	212	238	323	88	230	253	418	212	381	321	283	204	248
ENSG00000146926.11	136371	ASB10	0	0	0	0	0	0	0	0	0	0	0	0	0	0	0	0	3	0	0	0	0	0	0	0	0	0	0	0	0	0	0	0	0	0	0	0	0	0	0	0	0	0	0	0	0	0	0
ENSG00000165192.14	140456	ASB11	1	0	0	14	0	6	0	0	0	0	0	0	0	0	0	0	0	0	0	0	0	0	0	0	0	0	0	0	0	0	0	0	0	1	2	2	0	0	0	0	1	0	0	0	0	0	0
ENSG00000198881.10	142689	ASB12	1	8	0	0	0	0	0	0	0	0	0	0	0	0	0	0	0	0	0	0	0	0	0	0	0	0	0	0	2	0	0	0	0	0	0	1	0	0	0	3	0	0	0	0	0	0	0
ENSG00000196372.13	79754	ASB13	89	58	50	110	60	24	76	33	9	20	75	52	50	140	111	31	65	77	59	35	24	35	41	32	4	23	67	29	23	58	37	27	63	20	34	44	57	2	28	36	39	7	61	74	42	35	38
ENSG00000239388.9	142686	ASB14	52	80	79	70	99	22	68	61	17	57	135	65	90	26	88	196	51	57	78	33	44	79	86	48	40	51	93	55	88	26	70	31	153	52	72	77	135	80	55	66	63	63	83	132	67	48	41
ENSG00000146809.13	142685	ASB15	2	0	0	0	0	0	0	0	0	0	0	0	0	23	0	9	0	0	2	0	10	0	0	0	0	0	0	1	0	0	0	1	0	0	5	0	0	0	0	0	0	0	0	0	0	0	0
ENSG00000161664.7	92591	ASB16	48	35	29	39	58	18	45	91	29	17	39	35	107	51	82	34	69	30	39	23	30	39	34	18	26	56	6	37	47	13	26	23	42	25	38	21	41	33	32	27	14	29	40	45	34	28	21
ENSG00000154007.7	127247	ASB17	0	0	0	0	0	0	0	0	0	0	0	0	0	0	0	0	0	0	0	0	0	0	0	0	0	0	0	0	2	0	0	0	0	0	0	0	0	0	2	5	0	0	0	0	0	0	5
ENSG00000182177.14	401036	ASB18	0	0	4	0	0	0	0	0	0	0	0	0	0	0	0	0	0	0	0	0	0	7	1	0	0	0	0	0	0	0	0	0	0	0	0	0	0	0	0	5	0	0	0	0	0	0	0
ENSG00000100628.12	51676	ASB2	25	6	44	7	3	10	7	25	39	1	18	0	20	70	8	7	39	31	22	3	46	12	39	24	13	7	10	10	6	30	3	5	65	5	25	13	15	15	13	12	8	51	12	11	8	16	2
ENSG00000115239.22	51130	ASB3	306	247	370	320	447	181	275	361	265	156	403	139	426	158	306	368	323	235	298	185	268	313	287	225	184	307	234	253	248	101	222	201	467	227	278	278	350	78	246	255	271	353	292	301	263	240	174
ENSG00000005981.13	51666	ASB4	0	0	0	0	0	0	0	0	0	0	0	0	0	0	0	0	0	0	0	0	0	0	0	0	0	0	0	0	0	0	0	0	0	0	0	0	0	0	1	0	0	0	0	0	0	0	0
ENSG00000164122.9	140458	ASB5	0	0	0	0	0	0	0	0	0	0	0	0	0	0	0	0	0	0	0	0	0	0	0	0	0	0	0	0	0	0	0	0	0	0	0	0	0	0	0	0	0	0	2	0	0	0	0
ENSG00000148331.12	140459	ASB6	189	227	262	153	182	130	265	195	192	65	266	112	248	180	234	376	211	179	180	111	211	291	162	194	127	233	193	124	180	215	139	198	213	166	196	146	159	50	151	153	183	139	179	217	137	157	151
ENSG00000183475.12	140460	ASB7	375	484	785	489	677	490	590	414	417	400	445	440	580	215	482	441	412	430	576	546	963	480	480	406	592	408	621	417	344	404	496	651	504	530	529	373	487	324	531	390	597	368	544	444	411	528	458
ENSG00000177981.11	140461	ASB8	538	708	962	787	740	473	739	663	769	830	821	670	724	512	769	497	630	726	739	760	948	725	636	816	688	464	720	507	475	562	688	880	518	632	469	550	686	559	714	683	533	505	923	640	604	834	807
ENSG00000102048.16	140462	ASB9	3	0	0	9	0	10	5	0	0	0	0	6	2	0	1	0	0	0	1	7	0	7	0	4	3	1	7	0	1	28	0	0	6	0	1	2	3	0	1	0	0	4	0	0	0	3	4
ENSG00000138303.18	51008	ASCC1	401	363	468	439	313	170	308	299	359	186	270	365	359	304	302	538	288	183	287	324	379	472	242	348	219	346	431	232	388	317	199	272	295	351	227	257	310	100	197	230	249	259	543	414	195	166	241
ENSG00000100325.15	84164	ASCC2	814	2560	1446	4565	1006	575	937	2832	792	1111	1154	850	521	4861	1476	1346	1807	3572	2296	1388	5166	6012	2099	2237	488	8990	1078	1953	413	1019	629	407	1347	974	492	2698	741	25096	600	578	2980	484	916	2233	630	4541	1578
ENSG00000112249.14	10973	ASCC3	2487	988	926	1057	631	432	822	584	1077	390	1096	316	897	715	710	1065	1124	391	825	444	972	939	1146	540	353	1130	531	471	612	1637	499	215	1727	412	560	646	910	510	374	459	898	761	851	893	586	641	421
ENSG00000139352.4	429	ASCL1	0	0	0	0	0	0	0	0	0	0	0	0	0	0	0	0	0	0	0	0	0	0	0	0	0	0	0	0	0	0	0	0	0	0	0	0	0	0	0	0	0	0	0	0	0	0	0
ENSG00000183734.4	430	ASCL2	57	10	31	5	45	9	50	31	30	46	7	8	64	0	26	7	40	15	17	22	57	10	47	38	26	50	3	30	31	56	40	0	13	5	28	19	8	4	18	0	35	10	57	9	19	61	9
ENSG00000176009.3	56676	ASCL3	2	0	0	0	0	3	0	0	0	0	3	0	0	0	2	0	0	0	0	0	2	0	0	0	0	0	5	0	0	0	0	0	0	0	0	0	0	0	2	2	0	0	0	0	0	0	0
ENSG00000187855.5	121549	ASCL4	0	0	0	0	0	0	0	0	0	0	0	0	0	0	0	0	0	0	0	0	0	0	0	0	0	0	0	0	0	0	0	0	0	0	0	0	0	0	0	0	0	0	0	0	0	0	0
ENSG00000232237.3	647219	ASCL5	1	0	0	0	3	0	0	6	7	0	9	0	1	0	3	1	6	0	0	0	0	6	7	0	0	10	6	0	1	0	12	0	0	5	9	0	10	0	3	2	0	0	0	0	0	0	2
ENSG00000286053.1	110599588	ASDURF	0	0	0	0	0	0	0	0	0	2	0	0	0	0	0	0	0	0	0	0	0	0	0	0	0	0	0	0	0	0	0	0	0	0	0	0	0	0	0	0	0	0	0	0	0	0	0
ENSG00000111875.8	25842	ASF1A	324	285	318	627	422	182	338	382	375	113	453	195	267	277	371	424	482	207	278	206	202	315	306	374	239	493	400	226	247	435	253	117	562	233	229	357	393	192	190	241	344	364	431	307	259	228	127
ENSG00000105011.9	55723	ASF1B	88	59	207	237	46	75	112	43	278	12	57	44	157	0	52	37	111	90	67	117	70	117	89	220	39	28	67	78	130	23	32	160	172	105	166	92	37	50	111	26	64	239	102	34	124	55	54
ENSG00000141505.12	432	ASGR1	190	37	20	98	68	46	14	118	12	18	50	2	57	100	166	30	129	93	74	55	55	104	23	20	8	36	25	20	37	131	155	3	2	41	115	61	7	17	34	44	107	5	109	23	119	120	18
ENSG00000161944.16	433	ASGR2	678	151	498	119	143	124	57	94	110	28	171	61	127	457	410	112	184	120	422	151	314	414	38	123	68	43	92	200	101	343	404	60	52	70	568	80	49	116	177	117	338	30	276	80	442	146	227
ENSG00000116539.13	55870	ASH1L	2408	3314	2923	3153	3387	2313	2828	2859	2581	2843	3406	2320	3310	2534	3015	4166	3078	2840	3132	2911	2365	2554	2851	2642	2935	3061	3492	2630	2568	2483	2959	3082	2976	1854	2914	2406	3126	2787	2245	2833	2343	2259	3154	2988	2543	2388	2518
ENSG00000129691.16	9070	ASH2L	719	1003	2124	1892	1230	452	972	1069	1311	675	807	806	1258	1410	1028	616	1015	904	1001	863	1588	1572	824	2136	1039	1944	743	841	728	976	647	864	1329	1094	704	812	713	1880	799	839	1255	720	1217	927	675	1010	1122
ENSG00000110881.11	41	ASIC1	8	8	26	9	19	7	10	25	19	0	34	19	0	119	15	32	1	5	38	1	10	77	2	11	0	2	28	6	9	50	0	0	97	1	13	20	53	0	10	1	34	0	19	41	1	6	8
ENSG00000108684.14	40	ASIC2	0	0	0	0	0	0	0	0	0	0	0	0	0	0	0	0	0	0	0	0	0	0	0	0	0	0	0	0	0	0	0	0	0	0	0	0	0	0	0	0	0	0	0	0	0	0	0
ENSG00000213199.8	9311	ASIC3	13	18	17	9	49	2	15	14	23	9	3	3	33	8	8	46	18	0	22	10	11	16	1	0	9	23	12	29	22	1	7	1	9	24	0	8	32	0	16	0	13	12	14	6	26	14	30
ENSG00000072182.12	55515	ASIC4	0	0	0	0	4	0	0	0	0	0	0	0	0	0	0	3	0	0	0	0	0	0	0	0	3	0	4	0	2	0	0	0	11	0	0	0	0	0	0	1	0	5	0	0	0	0	4
ENSG00000256394.3	51802	ASIC5	0	0	0	0	0	0	0	0	0	0	0	0	0	0	0	0	0	0	0	0	0	0	0	0	0	0	0	0	0	0	0	0	0	0	0	0	0	0	0	0	0	0	0	0	0	0	3
ENSG00000101440.9	434	ASIP	0	0	3	12	0	0	6	18	0	0	9	5	4	0	5	5	8	0	0	0	3	3	1	3	0	10	0	0	0	0	0	0	2	1	0	0	0	0	0	0	8	0	0	5	0	1	0
ENSG00000126522.17	435	ASL	87	120	115	80	71	53	58	62	100	36	88	97	49	92	61	76	72	29	72	115	136	94	41	61	55	29	52	64	113	94	67	95	39	87	70	64	66	19	57	68	67	72	96	109	37	77	71
ENSG00000196433.13	438	ASMT	0	0	0	0	0	0	0	0	0	0	0	0	0	0	0	0	0	0	0	0	0	0	0	0	0	0	0	0	0	0	0	0	0	0	0	0	0	0	0	0	0	0	0	0	0	0	0
ENSG00000169093.16	8623	ASMTL	0	0	0	0	0	0	0	0	0	0	0	0	0	0	0	0	0	0	0	0	0	0	0	0	0	0	0	0	0	0	0	0	0	0	0	0	0	0	0	0	0	0	0	0	0	0	0
ENSG00000070669.17	440	ASNS	12	14	12	18	21	1	11	54	15	4	36	8	12	0	12	24	3	3	4	5	3	6	6	0	2	15	7	26	14	0	1	2	26	0	4	14	25	0	7	2	15	16	21	17	10	0	1
ENSG00000138381.10	54529	ASNSD1	83	49	133	141	166	38	140	90	83	85	83	96	84	63	82	158	125	80	122	92	106	42	80	111	43	107	100	59	80	49	78	81	87	64	63	65	110	0	48	73	77	93	137	63	67	84	70
ENSG00000108381.11	443	ASPA	5	0	0	0	0	0	3	0	2	2	0	0	0	0	0	9	0	0	3	0	4	0	0	0	0	8	0	0	0	0	8	0	1	0	0	0	0	0	0	0	10	0	0	0	0	0	7
ENSG00000204653.10	554235	ASPDH	22	9	15	14	17	8	13	66	5	3	27	23	16	0	35	24	29	12	2	13	0	19	18	10	4	10	44	6	25	0	42	9	14	6	33	34	51	0	26	9	18	5	28	19	10	15	3
ENSG00000166183.16	374569	ASPG	0	0	0	0	0	0	0	0	2	0	0	6	4	0	0	0	0	0	0	0	0	9	0	2	0	0	0	1	3	0	0	0	0	2	0	3	0	0	1	3	0	0	4	0	0	4	15
ENSG00000198363.18	444	ASPH	1958	4488	4764	3079	3563	2053	1871	2845	4607	6599	1929	5317	3126	2586	2650	2433	1876	2224	2120	6996	3615	3209	1283	2545	5578	553	4558	5500	5352	442	4320	9097	469	6203	2148	1901	1066	1331	4015	10073	1897	1913	6663	4723	2248	1341	5401
ENSG00000174939.11	253982	ASPHD1	2	0	0	0	5	0	2	7	4	4	9	4	0	0	1	0	6	0	4	0	2	7	10	0	2	2	0	0	0	0	6	1	6	0	0	0	1	0	0	3	0	0	0	0	2	1	1
ENSG00000128203.7	57168	ASPHD2	66	109	77	61	92	13	92	67	137	61	46	26	44	49	72	85	89	58	47	27	189	64	130	115	77	168	99	36	20	81	42	35	64	61	47	17	59	14	70	44	39	37	68	52	82	166	64
ENSG00000066279.18	259266	ASPM	112	210	707	2207	127	33	218	124	1346	134	69	92	439	453	57	143	203	43	90	307	389	446	142	889	174	258	375	103	427	193	123	182	591	756	367	73	42	395	390	123	281	1665	363	141	87	149	305
ENSG00000106819.13	54829	ASPN	18	15	15	43	0	4	9	0	22	0	4	6	4	0	8	14	19	10	20	11	4	19	19	11	1	0	17	16	14	24	11	0	102	7	26	15	27	0	14	11	34	36	30	20	4	5	16
ENSG00000244617.2	151516	ASPRV1	7	15	5	24	0	22	14	32	18	79	22	8	12	13	50	12	91	66	3	45	6	1	29	10	47	181	46	45	9	0	21	56	16	0	3	18	11	29	5	10	6	7	59	3	4	70	24
ENSG00000169696.16	79058	ASPSCR1	190	126	107	179	110	54	134	148	87	28	191	53	113	149	206	106	142	86	95	35	102	218	184	64	17	144	42	52	69	298	154	29	261	34	75	118	188	0	62	60	123	93	145	108	86	71	84
ENSG00000162174.12	80150	ASRGL1	39	42	67	71	49	52	31	37	37	23	34	7	45	91	84	11	73	53	37	23	62	18	22	61	26	19	22	63	8	35	50	3	37	25	62	32	7	0	18	21	10	24	23	34	27	30	27
ENSG00000130707.18	445	ASS1	57	5	2	0	8	0	36	0	3	0	0	7	0	169	0	0	0	0	11	1	13	8	0	2	0	0	84	0	2	0	0	0	0	5	0	0	0	0	2	1	0	2	0	0	1	0	2
ENSG00000034533.11	28990	ASTE1	179	123	132	255	206	126	220	315	166	76	323	142	225	127	210	212	192	119	171	127	142	222	195	101	145	187	120	100	162	224	146	80	235	109	141	153	267	164	110	145	222	163	274	250	149	132	122
ENSG00000188886.3	431705	ASTL	3	0	4	0	11	2	0	0	1	0	7	0	0	0	2	2	8	0	2	0	0	0	0	0	0	3	10	0	1	0	11	0	6	2	0	1	0	0	0	3	0	1	2	0	0	3	2
ENSG00000152092.16	460	ASTN1	0	0	14	0	0	0	0	0	0	0	0	0	0	0	0	0	0	0	0	0	0	0	0	0	0	7	0	0	0	0	0	0	0	0	0	0	0	0	0	0	0	0	0	0	0	0	0
ENSG00000148219.16	23245	ASTN2	149	6	40	8	19	10	27	9	26	0	22	3	60	20	27	9	27	1	29	4	5	7	11	13	3	45	2	6	12	0	11	4	30	3	20	18	15	31	8	2	18	14	12	21	5	4	9
ENSG00000171456.19	171023	ASXL1	787	1054	1009	930	950	450	723	964	1197	497	1089	663	853	678	939	1584	1009	532	955	505	756	1126	784	786	504	928	1229	573	719	915	679	416	1457	553	766	722	1202	704	528	452	950	760	808	1283	620	633	523
ENSG00000143970.17	55252	ASXL2	2681	3094	2583	2220	2922	1979	2015	2409	2409	3188	2790	1737	2662	1989	2782	3054	2416	2557	3299	2209	2480	2021	2605	1824	2918	2208	2588	2902	1876	2168	2564	2632	1970	1844	2146	1644	1726	2354	2086	3557	1917	2598	2458	2502	2518	2249	2614
ENSG00000141431.12	80816	ASXL3	0	0	0	0	0	6	0	0	2	1	0	0	0	0	0	0	4	0	0	4	0	9	6	0	0	0	0	7	0	0	0	0	0	0	0	0	0	0	2	0	5	0	0	0	0	0	2
ENSG00000154438.8	136991	ASZ1	0	0	5	0	0	0	0	0	0	0	0	0	0	0	0	0	0	0	0	0	0	0	0	0	0	0	0	0	0	0	0	0	0	0	0	0	0	0	0	0	0	0	0	0	0	0	0
ENSG00000138138.13	84896	ATAD1	823	389	575	563	697	310	577	563	577	371	681	365	504	348	574	604	457	212	485	336	522	450	494	350	312	575	751	315	409	632	331	353	730	357	381	399	568	492	341	439	492	442	747	540	387	416	376
ENSG00000156802.13	29028	ATAD2	356	317	1055	1953	557	194	500	445	1242	304	312	169	515	869	275	588	502	283	303	360	604	535	500	1521	245	1480	513	270	390	422	135	255	759	468	376	228	316	873	385	210	319	892	418	354	179	423	405
ENSG00000119778.15	54454	ATAD2B	1416	2189	1726	1773	1806	917	1225	1467	1247	1409	1546	1146	1402	999	1519	1579	1452	1138	1586	1019	1464	1314	1413	1431	1432	1519	1443	1447	1379	1636	1547	928	1684	1183	1421	1195	1298	1004	1057	1680	1325	1198	1750	1595	1368	1274	1274
ENSG00000197785.14	55210	ATAD3A	92	52	100	121	27	26	40	42	121	13	69	29	52	129	54	87	82	33	34	33	27	57	90	68	15	79	73	38	53	88	14	17	142	13	67	43	61	88	25	19	38	57	38	69	42	50	17
ENSG00000160072.20	83858	ATAD3B	45	89	70	165	72	59	75	174	218	24	127	50	105	30	76	119	140	30	79	47	71	132	127	91	53	210	130	63	92	267	77	20	293	57	65	97	160	115	50	48	70	56	135	101	68	38	48
ENSG00000215915.10	219293	ATAD3C	16	0	7	0	0	10	6	0	2	0	5	1	3	0	8	6	10	0	5	4	3	0	0	13	2	2	0	0	0	0	7	1	0	0	0	5	9	0	4	2	3	5	12	3	0	0	0
ENSG00000176208.9	79915	ATAD5	254	388	565	913	433	181	402	418	641	190	332	185	426	628	285	398	305	163	239	250	307	418	299	771	202	517	359	181	319	336	185	160	576	382	294	272	403	555	311	235	355	533	322	355	221	246	293
ENSG00000137343.18	79969	ATAT1	131	84	101	162	108	64	78	82	104	32	53	51	58	0	85	179	165	38	106	58	73	125	71	72	40	135	183	69	77	132	60	47	148	46	73	82	96	19	34	99	73	53	81	124	65	54	70
ENSG00000167654.18	85300	ATCAY	1	0	0	0	0	0	0	0	0	0	0	0	0	0	0	14	0	1	0	0	0	0	0	0	0	6	0	0	0	13	1	0	0	0	0	0	0	0	0	0	0	0	0	0	0	1	0
ENSG00000107669.17	11101	ATE1	455	534	551	434	863	370	541	438	502	311	470	371	517	351	440	405	443	294	473	323	356	493	499	405	350	395	564	412	353	337	307	637	568	373	413	353	363	302	309	367	427	382	522	568	339	263	379
ENSG00000123268.9	466	ATF1	454	393	694	422	596	201	356	284	357	241	460	323	422	335	504	518	335	441	393	457	601	487	456	472	223	389	412	377	231	374	283	437	417	295	281	259	399	178	327	358	373	275	494	341	265	278	346
ENSG00000115966.17	1386	ATF2	1225	1156	1313	1176	1516	585	1077	1029	1505	1152	1134	744	932	825	1111	1198	1145	898	1003	1005	1312	1202	958	1642	1003	1230	1520	826	730	1040	983	942	1208	945	807	872	1019	1249	793	941	977	1047	1271	934	909	1164	1014
ENSG00000162772.17	467	ATF3	66	26	9	16	6	8	112	2	75	102	0	0	7	55	6	14	40	0	3	3	16	4	40	60	45	142	23	8	1	77	6	0	35	6	3	2	10	125	4	7	6	2	15	1	7	63	11
ENSG00000128272.14	468	ATF4	987	1396	2342	2575	1303	906	1797	1970	2519	846	1123	789	1319	1881	1369	1857	1886	1170	1619	1009	2619	2090	1126	3204	1023	2473	2484	1327	811	1233	1154	808	2635	961	1112	924	1692	1741	978	860	2073	1015	1907	1391	945	1355	891
ENSG00000169136.11	22809	ATF5	156	36	161	60	13	81	34	14	41	27	34	25	25	187	57	40	139	34	84	38	76	32	43	117	18	58	63	34	12	145	21	18	58	27	9	27	49	45	18	22	74	19	40	17	56	56	15
ENSG00000118217.6	22926	ATF6	1970	2488	1698	1350	3779	1627	1190	1647	1602	5339	2391	2815	3124	1654	2388	1721	1772	2247	2147	1718	1943	1620	1720	1907	4331	1122	1951	1688	2256	1274	2597	2514	1457	1809	2592	2084	1265	942	1961	3203	1453	1919	3226	1498	2855	2805	2031
ENSG00000213676.13	1388	ATF6B	555	886	737	588	1014	379	472	555	992	323	646	532	793	857	787	575	892	951	860	601	796	911	737	671	535	590	369	469	469	1168	499	740	507	395	518	374	552	496	568	722	429	485	771	660	719	652	749
ENSG00000170653.19	11016	ATF7	592	619	456	410	500	248	360	511	439	505	287	317	444	261	388	459	424	366	417	490	528	338	468	255	329	307	327	478	251	423	453	540	329	351	339	226	294	107	343	443	282	290	381	352	372	385	387
ENSG00000171681.12	55729	ATF7IP	4998	4068	3569	4635	5071	2899	4416	4426	4907	1833	4803	3389	4863	2555	4524	8069	5356	4286	4816	4961	2645	4310	4917	3445	2733	5002	3170	3995	4285	4185	3138	4145	4061	2522	3857	3157	4248	3350	2782	4056	2919	3951	5518	5644	3627	3222	4135
ENSG00000166669.13	80063	ATF7IP2	617	280	496	688	311	239	523	596	306	42	769	276	277	419	384	679	415	266	389	160	209	482	291	365	95	671	406	230	294	674	148	83	1266	257	316	352	621	354	151	131	543	359	424	663	221	314	211
ENSG00000152348.16	83734	ATG10	95	80	132	122	131	59	155	227	62	90	124	148	105	141	85	96	96	112	148	63	133	134	21	94	61	107	27	91	92	116	88	53	138	106	93	127	81	155	87	170	119	83	147	63	102	94	54
ENSG00000123395.14	60673	ATG101	26	30	44	27	40	26	15	38	42	22	15	14	24	24	31	25	12	12	38	24	18	19	18	49	38	26	8	12	18	80	29	13	30	23	25	12	47	35	21	26	39	29	32	10	14	34	12
ENSG00000145782.13	9140	ATG12	781	796	916	821	995	421	1203	1171	717	872	1016	699	1019	487	933	1127	831	790	801	797	841	897	773	929	905	944	930	715	865	866	894	656	893	985	913	754	1026	468	846	1024	834	890	1242	860	884	938	660
ENSG00000175224.16	9776	ATG13	734	699	695	833	830	440	655	577	852	661	763	635	906	777	768	640	939	780	970	794	925	891	742	624	654	687	652	659	645	388	587	880	783	590	580	593	658	683	559	619	658	651	851	611	719	738	712
ENSG00000126775.8	22863	ATG14	300	345	291	1642	389	216	289	329	152	284	388	302	352	399	336	426	364	287	344	200	365	366	306	231	211	461	486	252	253	386	239	224	604	284	229	316	429	366	233	213	294	245	367	360	239	268	284
ENSG00000085978.22	55054	ATG16L1	384	429	417	427	305	249	434	526	397	152	585	295	409	579	459	583	497	370	365	256	379	456	373	238	261	519	345	319	426	391	334	299	507	293	334	331	521	290	322	275	401	471	442	487	334	339	303
ENSG00000168010.11	89849	ATG16L2	1377	1935	2131	1876	3131	3268	2742	2349	2089	1202	3197	2427	4533	4180	3539	1399	3318	3858	2310	3738	1194	1211	2251	1276	2520	1754	1219	4873	2579	982	2477	5616	1411	1468	3232	2061	2460	1743	2679	2293	1292	2176	2364	1804	3169	3593	2912
ENSG00000110046.13	23130	ATG2A	345	597	393	654	473	218	161	283	429	401	330	261	342	523	353	542	400	337	373	633	542	359	474	355	316	288	1039	354	419	343	202	688	325	214	198	376	291	253	223	434	265	316	268	280	306	506	421
ENSG00000066739.12	55102	ATG2B	804	1248	747	1553	1370	569	692	746	983	497	1267	771	1166	669	864	1117	888	752	997	781	742	743	808	487	712	637	1095	708	1148	917	807	1202	1124	600	903	738	966	399	653	919	657	935	1140	808	743	558	966
ENSG00000144848.11	64422	ATG3	1701	1796	1618	1774	2418	851	2259	1485	2243	4976	1106	1073	1957	1285	1988	1477	1777	1580	1540	1691	3246	1398	2058	1816	3534	1993	2102	1342	921	1091	1251	1739	993	1301	1500	1004	932	1254	1922	2009	1294	1454	2010	989	1878	3620	1375
ENSG00000101844.18	115201	ATG4A	246	246	337	646	377	107	164	312	216	151	82	165	194	197	150	206	119	100	171	122	433	264	188	259	102	249	263	74	123	98	192	150	187	234	185	101	158	283	161	245	197	138	198	127	112	138	154
ENSG00000168397.17	23192	ATG4B	351	396	359	325	408	161	238	387	305	120	398	176	422	325	327	571	363	315	277	184	415	411	305	228	171	290	361	225	306	334	287	186	349	195	324	221	288	252	196	249	321	291	228	338	289	282	268
ENSG00000125703.15	84938	ATG4C	342	198	138	313	334	117	196	204	108	68	147	96	218	98	166	322	162	110	163	114	155	249	167	143	77	215	98	86	151	321	120	51	265	164	231	125	203	206	72	126	237	118	218	177	177	155	70
ENSG00000130734.10	84971	ATG4D	161	221	368	464	275	113	161	302	199	247	199	157	122	279	177	279	229	203	238	180	371	291	154	256	159	273	272	153	113	117	153	190	297	203	168	156	114	682	127	233	228	132	222	172	89	169	223
ENSG00000057663.16	9474	ATG5	433	334	466	413	514	224	423	316	415	249	397	258	404	313	352	398	369	269	261	268	424	329	337	477	319	447	296	140	351	252	384	209	434	319	367	280	387	252	296	341	293	444	522	343	278	276	231
ENSG00000197548.12	10533	ATG7	876	1142	1147	629	1370	539	815	938	1062	419	866	919	1740	1186	1383	680	1253	1123	940	931	992	675	864	882	924	599	686	1090	1009	589	975	1129	808	665	1344	544	641	724	1050	843	594	807	1242	594	1364	848	880
ENSG00000198925.12	79065	ATG9A	283	308	629	1088	267	242	206	435	328	399	234	326	240	721	289	451	335	373	452	620	492	467	294	321	292	522	389	438	248	306	252	432	440	261	232	351	237	827	186	300	368	196	331	454	285	316	308
ENSG00000181652.19	285973	ATG9B	5	17	53	3	11	9	32	62	10	0	72	6	31	38	29	41	43	5	20	5	11	36	2	23	7	49	0	0	4	18	24	5	36	6	18	27	40	0	8	6	22	16	33	51	6	20	7
ENSG00000138363.15	471	ATIC	473	284	247	350	252	205	268	289	753	29	605	193	287	341	321	410	451	173	369	231	190	635	361	366	87	381	382	106	245	744	218	74	1072	133	187	233	585	326	213	105	496	221	393	453	217	194	164
ENSG00000198513.11	51062	ATL1	45	45	66	37	33	29	18	26	40	9	18	47	17	0	51	67	36	19	30	20	31	78	21	18	14	20	18	5	7	141	3	10	60	18	10	45	62	28	18	28	47	24	12	56	3	18	16
ENSG00000119787.14	64225	ATL2	517	372	333	512	412	198	295	439	316	193	458	373	376	355	341	547	262	221	303	211	380	441	286	264	266	388	431	253	280	327	250	210	528	243	289	427	413	219	199	596	332	233	560	435	271	241	330
ENSG00000184743.13	25923	ATL3	1588	1016	1604	977	972	676	728	995	633	1311	1121	1344	1139	691	1266	983	958	746	1353	752	1122	1355	946	748	889	842	808	938	805	609	1246	1336	1154	1731	1151	867	870	686	846	1249	1220	810	1075	1111	1225	760	737
ENSG00000149311.18	472	ATM	7088	4732	4160	4316	5281	5221	6798	7365	4107	1326	10977	4138	6532	4070	7002	10452	7440	3537	7173	5169	2469	5135	5941	2475	2350	8890	4819	7040	5696	6017	3791	4189	10142	2705	6088	6263	8056	3157	3243	3069	5752	6626	6227	7682	4825	3539	3479
ENSG00000166454.10	23300	ATMIN	700	585	775	555	1031	288	447	646	594	192	592	355	510	378	625	774	603	414	615	365	625	645	571	533	258	561	526	219	447	782	311	382	674	386	402	361	494	254	294	363	391	502	719	453	374	350	446
ENSG00000111676.15	1822	ATN1	1023	439	403	340	627	288	341	320	549	114	464	148	305	584	422	959	507	265	509	248	152	716	391	430	159	257	432	166	158	553	281	273	679	95	259	238	550	208	179	110	325	255	244	611	396	194	208
ENSG00000172238.5	474	ATOH1	0	0	0	0	0	0	0	0	0	0	0	0	0	0	0	0	0	0	0	0	0	0	0	0	0	0	0	0	0	0	0	0	0	0	0	0	0	0	0	0	0	0	0	0	0	0	0
ENSG00000179774.9	220202	ATOH7	0	0	0	0	0	0	2	0	0	0	0	0	0	0	0	0	0	0	0	0	0	0	0	0	0	12	8	0	0	0	0	0	0	0	0	0	0	0	0	0	0	0	0	0	0	0	10
ENSG00000168874.13	84913	ATOH8	9	21	28	12	7	3	0	30	30	2	5	0	7	0	20	68	43	12	14	13	14	38	1	11	1	4	9	29	15	0	45	0	0	36	46	46	0	0	2	21	10	5	38	12	33	7	30
ENSG00000177556.12	475	ATOX1	379	344	288	256	309	199	375	450	330	213	210	211	307	230	310	245	302	281	299	278	497	314	356	276	192	328	263	199	233	288	304	167	314	267	391	209	300	206	279	261	262	279	373	275	275	325	198
ENSG00000206190.11	57194	ATP10A	380	212	292	102	284	308	364	277	505	28	672	285	679	413	286	397	607	140	243	166	107	463	280	234	167	567	732	107	302	1787	136	40	1666	67	153	281	623	442	125	33	665	399	468	489	123	185	144
ENSG00000118322.14	23120	ATP10B	3	0	0	0	0	4	3	0	2	2	7	21	1	0	1	5	1	0	0	0	2	0	6	0	0	8	0	1	2	0	6	0	5	0	0	0	0	0	0	0	0	10	0	0	5	1	7
ENSG00000145246.14	57205	ATP10D	813	642	293	489	445	242	381	490	452	425	405	283	481	95	639	817	724	283	583	251	437	513	807	251	346	478	186	410	297	716	369	110	434	316	504	296	691	181	222	439	284	231	441	803	501	500	297
ENSG00000068650.18	23250	ATP11A	2181	5743	5597	2141	4525	2659	2972	4537	4569	6573	2548	4345	5979	3178	4046	3896	2952	3358	3980	5344	6594	3630	3303	3139	5304	2302	4348	5730	3988	2822	4530	7110	2208	4357	4518	2580	2094	2395	4289	4778	2658	2731	3919	3628	4349	4512	5712
ENSG00000197595.4	400165	ATP11AUN	0	1	0	12	6	0	9	0	4	3	0	6	8	0	0	1	0	0	0	11	0	3	0	3	17	0	13	1	7	0	4	0	0	27	2	3	12	0	8	0	0	2	3	6	2	0	16
ENSG00000058063.16	23200	ATP11B	2855	10128	8950	3433	7243	4253	3896	6993	4247	16502	5425	7109	7222	2837	5456	3524	2763	4169	6039	6473	9193	5066	3919	5568	11870	2920	6821	6410	5268	2020	7454	11440	2871	8585	6064	4469	3638	3710	7471	11680	5315	5840	10397	6240	6004	6229	9014
ENSG00000101974.14	286410	ATP11C	722	951	583	533	861	369	641	766	497	598	667	392	712	360	612	736	546	391	545	434	718	594	583	476	666	678	644	421	768	645	539	315	607	443	626	373	631	246	522	806	594	618	588	643	488	384	479
ENSG00000075673.11	479	ATP12A	0	0	0	0	0	0	0	0	0	0	0	0	0	0	0	0	0	0	0	0	0	0	0	0	0	0	0	0	0	0	0	0	0	0	0	2	0	0	0	0	0	0	0	0	0	0	3
ENSG00000105726.17	57130	ATP13A1	551	508	415	297	387	184	269	415	785	114	571	283	437	588	451	609	768	246	387	237	355	478	463	616	208	356	230	340	327	1226	367	285	762	257	409	327	438	204	270	320	299	280	411	456	425	362	287
ENSG00000159363.18	23400	ATP13A2	448	312	227	237	274	102	143	133	202	62	279	122	166	143	209	242	264	165	246	191	446	347	200	136	60	187	187	175	124	375	154	45	258	141	188	146	226	102	86	180	191	146	204	202	133	265	57
ENSG00000133657.15	79572	ATP13A3	2513	1453	2182	1212	3632	903	912	1201	1612	2197	2458	1919	2166	1597	2114	1845	944	1745	1956	2441	1210	1123	1517	1039	3296	877	3173	1427	2156	915	2390	2909	1292	1553	2986	1515	961	605	2386	4368	1262	4719	1799	1144	2878	1119	1540
ENSG00000127249.15	84239	ATP13A4	7	9	25	10	15	23	23	42	13	2	39	13	4	0	30	46	22	6	3	22	16	25	30	2	1	0	17	10	5	37	0	0	55	5	43	18	43	0	12	9	14	14	19	15	16	14	15
ENSG00000187527.11	344905	ATP13A5	0	0	0	0	0	0	0	0	0	0	0	0	0	0	0	0	0	0	0	0	0	0	0	0	0	0	0	0	0	0	0	0	0	0	0	0	0	0	0	0	0	0	0	7	0	0	0
ENSG00000163399.16	476	ATP1A1	2052	1122	1155	1019	1694	613	839	738	1506	992	1413	1333	1209	1108	1033	1801	1170	692	1089	702	650	1450	992	1188	444	1023	1158	596	1181	1197	751	757	1398	983	872	764	1032	405	627	1237	936	856	1164	895	1117	784	729
ENSG00000018625.15	477	ATP1A2	0	0	16	0	0	0	0	0	0	0	0	0	0	0	0	0	0	0	0	0	0	0	0	0	0	0	0	0	0	0	0	0	0	0	0	0	0	0	0	0	0	0	0	0	0	0	0
ENSG00000105409.19	478	ATP1A3	0	2	5	0	13	2	2	0	1	0	7	0	11	20	6	13	2	0	9	0	0	0	8	0	0	7	0	4	0	0	0	0	4	1	8	0	3	0	4	2	5	3	1	4	0	4	0
ENSG00000132681.16	480	ATP1A4	0	8	17	0	8	0	3	0	0	18	16	0	14	0	0	7	0	0	0	1	0	2	0	0	0	6	6	0	2	0	0	10	0	14	18	0	1	0	0	0	0	0	0	0	3	0	0
ENSG00000143153.13	481	ATP1B1	254	14	28	37	69	48	35	104	66	24	57	59	60	35	33	11	81	46	58	17	13	45	46	42	4	15	41	17	15	43	4	7	78	16	3	29	66	25	13	18	46	16	20	22	15	30	21
ENSG00000129244.9	482	ATP1B2	16	59	234	736	88	24	39	2	19	77	21	8	5	97	15	56	37	38	47	33	79	96	33	97	59	198	31	21	4	4	46	7	50	61	8	28	2	437	29	2	39	9	40	95	8	55	60
ENSG00000069849.11	483	ATP1B3	929	550	359	541	469	174	200	315	589	507	335	250	311	435	327	587	399	267	249	310	381	606	513	441	150	316	518	298	205	392	251	149	467	304	387	269	211	303	212	375	388	269	404	310	320	374	231
ENSG00000101892.12	23439	ATP1B4	0	0	0	0	0	0	0	0	0	0	0	0	0	0	0	3	0	0	0	0	0	0	0	1	0	0	0	6	0	0	0	2	0	0	0	0	0	0	0	0	0	0	0	6	0	0	0
ENSG00000166896.9	91419	ATP23	102	64	322	313	102	31	78	144	111	46	81	61	68	8	91	95	57	25	57	49	121	121	72	167	39	186	109	27	65	217	56	86	91	82	41	39	41	105	56	44	105	68	67	53	43	115	96
ENSG00000196296.13	487	ATP2A1	4	28	34	47	45	12	13	27	13	5	25	0	14	4	26	56	25	4	23	12	12	20	33	13	7	18	5	6	39	16	8	14	19	8	21	11	28	0	15	7	18	24	25	11	23	9	25
ENSG00000174437.17	488	ATP2A2	2605	2143	1319	952	1383	779	813	937	2252	782	1122	579	1132	1798	1367	2212	1625	864	1338	1037	1154	1889	1360	941	472	1199	1205	1047	695	1494	1097	550	1752	579	1102	687	1135	591	773	1301	1015	847	1332	1134	1040	1105	804
ENSG00000074370.18	489	ATP2A3	631	1704	3914	2285	1897	2311	1674	1518	2772	449	2671	1629	2530	2186	2105	1173	2148	2302	2294	2800	2449	4241	2600	2977	1134	1333	1011	1717	1451	2441	1662	2351	2302	1470	1656	1271	2423	1057	1675	1378	1752	1821	1642	2541	1478	1379	1655
ENSG00000070961.15	490	ATP2B1	2350	899	604	1584	2127	1840	1492	930	702	1025	2606	1014	1668	1013	3028	2274	2368	3428	1599	1398	466	1625	2469	765	549	1243	1524	1186	1101	1668	1210	1021	1210	602	1101	1730	2894	1223	868	1606	1431	1403	1710	1531	1442	1868	686
ENSG00000157087.20	491	ATP2B2	5	15	13	0	15	2	6	6	18	3	0	0	3	0	19	21	19	1	5	10	12	19	13	3	0	8	5	0	2	13	13	9	2	11	0	0	6	29	15	3	7	6	5	0	4	2	6
ENSG00000067842.17	492	ATP2B3	18	0	3	0	0	0	0	7	0	1	9	0	1	0	0	5	0	0	3	0	10	0	0	1	0	0	3	0	0	42	7	0	24	0	4	0	1	0	0	2	7	0	1	0	0	0	3
ENSG00000058668.14	493	ATP2B4	3413	2116	1949	1279	7096	2591	1128	2243	2602	3213	2372	2387	3134	2232	3376	1878	2468	3282	3226	2026	2105	2113	2666	1863	3831	1280	1548	3482	2371	1378	3969	3787	1541	2549	3201	2388	2114	2028	2246	3964	2164	2418	3313	2258	2451	2983	3009
ENSG00000017260.19	27032	ATP2C1	1014	1023	1232	961	1138	698	706	730	869	534	855	525	797	652	618	1101	712	457	698	572	1029	1181	688	712	528	988	717	487	728	819	644	563	1117	667	750	546	650	417	507	767	633	745	825	988	577	513	644
ENSG00000064270.12	9914	ATP2C2	16	86	370	46	191	22	112	68	8	26	34	114	246	30	36	137	29	7	50	90	67	96	31	37	41	29	558	118	58	96	26	68	58	74	17	24	19	69	69	42	28	43	19	73	26	37	64
ENSG00000105675.9	495	ATP4A	2	0	0	7	3	0	4	0	0	0	13	0	0	0	0	9	0	0	5	0	2	0	2	0	0	0	0	0	2	0	0	0	8	2	5	0	0	0	5	5	1	12	2	0	0	0	15
ENSG00000186009.5	496	ATP4B	2	16	9	0	0	0	5	7	7	2	9	3	0	0	0	8	3	0	7	0	4	3	3	14	4	0	14	0	2	0	5	8	12	0	0	2	3	28	10	0	2	8	6	3	1	7	3
ENSG00000152234.16	498	ATP5F1A	2325	1473	2388	1766	1268	794	1280	1433	2300	981	1740	1063	1384	1216	1486	1263	1437	656	1319	1021	2029	2185	1572	1258	861	1379	1450	896	1103	1692	1098	662	1796	972	1401	1024	1198	792	1055	755	1417	1485	1669	1295	1240	1437	883
ENSG00000110955.9	506	ATP5F1B	3486	1674	2217	3693	1499	977	1263	1423	2720	1191	1397	1068	1506	2214	1751	1484	1894	1254	1510	1814	3063	2577	1653	1671	796	1726	1623	1226	971	2035	917	1121	2256	1074	1255	993	1220	1856	1126	1138	2003	1389	2071	1265	1518	1814	1098
ENSG00000165629.20	509	ATP5F1C	1081	585	1523	841	947	317	771	799	889	509	549	534	606	553	789	657	783	444	571	482	1126	1017	475	1094	570	666	862	325	557	542	536	433	1097	672	724	491	554	751	538	578	699	866	938	553	549	545	657
ENSG00000099624.8	513	ATP5F1D	179	117	177	265	92	80	99	171	136	30	67	49	138	168	214	92	205	115	160	81	183	255	139	113	42	140	95	51	89	154	43	37	208	73	123	59	146	99	94	49	141	103	172	184	80	82	50
ENSG00000124172.10	514	ATP5F1E	826	518	1198	1374	685	397	840	1264	610	763	733	619	645	896	815	831	623	688	729	825	1306	1528	577	831	499	1491	722	831	524	538	734	665	692	883	782	657	600	2396	671	592	898	557	834	1024	550	962	459
ENSG00000130770.18	93974	ATP5IF1	800	219	647	567	483	145	429	511	513	106	270	358	312	520	325	605	310	215	294	273	624	419	258	449	170	398	452	179	298	351	283	135	505	299	408	242	496	101	276	220	347	312	461	252	233	311	233
ENSG00000159199.14	516	ATP5MC1	186	52	148	178	83	48	92	129	141	19	98	58	67	166	90	77	146	43	75	97	47	132	110	74	44	108	49	44	44	86	71	26	212	21	83	57	147	79	57	17	105	73	149	109	42	82	38
ENSG00000135390.20	517	ATP5MC2	1290	365	781	677	510	356	498	588	743	160	671	291	665	977	799	537	802	346	600	334	621	915	495	463	313	648	425	348	407	591	461	273	883	403	650	432	659	334	385	302	581	427	754	498	521	503	313
ENSG00000154518.9	518	ATP5MC3	975	323	536	440	411	231	381	465	638	142	382	247	387	304	385	350	437	187	270	207	527	553	322	414	204	464	451	143	263	524	295	132	615	367	381	205	395	352	328	266	468	440	670	352	283	392	214
ENSG00000173915.16	84833	ATP5MD	277	97	356	224	182	79	187	256	195	102	157	133	189	173	155	122	128	71	84	122	367	180	145	248	86	121	149	66	151	190	142	111	137	205	209	83	169	107	141	137	184	156	178	131	124	136	107
ENSG00000169020.10	521	ATP5ME	54	13	57	16	42	40	40	66	42	10	40	25	50	58	44	33	30	17	57	16	21	57	34	34	15	54	21	24	20	55	42	15	35	25	41	20	27	0	35	11	30	19	37	49	15	40	14
ENSG00000241468.7	9551	ATP5MF	470	182	485	353	210	123	246	264	249	130	203	94	261	326	159	257	198	177	226	159	328	285	169	267	174	234	186	168	188	382	182	77	401	242	216	150	187	259	190	151	215	235	267	219	175	263	133
ENSG00000248919.7	100526740	ATP5MF-PTCD1	0	0	0	1	0	0	0	0	0	0	0	0	0	0	0	6	1	0	3	0	0	3	0	4	0	0	0	4	0	0	2	0	0	2	4	4	6	37	0	2	0	0	0	0	0	0	0
ENSG00000167283.8	10632	ATP5MG	124	76	167	252	164	91	134	140	103	88	121	77	107	101	117	193	113	80	90	73	121	130	114	116	63	161	143	72	63	194	79	66	153	108	124	113	131	46	98	124	101	108	199	87	98	129	91
ENSG00000249222.1	267020	ATP5MGL	10	25	9	6	8	1	17	20	14	8	7	4	3	14	13	8	13	13	9	0	24	12	12	17	6	4	6	12	30	0	31	7	21	8	6	10	18	1	1	11	2	11	26	11	5	5	7
ENSG00000156411.9	9556	ATP5MPL	462	217	544	486	656	172	425	633	434	389	248	314	435	493	472	395	234	220	315	503	812	552	234	454	322	371	485	333	265	224	336	466	429	423	457	245	317	228	412	350	366	398	392	331	340	447	286
ENSG00000116459.11	515	ATP5PB	1553	641	1460	907	1040	465	838	1058	826	708	744	869	1013	1272	1123	751	827	589	909	905	1376	1272	792	730	588	681	992	474	643	664	856	628	1040	1048	858	546	843	339	860	826	985	993	1260	651	799	999	678
ENSG00000167863.12	10476	ATP5PD	505	218	356	391	463	151	285	321	400	146	228	238	219	420	255	198	309	153	191	212	578	431	212	387	234	306	227	121	184	350	214	175	331	232	267	159	260	202	193	250	211	204	353	283	288	209	211
ENSG00000154723.12	522	ATP5PF	247	84	334	252	185	99	180	226	255	94	146	116	177	187	177	170	165	78	117	200	323	256	161	196	106	175	159	42	132	191	183	138	269	190	178	95	143	254	143	128	216	167	293	169	115	128	112
ENSG00000241837.7	539	ATP5PO	111	80	126	75	111	50	95	80	144	34	109	47	104	47	86	149	86	42	49	106	84	74	84	85	38	76	93	40	104	75	70	23	98	94	68	75	120	25	58	44	80	72	100	101	50	62	40
ENSG00000071553.17	537	ATP6AP1	1166	1290	1460	786	2059	591	753	693	1808	719	645	1346	1261	1149	1040	766	937	856	1127	1924	1583	1394	746	1612	912	427	1062	912	957	905	791	1500	477	762	757	476	611	570	1061	1469	746	718	971	720	1225	699	1256
ENSG00000205464.12	92270	ATP6AP1L	44	17	20	36	26	0	22	37	31	5	14	31	9	13	19	39	39	7	40	8	13	26	29	40	9	5	24	5	12	21	4	16	32	22	3	26	25	65	9	6	6	26	45	38	7	18	29
ENSG00000182220.15	10159	ATP6AP2	2126	1233	1780	1090	1694	678	883	811	672	730	1179	783	1160	822	1471	1094	871	859	1146	945	2107	1317	937	971	751	908	1346	747	726	556	934	832	642	1197	888	812	598	611	738	1148	997	767	1116	823	1207	1367	1012
ENSG00000033627.16	535	ATP6V0A1	1554	1197	1426	1392	1459	852	1149	998	965	538	828	606	912	1110	1066	1136	977	764	1089	949	1327	904	625	812	724	1196	1082	1205	605	476	993	1053	650	1006	964	661	682	694	724	751	719	561	723	1029	954	944	1038
ENSG00000185344.14	23545	ATP6V0A2	323	446	368	492	437	348	467	473	431	62	564	303	497	431	432	416	561	350	489	292	202	626	468	401	298	357	628	206	396	703	362	274	774	255	241	397	529	352	320	260	536	467	454	558	371	236	246
ENSG00000105929.16	50617	ATP6V0A4	0	0	0	0	0	0	0	0	0	0	0	0	0	0	0	0	0	0	0	0	0	0	0	0	0	10	4	0	0	0	0	0	0	0	0	0	0	0	0	0	0	0	0	0	0	0	0
ENSG00000117410.14	533	ATP6V0B	500	378	628	473	921	437	521	681	409	506	529	524	784	309	615	400	511	524	471	729	920	433	405	607	505	522	477	532	515	319	623	741	449	511	707	422	340	323	608	649	423	407	648	326	677	652	326
ENSG00000185883.12	527	ATP6V0C	9	11	7	15	14	4	9	14	2	1	0	5	11	0	4	17	10	2	5	13	13	0	5	0	6	7	20	9	18	0	2	5	0	13	10	1	7	0	3	8	0	15	16	0	0	4	1
ENSG00000159720.12	9114	ATP6V0D1	2222	2039	2613	1174	2493	1104	1365	1482	1628	2154	1696	1698	2796	1694	2445	1489	1595	2495	1988	2794	3876	1764	1362	1492	1997	1265	1149	1392	1474	1039	1632	2364	984	1709	1879	1254	967	981	1955	1651	1467	1151	2107	1111	2436	2522	1820
ENSG00000147614.4	245972	ATP6V0D2	0	0	0	0	0	2	0	0	0	0	0	0	0	0	0	0	0	0	0	0	0	0	0	0	0	0	0	0	0	19	0	0	0	0	0	0	0	0	0	3	0	0	0	0	0	0	0
ENSG00000113732.9	8992	ATP6V0E1	1532	1045	1669	1174	2089	891	1335	1619	1693	2323	1042	1610	1768	1147	1874	1010	1366	1422	1252	2351	3319	1764	1074	2200	1388	1325	1173	1006	1302	517	1370	2523	837	1784	1805	1214	794	1305	1637	1476	1471	1051	2478	1239	1729	1845	1234
ENSG00000171130.18	155066	ATP6V0E2	92	14	88	62	23	83	102	105	51	8	117	37	76	140	126	95	183	30	87	49	46	141	50	60	20	132	68	72	40	42	49	11	139	10	32	92	115	43	32	10	135	125	77	122	38	48	19
ENSG00000114573.10	523	ATP6V1A	2849	2372	2302	1424	3481	1534	976	1119	1344	1728	1797	1563	2558	1214	2464	1185	1597	2540	2305	3392	2502	2014	1689	1219	1448	792	1163	2136	1437	976	2132	3563	871	1454	1946	1302	816	1029	1772	2674	1475	1596	2291	1318	2152	1553	2113
ENSG00000116039.13	525	ATP6V1B1	0	0	0	5	3	0	0	0	0	3	0	0	0	0	3	7	0	0	0	2	3	0	0	0	0	7	2	0	0	0	0	0	0	0	0	0	0	0	0	0	0	0	1	0	1	0	0
ENSG00000147416.11	526	ATP6V1B2	5916	5657	6946	2966	5085	4552	5910	3695	6446	9129	4801	5180	8188	4147	7071	3160	5995	7396	6051	10607	8848	4516	5312	3843	8132	4636	2199	6508	5379	2919	6490	8649	2448	5689	7469	4161	2237	4130	5355	4958	3578	4286	7368	2828	7644	7401	4695
ENSG00000155097.12	528	ATP6V1C1	1059	1788	2784	816	2585	908	522	1853	706	3230	1086	1673	1289	734	1574	865	699	842	1350	1402	3187	1988	894	1321	2317	673	1505	1525	1518	403	1707	2925	613	2492	1615	1062	892	925	1648	1535	1714	1154	2704	1629	1447	1492	2677
ENSG00000143882.12	245973	ATP6V1C2	27	36	12	21	33	3	11	56	21	1	8	0	29	37	24	24	27	17	7	6	14	16	11	29	9	9	41	10	30	16	12	7	26	9	21	16	29	0	12	0	2	10	13	7	22	9	8
ENSG00000100554.12	51382	ATP6V1D	588	453	707	1532	695	472	473	450	445	525	514	365	537	589	537	359	493	474	522	595	772	655	499	508	378	566	400	486	387	416	362	465	491	573	519	422	343	548	414	580	652	474	751	402	623	499	415
ENSG00000131100.13	529	ATP6V1E1	1783	1105	2235	1863	1925	859	1159	875	1411	1357	995	992	1341	1384	1473	1110	1392	1165	1270	1715	2774	1722	1143	1807	1225	1529	1375	916	825	1146	864	1615	970	1024	1054	864	847	838	1059	1268	1101	903	1675	1056	1106	1266	1428
ENSG00000250565.7	90423	ATP6V1E2	59	68	94	50	101	46	50	89	58	39	108	45	93	38	92	60	98	52	137	63	46	64	39	38	57	64	18	58	62	2	62	62	71	54	60	45	114	19	86	27	71	62	100	68	68	42	28
ENSG00000128524.5	9296	ATP6V1F	403	191	342	193	296	118	217	172	205	107	132	111	126	429	192	159	206	153	125	171	302	290	140	257	87	179	279	91	120	234	117	136	157	113	169	90	133	150	133	202	181	151	214	208	135	174	174
ENSG00000272899.4	100130705	ATP6V1FNB	8	0	6	10	24	7	21	30	8	3	13	6	19	47	7	27	3	11	23	17	9	22	7	8	8	6	15	26	11	0	0	1	11	8	2	5	28	0	6	6	5	10	8	18	23	18	7
ENSG00000136888.7	9550	ATP6V1G1	740	501	711	617	656	354	913	722	664	652	680	270	610	564	662	447	642	459	456	299	1091	591	478	678	744	813	649	281	336	404	409	239	627	490	603	483	636	527	416	478	725	464	901	397	350	774	251
ENSG00000213760.10	534	ATP6V1G2	5	11	0	2	6	11	3	0	2	4	9	5	0	0	9	24	11	15	7	3	6	10	22	18	4	11	19	12	8	34	22	2	1	12	9	1	21	0	3	1	0	6	8	3	1	15	1
ENSG00000151418.11	127124	ATP6V1G3	0	0	0	0	0	1	0	0	0	0	3	0	0	0	0	0	0	0	0	0	0	0	0	2	0	0	0	0	1	17	0	0	1	0	0	2	0	0	0	0	3	0	0	0	0	0	0
ENSG00000047249.18	51606	ATP6V1H	474	421	545	340	539	196	410	326	346	242	406	242	402	292	329	361	448	295	398	337	636	417	395	475	380	347	438	264	373	281	405	252	336	338	386	282	287	339	312	375	297	350	498	349	357	291	272
ENSG00000165240.20	538	ATP7A	570	944	876	1236	977	508	694	877	654	743	946	685	808	691	998	580	833	821	864	934	821	695	591	736	777	754	727	1050	545	490	804	839	739	583	669	555	663	572	721	903	786	826	837	767	702	864	914
ENSG00000123191.14	540	ATP7B	28	18	87	82	243	52	43	38	33	10	47	46	78	58	20	48	11	52	40	28	27	52	50	27	11	21	45	11	54	0	44	42	81	32	52	32	3	62	28	23	47	18	35	46	48	13	28
ENSG00000124406.16	10396	ATP8A1	829	1416	1290	2800	3256	1118	1888	1595	1080	482	1760	1223	2582	1021	1529	2089	1486	1124	1375	1451	1741	1546	1825	1091	1320	1647	2075	1079	1785	2250	1018	1129	2742	896	1335	1112	1894	669	1115	985	1624	1862	1624	1788	1210	768	1081
ENSG00000132932.17	51761	ATP8A2	12	0	44	2	9	21	61	31	15	3	51	0	23	61	31	30	5	3	24	14	4	20	5	10	4	46	6	8	25	29	18	0	61	4	12	16	37	0	8	0	10	24	39	12	10	8	16
ENSG00000081923.14	5205	ATP8B1	276	543	203	400	336	168	257	480	184	48	479	200	391	224	357	450	405	212	404	179	151	398	547	163	137	359	133	214	216	1000	207	94	864	113	271	365	572	68	122	177	347	158	396	679	239	223	170
ENSG00000143515.18	57198	ATP8B2	667	444	555	460	906	808	909	762	1056	39	1777	495	697	811	787	1139	1278	499	894	517	309	1028	601	438	333	1607	528	392	663	1369	490	154	2131	184	418	665	1496	820	333	101	895	943	714	1170	421	520	312
ENSG00000130270.16	148229	ATP8B3	77	58	103	61	127	17	43	41	29	22	42	30	74	125	52	41	41	57	23	51	105	70	33	78	58	23	12	19	47	0	48	100	29	81	48	25	8	63	49	67	31	30	54	30	68	31	120
ENSG00000104043.14	79895	ATP8B4	1526	2080	3690	2942	3431	436	1408	1425	833	905	443	1066	3037	1039	880	490	642	318	1342	909	2757	1064	351	1456	2275	280	977	844	1202	872	1187	1777	1155	2442	1136	327	388	837	1554	1531	1148	1241	1330	737	992	522	2397
ENSG00000054793.14	10079	ATP9A	305	1488	1503	155	1046	488	181	915	209	1480	419	760	1246	389	534	355	132	214	903	610	1951	1035	180	468	646	55	710	686	849	40	1218	658	170	940	543	824	200	578	695	788	685	320	1213	618	708	407	1177
ENSG00000166377.20	374868	ATP9B	700	974	1210	748	1415	646	1184	1137	593	929	1400	890	1148	950	1117	1139	1078	794	1459	477	946	1053	850	914	642	1151	1182	477	823	979	1912	626	1252	1494	621	791	1219	307	1375	969	990	762	1297	995	808	889	882
ENSG00000123472.12	64756	ATPAF1	447	183	468	483	392	183	286	250	337	168	235	170	419	261	295	164	325	152	233	174	386	304	170	258	187	285	152	117	359	248	185	133	405	210	249	175	184	122	159	243	214	274	416	275	181	227	197
ENSG00000171953.16	91647	ATPAF2	217	145	171	134	210	52	142	154	107	17	136	114	132	98	151	195	194	154	188	78	171	161	114	111	31	116	90	109	102	96	103	50	141	105	128	113	198	4	118	73	99	97	164	190	137	82	97
ENSG00000150756.14	134145	ATPSCKMT	336	110	139	84	113	49	62	150	102	33	69	83	147	48	150	155	82	70	143	112	100	104	81	66	69	301	41	97	154	274	52	38	163	151	125	66	82	35	88	54	97	124	159	141	155	86	58
ENSG00000175054.16	545	ATR	1342	1319	711	1032	1001	606	871	1004	945	697	1292	580	1065	675	899	1650	1333	513	1178	453	555	1101	1390	480	556	1045	1020	614	779	1360	637	263	1925	390	914	977	1484	613	578	666	914	884	1153	1254	739	664	457
ENSG00000138085.16	51374	ATRAID	330	172	404	202	322	108	222	249	305	112	288	140	253	269	216	219	255	152	216	171	265	228	230	176	156	193	134	134	182	169	151	100	183	188	159	139	219	80	161	187	146	200	283	191	196	163	155
ENSG00000164053.21	84126	ATRIP	101	64	129	109	104	57	137	200	171	163	141	73	187	143	161	163	199	100	104	137	73	139	111	176	128	206	84	94	107	185	84	132	170	96	137	101	144	71	155	127	90	148	156	119	147	134	134
ENSG00000088812.18	8455	ATRN	826	545	422	408	551	212	299	442	288	90	472	317	306	243	502	665	465	317	502	185	252	412	469	208	120	233	324	217	228	533	335	233	505	237	249	324	400	121	159	396	381	232	430	395	334	230	268
ENSG00000107518.18	26033	ATRNL1	0	0	0	0	0	0	0	0	0	0	0	0	0	0	0	0	0	0	2	0	0	0	0	0	0	0	0	6	0	0	0	0	0	0	15	0	0	0	0	5	0	0	4	0	0	0	0
ENSG00000085224.22	546	ATRX	1918	2132	1978	1980	2297	1486	1843	1587	2086	1431	2809	1555	2575	1531	2350	2464	2285	1833	2467	2090	1633	1834	2544	1461	1771	2197	1724	2297	2049	1742	1707	2484	2290	1406	2256	1649	1984	1523	1474	2018	1290	2267	2558	2062	2362	1462	1493
ENSG00000124788.18	6310	ATXN1	2340	4364	3664	1575	3913	2925	2340	2899	2436	3491	2449	1835	3795	1719	3346	1985	2466	3619	2707	4938	3645	2025	2685	1717	4570	1446	1753	4626	2435	702	3840	4758	1126	2159	3327	1928	1625	2336	3695	4784	1783	3024	3791	2647	3144	3281	3578
ENSG00000130638.17	25814	ATXN10	632	366	302	446	317	150	316	343	373	94	515	205	399	264	367	266	491	162	263	177	260	487	374	306	91	339	293	191	219	379	274	78	657	161	285	328	424	290	145	230	355	225	383	432	253	291	183
ENSG00000224470.8	342371	ATXN1L	644	845	787	611	857	492	693	653	777	629	876	535	728	584	881	959	832	810	731	679	852	785	753	639	567	624	939	548	609	940	509	780	649	594	645	523	666	419	647	747	403	524	800	719	590	739	550
ENSG00000204842.17	6311	ATXN2	1315	1762	1481	1412	1771	829	1108	1772	1300	1011	1478	1214	1088	1575	1306	2231	1317	1481	1367	1158	1176	1541	1383	1493	836	1700	1279	1302	1104	1460	1428	1338	1589	1151	1112	1035	1234	1561	979	1360	1176	1019	1299	1607	1351	1208	1074
ENSG00000168488.18	11273	ATXN2L	1393	1189	1163	1001	973	587	662	775	1779	476	1140	597	832	922	880	1566	1285	705	1249	700	1075	1131	1084	1138	659	885	927	667	463	2285	519	560	1258	343	686	643	891	945	554	750	790	656	771	1054	809	769	743
ENSG00000066427.24	4287	ATXN3	971	695	822	921	1011	532	803	1066	592	533	809	634	745	612	821	816	848	495	733	471	735	930	694	633	544	786	702	573	769	695	629	516	901	824	695	641	808	478	514	827	714	812	914	905	810	660	596
ENSG00000123594.5	92552	ATXN3L	0	0	0	0	0	0	0	0	0	0	0	0	0	0	0	7	0	0	0	0	0	0	0	0	0	0	0	0	0	0	0	2	0	4	0	0	0	0	0	0	0	0	0	0	0	0	1
ENSG00000163635.18	6314	ATXN7	127	253	163	96	128	127	282	141	181	307	250	208	269	170	251	179	282	173	162	170	169	156	240	177	402	310	171	186	204	97	261	145	226	128	343	163	203	128	219	233	139	222	251	161	217	325	155
ENSG00000146776.14	222255	ATXN7L1	647	790	794	586	1114	386	877	1010	809	246	1030	993	1002	588	956	755	1172	626	933	718	632	955	711	563	371	636	436	728	742	1119	646	595	847	562	647	433	902	446	519	720	715	761	985	823	680	816	761
ENSG00000162650.16	127002	ATXN7L2	29	50	33	25	41	35	54	62	46	12	46	60	38	44	72	68	74	67	57	33	20	115	65	41	19	43	33	16	41	45	23	24	98	23	61	42	61	33	37	24	33	60	36	47	48	68	48
ENSG00000087152.15	56970	ATXN7L3	884	1018	1200	489	1014	582	884	1067	1099	1184	871	1096	1532	730	995	895	896	850	1056	1478	1505	1165	719	1205	863	720	897	887	805	797	932	1402	838	1080	837	605	720	673	1042	923	875	930	1009	849	960	863	910
ENSG00000253719.4	552889	ATXN7L3B	796	528	786	806	822	428	666	877	593	316	862	566	719	516	808	852	727	436	756	391	779	922	615	548	349	988	720	317	459	732	471	324	999	591	441	511	949	382	480	474	819	580	802	576	455	623	371
ENSG00000148090.11	549	AUH	210	156	178	349	229	113	172	153	188	184	257	158	246	41	196	112	154	136	200	154	157	181	163	183	204	188	147	149	169	178	128	165	238	195	162	159	184	25	138	179	242	165	230	219	230	152	127
ENSG00000127423.10	79000	AUNIP	22	37	45	128	20	10	23	37	45	10	16	3	31	89	11	25	17	20	4	28	5	55	22	72	15	5	29	21	13	54	25	16	42	13	5	11	17	36	28	22	19	19	36	22	16	0	24
ENSG00000115307.17	550	AUP1	846	735	687	805	641	273	494	698	789	342	390	371	435	784	563	896	581	308	434	425	729	690	455	682	309	587	470	358	390	681	427	300	673	462	532	337	467	344	401	521	506	443	555	577	475	506	436
ENSG00000087586.17	6790	AURKA	79	74	410	572	93	17	84	81	302	51	52	69	93	119	67	106	98	57	75	88	211	148	65	414	63	221	95	19	56	140	21	41	227	178	63	40	61	655	74	77	51	165	73	36	31	130	104
ENSG00000175756.13	54998	AURKAIP1	253	122	269	163	166	106	162	210	267	132	182	116	315	332	224	142	204	145	188	203	374	185	199	197	268	194	102	148	172	147	216	154	186	179	253	107	110	270	164	126	141	158	285	160	174	273	125
ENSG00000178999.13	9212	AURKB	24	37	191	232	24	18	31	14	235	15	9	9	82	176	23	18	25	1	12	41	33	17	16	111	27	31	74	27	71	37	32	46	144	31	40	19	4	34	53	12	33	137	70	16	37	28	36
ENSG00000105146.13	6795	AURKC	5	1	0	0	0	2	9	7	4	3	32	0	0	17	1	4	7	0	0	4	7	3	14	10	0	1	10	6	5	21	0	4	5	1	4	2	0	0	0	0	0	0	3	3	1	7	3
ENSG00000158321.18	26053	AUTS2	214	207	215	371	259	120	140	277	201	26	398	576	208	245	262	580	362	149	295	108	117	593	517	146	183	315	765	226	380	1240	70	56	1365	103	214	229	361	178	116	55	646	231	363	587	151	125	131
ENSG00000169857.8	57099	AVEN	62	25	13	14	2	36	40	21	50	11	33	18	24	20	39	49	25	17	31	26	22	64	25	29	7	47	14	7	24	69	15	29	106	21	42	36	56	4	19	2	36	51	51	47	12	19	18
ENSG00000135407.10	10677	AVIL	158	112	181	96	252	135	196	207	101	147	254	263	239	180	138	419	226	251	212	327	79	90	117	68	112	359	131	326	306	131	253	345	157	105	547	114	202	141	184	104	103	283	178	95	418	175	167
ENSG00000105778.19	23080	AVL9	1376	1982	1753	1375	1980	1267	1718	2035	1489	1470	1707	1342	2009	1316	1959	1338	1690	1791	1729	1714	1932	1558	1622	1391	1752	1117	1471	1810	1602	1180	1906	1816	1367	1609	1792	1206	1345	1121	1549	2040	1331	1580	1939	1470	1718	1544	1901
ENSG00000101200.5	551	AVP	0	0	0	0	0	0	0	0	0	0	0	0	0	0	0	0	0	0	0	0	0	0	0	0	2	0	10	0	0	0	0	0	0	0	0	0	0	0	2	0	0	0	0	0	0	0	0
ENSG00000119986.7	60370	AVPI1	42	0	21	15	24	9	2	27	2	0	0	5	13	36	16	29	6	0	11	7	10	2	14	11	4	15	6	3	3	0	0	15	22	5	0	3	5	0	1	4	5	5	14	4	1	0	0
ENSG00000166148.3	552	AVPR1A	6	60	39	0	1	34	31	25	60	45	18	5	0	94	0	9	20	24	21	52	47	56	13	41	10	12	45	7	8	19	5	6	79	15	0	54	1	0	2	2	27	1	31	15	3	19	56
ENSG00000198049.7	553	AVPR1B	3	6	6	0	0	9	3	9	0	0	0	0	0	5	0	4	4	0	0	0	0	0	0	0	0	0	0	0	0	0	0	0	0	0	0	3	0	0	1	0	0	1	0	2	0	0	0
ENSG00000126895.15	554	AVPR2	24	86	14	8	17	24	28	31	11	18	31	21	27	0	14	38	47	28	18	22	39	23	35	8	22	18	39	34	30	29	48	27	19	24	39	24	29	0	27	13	35	33	23	54	35	42	39
ENSG00000204195.4	158833	AWAT1	4	0	8	27	6	0	0	0	16	3	13	3	3	0	0	0	7	0	3	0	0	0	1	2	0	3	0	0	3	17	0	0	3	0	3	0	0	0	0	3	0	0	0	7	5	0	0
ENSG00000147160.9	158835	AWAT2	0	0	0	0	1	0	0	0	0	1	0	0	0	0	0	0	4	0	0	0	0	0	0	0	0	13	0	0	0	0	0	0	0	0	0	0	0	0	1	0	0	0	0	0	0	0	0
ENSG00000162779.22	126859	AXDND1	1	9	12	0	11	3	1	0	2	3	0	6	0	0	0	0	3	0	0	0	0	0	0	5	0	7	0	3	5	14	0	0	1	0	0	1	9	0	5	0	6	0	8	2	0	0	0
ENSG00000103126.15	8312	AXIN1	489	450	623	388	457	366	605	531	532	281	670	329	596	311	558	461	725	487	582	574	638	557	514	454	347	438	539	372	447	467	472	681	533	505	375	379	453	340	372	280	431	421	496	508	400	318	452
ENSG00000168646.13	8313	AXIN2	34	50	25	24	35	48	86	34	15	3	117	87	19	0	42	104	99	10	66	14	12	59	15	46	8	101	111	23	23	139	20	0	274	7	8	79	91	0	11	7	75	46	60	48	7	31	1
ENSG00000167601.12	558	AXL	77	8	37	10	11	4	6	0	0	1	0	0	7	0	20	24	73	0	0	0	4	8	0	13	1	3	1	5	7	277	3	4	6	0	3	1	6	30	2	11	2	5	70	0	5	0	7
ENSG00000160862.13	563	AZGP1	0	0	8	0	0	0	0	0	0	0	0	0	0	0	0	0	0	0	0	0	0	0	0	3	0	0	5	0	0	0	0	0	0	0	0	0	0	0	0	0	0	0	0	0	0	0	0
ENSG00000214313.8	646282	AZGP1P1	0	0	0	0	0	0	0	0	0	0	0	0	0	0	0	0	0	0	0	0	0	0	0	0	0	0	0	0	0	0	0	0	0	0	0	0	0	0	0	0	0	0	0	0	0	0	0
ENSG00000163512.14	64343	AZI2	279	390	507	441	419	133	452	497	590	690	195	625	481	416	221	459	325	144	313	410	675	316	195	730	373	270	614	321	623	187	250	533	304	566	328	216	203	471	377	627	352	333	765	259	282	296	427
ENSG00000155096.14	51582	AZIN1	1766	2448	4140	2770	3624	1101	1453	2104	1654	2473	1222	1518	1704	1150	1741	1899	1165	1128	1865	2529	5084	2649	1248	2767	1357	1510	3726	1026	1659	894	1322	2470	1329	2395	1437	1365	1179	1014	1454	1876	1602	1100	2621	1986	1205	1785	1914
ENSG00000142920.17	113451	AZIN2	51	21	26	7	61	12	34	56	34	6	81	14	19	13	43	51	72	72	45	24	39	12	36	17	20	42	46	20	22	27	27	50	81	0	41	45	60	42	34	0	36	35	32	64	22	17	29
ENSG00000172232.10	566	AZU1	27	0	121	2352	1	47	136	42	17	5	33	10	393	0	2	34	10	13	19	63	22	57	3	95	13	15	137	10	6	29	6	261	156	3	166	11	10	3	28	12	9	8	10	6	44	9	13
ENSG00000166710.20	567	B2M	48509	28363	45965	28090	59529	36866	105100	37324	74422	134677	42161	33454	91910	30508	63206	15885	66675	46263	28976	57919	80516	42309	54841	96209	107418	83453	37634	28627	39465	31814	36542	58876	57250	37090	65716	38262	35645	52626	65414	29624	41980	53105	95693	23593	52582	84898	36426
ENSG00000169255.15	8706	B3GALNT1	91	26	23	81	17	11	30	15	29	1	33	27	1	70	18	14	17	4	11	15	12	20	14	22	5	44	34	34	23	11	28	28	27	29	13	18	42	31	8	13	30	9	43	7	18	20	21
ENSG00000162885.13	148789	B3GALNT2	179	89	50	155	172	71	108	94	160	44	125	92	54	165	98	250	157	90	104	105	56	105	183	76	89	93	140	106	143	194	82	54	247	111	185	56	107	151	89	68	168	115	126	72	55	67	63
ENSG00000172318.5	8708	B3GALT1	0	0	12	0	0	0	0	0	2	0	0	0	0	0	0	1	0	0	1	0	0	0	0	0	0	0	0	0	0	0	0	0	0	0	2	7	0	0	2	0	3	0	0	0	0	1	0
ENSG00000162630.6	8707	B3GALT2	73	160	77	100	85	82	92	91	76	135	109	121	122	61	78	156	108	33	138	86	80	86	107	88	137	81	123	82	110	148	98	101	125	81	112	47	84	68	77	163	89	139	92	90	122	68	89
ENSG00000235863.4	8705	B3GALT4	110	166	257	54	254	64	230	218	131	121	250	202	226	50	254	167	234	230	189	145	272	237	128	223	150	185	199	170	187	245	172	245	147	219	158	156	160	95	199	215	143	156	256	239	245	237	254
ENSG00000183778.17	10317	B3GALT5	0	0	4	0	0	0	0	0	0	0	0	0	0	0	0	0	0	0	0	0	0	0	0	0	0	0	0	0	0	0	0	0	0	0	0	4	0	0	0	4	0	0	0	0	0	0	0
ENSG00000176022.7	126792	B3GALT6	209	117	94	79	144	60	188	235	141	59	244	118	160	271	227	225	259	145	208	121	124	228	167	125	104	241	82	44	103	433	136	61	404	75	123	146	264	298	89	69	219	103	272	216	130	128	74
ENSG00000109956.13	27087	B3GAT1	124	29	45	0	18	3	2	32	35	0	25	0	23	14	50	116	42	47	12	7	24	2	176	9	0	46	6	73	43	10	13	0	0	0	15	36	3	0	15	5	10	5	35	19	8	5	20
ENSG00000112309.11	135152	B3GAT2	23	26	14	18	8	13	38	15	9	25	39	32	32	0	22	33	18	5	19	21	6	1	21	4	10	23	45	23	45	41	42	8	24	10	7	25	52	26	25	33	19	28	22	36	12	29	8
ENSG00000149541.10	26229	B3GAT3	215	117	174	56	129	67	155	91	135	58	199	92	146	61	151	168	180	133	153	85	174	222	144	133	93	98	80	108	85	280	87	74	144	94	125	129	210	92	90	135	136	96	141	127	119	90	130
ENSG00000187676.8	145173	B3GLCT	149	38	59	62	62	35	46	90	52	17	37	36	58	78	63	157	48	14	40	30	23	81	34	25	21	83	52	0	45	53	50	52	62	35	54	37	73	20	27	31	47	68	32	79	33	33	21
ENSG00000170340.11	10678	B3GNT2	266	510	1236	449	685	404	737	793	636	611	557	910	771	243	427	371	461	375	590	578	1133	687	367	811	682	372	492	691	766	699	609	774	582	857	657	423	398	546	1085	636	591	671	1254	593	593	519	638
ENSG00000179913.11	10331	B3GNT3	1	0	0	0	0	0	0	0	0	0	0	5	0	0	9	4	3	0	7	0	0	13	0	1	0	2	0	0	2	42	0	0	12	0	0	9	10	0	0	2	0	0	0	0	4	0	2
ENSG00000176383.9	79369	B3GNT4	12	17	15	18	28	25	25	12	12	8	19	10	12	0	31	48	26	27	33	7	8	12	24	11	3	19	33	16	8	33	18	6	39	20	15	6	9	16	10	14	14	16	13	15	9	7	8
ENSG00000176597.12	84002	B3GNT5	199	1111	838	342	708	176	397	445	286	3641	349	584	729	293	529	252	208	388	372	555	1422	616	339	902	1100	213	2663	304	369	115	403	545	145	1067	191	272	283	191	455	739	345	278	889	419	326	655	716
ENSG00000198488.10	192134	B3GNT6	0	0	0	0	0	0	0	0	0	0	0	0	0	0	0	0	0	0	0	0	0	0	0	0	0	2	0	0	0	0	0	0	0	3	0	0	0	0	2	5	0	0	0	0	0	0	3
ENSG00000156966.7	93010	B3GNT7	86	29	16	107	22	15	12	6	19	6	10	38	38	0	7	50	49	29	10	14	28	66	28	22	14	41	100	12	8	83	16	0	41	16	12	12	31	0	1	4	39	0	14	8	19	8	10
ENSG00000177191.2	374907	B3GNT8	112	151	324	99	139	107	103	314	464	162	223	257	251	193	196	104	186	333	270	517	494	241	171	183	117	227	160	275	282	49	195	461	90	257	251	145	107	150	408	184	187	161	285	203	409	268	280
ENSG00000237172.4	84752	B3GNT9	25	23	35	16	107	32	37	4	53	27	26	38	72	0	38	140	37	73	20	62	58	72	15	31	37	60	6	57	34	0	65	48	9	23	38	42	66	43	61	34	28	26	52	25	40	32	28
ENSG00000175711.8	146712	B3GNTL1	246	283	249	282	175	441	215	258	161	362	172	230	273	272	307	150	309	181	264	274	296	148	199	319	205	174	288	251	280	112	216	354	207	266	316	239	273	76	199	465	167	148	315	174	229	454	415
ENSG00000135454.14	2583	B4GALNT1	0	0	0	0	0	0	0	0	0	0	0	0	0	0	0	0	0	0	0	0	0	0	0	0	0	0	0	0	0	0	0	0	0	0	0	0	4	0	0	3	0	0	0	0	0	0	0
ENSG00000167080.8	124872	B4GALNT2	1	0	0	0	0	0	1	0	0	0	0	0	0	0	0	15	0	0	0	0	0	0	6	0	0	0	0	0	0	0	0	0	0	0	0	0	0	0	0	0	0	1	0	0	4	0	1
ENSG00000139044.12	283358	B4GALNT3	208	47	18	0	27	1	35	113	62	8	52	123	26	32	27	137	15	46	16	115	99	21	37	20	24	25	40	52	10	0	19	12	141	75	16	45	84	38	44	58	31	44	80	10	30	45	53
ENSG00000182272.12	338707	B4GALNT4	0	0	0	2	5	0	5	0	0	0	0	0	0	0	0	9	0	0	0	0	0	0	0	0	0	11	14	0	0	0	0	0	37	0	0	5	7	0	0	0	11	0	0	6	0	0	0
ENSG00000086062.12	2683	B4GALT1	2141	2076	2152	1902	3358	1249	1568	1810	3907	2027	1984	2507	2708	1438	2491	2584	2505	2656	2268	5397	2236	2698	2404	2536	2180	1690	3176	1850	2262	2354	1873	3842	1411	1523	2372	1524	1879	1503	2135	1976	1878	2001	3387	2080	2450	1996	1754
ENSG00000117411.16	8704	B4GALT2	10	7	45	99	12	15	18	0	66	6	21	5	18	94	11	12	35	0	13	10	18	37	31	27	0	27	31	0	9	19	5	3	62	9	4	14	31	0	12	5	46	11	9	7	2	20	1
ENSG00000158850.15	8703	B4GALT3	395	272	472	683	345	207	253	297	400	313	191	151	150	488	240	459	447	306	396	284	350	356	240	320	163	627	220	276	139	271	241	196	581	173	195	213	316	1812	141	107	336	282	269	237	226	367	202
ENSG00000121578.13	8702	B4GALT4	240	718	743	425	500	194	441	476	698	605	257	704	353	316	236	571	287	173	245	717	913	365	202	490	411	406	893	175	762	294	234	506	391	762	308	156	258	224	236	380	201	190	753	375	181	216	391
ENSG00000158470.5	9334	B4GALT5	2239	4444	7214	2950	5348	2304	1465	2241	7871	7381	1422	4247	5862	3199	2322	2568	2111	3348	3661	5744	7500	3200	2130	5374	7282	1434	5795	4589	3346	1030	3278	13281	1304	4209	5454	2215	1280	4091	3978	3694	1978	3777	4073	2386	4498	3333	5480
ENSG00000118276.11	9331	B4GALT6	41	7	34	135	101	46	21	15	15	29	30	5	40	0	53	27	39	30	37	25	32	76	33	11	6	40	63	16	16	0	21	6	72	37	68	45	23	13	5	19	28	15	33	51	25	16	24
ENSG00000027847.14	11285	B4GALT7	198	198	114	255	115	73	140	219	170	41	277	117	115	286	206	197	165	149	120	99	88	281	161	87	57	243	109	105	98	199	123	72	192	99	69	187	241	700	54	28	199	91	151	205	131	73	105
ENSG00000174684.7	11041	B4GAT1	25	7	0	37	17	34	11	12	13	1	19	4	10	40	13	2	28	6	13	4	11	3	11	8	3	20	11	6	14	0	0	0	51	0	5	17	19	1	9	8	22	6	8	8	7	11	0
ENSG00000108641.17	27077	B9D1	21	4	31	24	39	28	10	17	21	7	50	5	11	0	4	20	23	15	18	7	22	17	9	7	8	11	26	0	6	73	22	1	29	17	10	19	38	0	5	35	3	18	16	31	12	1	18
ENSG00000123810.8	80776	B9D2	51	95	102	73	94	47	84	145	54	95	101	84	112	5	95	73	80	95	38	130	104	85	114	78	73	102	75	79	103	100	44	124	55	73	67	86	94	3	65	107	78	87	128	84	87	136	96
ENSG00000164929.17	79870	BAALC	6	3	0	5	0	17	1	12	1	1	0	0	0	0	6	25	16	0	0	3	0	6	11	0	0	4	5	0	1	0	0	8	25	0	3	5	0	0	3	0	0	1	5	3	0	3	18
ENSG00000136881.11	570	BAAT	0	0	0	0	0	0	0	5	0	0	7	0	0	0	0	10	0	0	0	0	0	9	0	0	4	1	44	0	2	0	0	0	0	0	11	0	2	0	1	0	0	0	0	0	0	0	0
ENSG00000105393.16	29086	BABAM1	114	127	122	464	138	27	101	116	114	43	124	57	92	153	118	148	80	103	125	64	145	245	133	58	44	129	136	60	53	115	55	66	150	77	63	94	105	694	52	67	161	80	97	64	93	151	60
ENSG00000158019.20	9577	BABAM2	297	332	370	152	398	224	199	250	271	362	299	229	414	253	243	264	309	243	352	192	345	313	246	284	344	186	220	278	263	277	327	158	179	264	271	182	218	143	285	305	230	203	350	318	306	154	321
ENSG00000186318.16	23621	BACE1	392	77	52	45	42	19	25	38	21	10	89	27	40	38	76	58	85	38	51	27	15	74	21	21	18	24	5	30	30	43	28	13	59	15	23	47	40	28	10	24	29	33	59	36	58	38	21
ENSG00000182240.16	25825	BACE2	31	71	190	75	67	45	43	84	21	12	62	15	80	52	61	90	83	37	133	100	74	50	42	55	77	111	6	47	55	24	40	21	67	15	16	52	68	235	29	16	44	104	55	67	34	76	48
ENSG00000156273.16	571	BACH1	3866	4879	4465	2569	5714	4018	3634	3451	5721	12585	5601	4740	7482	2863	6415	4054	6319	7558	4790	8313	5577	3473	5297	6116	9817	3036	3703	4244	5557	4132	6241	8067	2870	4472	6605	4643	2880	4223	5461	5667	3443	5449	8002	2734	6608	7652	4583
ENSG00000112182.15	60468	BACH2	555	845	618	928	600	677	1076	1055	562	32	2634	777	1066	330	1439	2384	952	509	1551	381	445	1868	1607	504	229	1596	1507	331	521	2009	347	310	2279	188	552	1127	2653	369	276	413	1159	734	1099	3605	581	681	414
ENSG00000002330.13	572	BAD	38	15	46	26	91	25	44	65	59	42	24	8	46	52	45	116	46	46	35	34	56	46	21	41	37	40	13	23	52	12	25	31	65	41	32	26	43	22	50	28	46	34	77	31	45	46	25
ENSG00000107262.23	573	BAG1	412	891	691	1900	446	274	807	1534	218	806	880	318	436	3230	951	536	954	1344	828	594	2077	1859	752	1419	382	3710	650	926	242	348	342	217	538	731	289	1513	323	15600	394	261	1032	301	458	805	285	2474	524
ENSG00000112208.11	9532	BAG2	133	25	58	132	74	28	83	125	215	30	99	35	84	40	50	151	77	35	76	40	59	81	59	43	50	178	65	56	59	85	65	11	123	39	93	37	112	65	70	23	42	102	94	122	67	44	40
ENSG00000151929.9	9531	BAG3	757	47	63	53	199	81	88	81	134	11	162	89	65	194	95	957	131	40	107	69	38	123	80	67	35	175	344	122	62	118	44	9	185	28	66	95	114	76	38	19	107	124	149	91	77	34	41
ENSG00000156735.11	9530	BAG4	891	814	1251	709	1171	341	558	769	641	491	611	614	678	566	738	581	650	452	738	586	858	827	688	642	553	369	637	639	607	406	733	623	464	908	692	512	546	526	717	795	778	755	860	619	637	479	753
ENSG00000166170.9	9529	BAG5	547	414	531	384	577	307	574	409	511	337	711	312	609	453	500	621	614	434	480	333	482	570	481	395	408	658	460	273	468	417	336	315	714	331	554	448	553	435	326	397	495	499	682	400	327	364	271
ENSG00000204463.12	7917	BAG6	1221	1839	4151	3289	1291	720	776	1400	1246	1230	1480	1045	1089	3115	1567	2209	1922	2153	2868	1717	2920	2961	1473	2030	1228	3903	856	1654	658	1129	1053	1212	1067	1175	905	1468	750	12234	946	813	1950	818	1204	2040	960	2106	1431
ENSG00000187172.15	85319	BAGE2	0	0	26	0	0	1	2	0	0	0	0	0	0	0	0	0	2	0	0	0	0	0	1	0	0	0	0	0	0	0	1	0	0	0	0	0	0	0	0	0	0	0	0	0	0	0	0
ENSG00000266074.8	57597	BAHCC1	308	66	44	197	56	36	27	15	22	13	40	6	44	1	59	33	70	15	76	18	5	68	45	54	5	17	42	44	23	410	23	35	70	11	24	11	20	0	9	35	43	11	57	6	19	28	32
ENSG00000140320.12	22893	BAHD1	266	221	166	222	293	111	137	168	331	71	305	84	182	154	279	439	238	115	254	165	204	138	217	164	81	306	144	149	139	442	137	79	388	67	113	147	213	168	89	83	137	184	198	241	164	164	109
ENSG00000175866.15	10458	BAIAP2	243	39	77	16	71	61	132	38	29	26	64	41	79	15	134	102	137	76	78	186	14	26	41	34	22	47	45	62	37	32	65	73	61	55	77	67	67	74	46	21	30	16	55	40	50	58	31
ENSG00000006453.14	55971	BAIAP2L1	147	349	446	126	385	221	233	488	280	308	269	280	713	463	357	171	210	232	279	336	335	256	178	223	298	281	399	323	286	196	344	298	175	335	343	214	202	178	585	355	169	340	240	177	227	309	407
ENSG00000128298.17	80115	BAIAP2L2	10	2	2	7	2	3	3	12	2	1	0	0	0	0	2	11	1	6	7	3	4	12	4	2	0	9	0	0	4	0	0	12	0	0	4	2	8	0	6	0	4	8	5	6	2	7	2
ENSG00000007516.13	8938	BAIAP3	21	10	61	58	96	29	39	62	30	7	86	140	128	122	33	67	48	74	54	286	13	54	40	44	5	25	37	35	104	39	64	196	12	38	185	66	146	32	59	2	34	87	84	49	199	36	19
ENSG00000030110.13	578	BAK1	385	352	314	140	275	67	384	165	545	201	111	113	266	346	147	193	312	156	105	165	613	225	287	344	234	267	207	108	121	423	102	59	331	106	171	100	163	263	161	109	186	216	290	156	157	300	161
ENSG00000095739.11	25805	BAMBI	3	11	18	18	4	2	3	0	13	12	3	12	4	0	4	0	6	2	2	11	8	24	11	5	7	5	3	9	4	18	0	0	24	5	3	2	3	0	8	7	9	0	21	0	32	0	5
ENSG00000175334.8	8815	BANF1	445	100	288	224	132	145	151	161	290	46	284	47	203	187	212	171	209	60	126	80	252	283	137	136	78	354	63	97	60	154	192	58	375	97	174	109	205	196	104	65	199	172	235	118	111	207	76
ENSG00000125888.14	140836	BANF2	0	0	0	0	0	0	0	0	0	0	0	0	0	0	0	0	0	0	0	0	0	0	0	0	0	0	0	0	0	0	0	0	0	0	0	0	0	0	0	0	0	0	0	0	0	0	0
ENSG00000153064.12	55024	BANK1	449	1514	704	1687	969	460	865	1461	395	715	1720	942	921	518	1405	2855	880	428	1328	585	1384	2294	2329	1038	949	1562	493	285	633	1247	417	411	1424	530	665	1077	2535	399	287	1089	1337	401	1020	3016	634	667	586
ENSG00000172530.20	54971	BANP	814	495	717	825	779	539	768	865	808	468	1017	586	978	972	793	1180	735	1094	743	799	429	643	734	512	734	1302	686	749	723	706	829	552	964	451	918	627	724	856	736	372	566	771	896	722	724	720	517
ENSG00000163930.10	8314	BAP1	577	552	782	718	704	299	386	469	667	366	615	349	629	595	609	617	594	622	602	546	678	716	565	594	378	474	476	464	366	537	387	507	556	366	337	436	583	595	380	460	471	455	596	499	446	644	422
ENSG00000138376.11	580	BARD1	182	174	658	1001	475	123	312	263	471	363	166	289	503	310	289	379	213	206	237	322	440	447	250	623	145	527	254	186	239	490	95	268	416	402	247	146	246	430	195	173	263	332	286	411	127	321	377
ENSG00000125492.10	56751	BARHL1	3	5	0	5	0	0	2	0	0	0	0	0	9	0	0	3	3	0	0	0	0	0	0	0	0	5	0	0	7	0	0	0	0	0	6	3	0	0	0	0	9	0	1	5	3	0	0
ENSG00000143032.8	343472	BARHL2	0	0	0	0	0	0	0	0	0	0	0	0	0	0	0	0	0	0	0	0	0	0	0	0	0	0	0	0	0	0	0	0	0	0	0	0	0	0	0	0	0	0	0	0	0	0	0
ENSG00000131668.14	56033	BARX1	0	0	0	0	0	0	0	0	0	0	0	0	0	0	0	0	0	0	0	0	0	0	0	49	0	0	0	4	0	0	0	0	5	0	0	0	0	0	0	0	0	0	0	0	0	0	0
ENSG00000043039.7	8538	BARX2	0	0	0	0	0	0	0	0	0	0	0	0	0	0	0	0	0	0	0	0	0	0	0	0	0	0	0	0	0	0	0	0	0	0	0	0	0	0	0	0	0	0	0	0	0	0	0
ENSG00000176788.9	10409	BASP1	3485	8343	13642	3027	13599	8753	4481	6327	7102	22882	7642	10225	18090	5667	10337	3133	4096	14371	11768	17680	20543	7741	6934	10237	17462	2214	9547	8373	6594	1114	11363	24576	3019	10876	10360	9406	4379	8407	12564	12389	7527	10183	15247	6818	11872	12900	9448
ENSG00000156127.7	10538	BATF	196	103	295	68	342	72	119	307	279	415	120	230	292	235	196	58	163	80	172	173	345	176	140	290	246	86	190	192	167	89	339	133	171	293	259	50	102	232	252	226	217	270	316	183	216	199	145
ENSG00000168062.10	116071	BATF2	128	466	90	0	25	9	401	44	1146	1055	7	0	390	73	34	5	87	14	9	28	1137	29	168	319	898	417	93	31	51	248	20	21	266	59	35	16	7	228	51	19	30	21	82	21	34	784	100
ENSG00000123685.9	55509	BATF3	41	23	28	0	13	1	28	0	63	134	22	14	20	0	5	26	29	0	15	0	42	19	8	62	30	0	18	0	2	37	14	6	24	19	14	20	13	0	13	53	3	9	11	11	13	56	12
ENSG00000087088.20	581	BAX	1201	338	315	228	383	129	257	278	350	231	365	164	387	474	363	393	397	176	261	236	390	441	287	373	199	243	329	221	276	384	242	282	309	209	348	231	213	310	285	216	289	298	455	213	269	241	240
ENSG00000198604.11	11177	BAZ1A	2748	7918	7509	3270	5207	3467	3760	4457	4296	17277	3184	6344	7960	3545	3722	2936	2993	4594	4766	6677	9139	4180	3894	5324	10986	3196	6557	5285	4179	2673	5715	10111	3063	7631	5126	3132	2484	3894	5291	7264	3970	4154	6841	4021	4654	4743	6239
ENSG00000009954.11	9031	BAZ1B	1613	1144	1362	1415	1399	620	859	738	2151	361	1389	567	1091	1068	1089	2052	1341	569	1161	677	1049	1334	1203	1185	466	1237	897	594	879	1533	637	536	1636	593	834	785	1084	990	638	695	1001	1025	1166	1065	803	742	736
ENSG00000076108.11	11176	BAZ2A	2132	3655	2131	2029	2753	1702	2096	1433	3523	3791	2744	1734	3574	1878	2340	3300	2745	2133	2508	2909	3015	2087	2685	2109	2513	2251	2845	2058	1709	3034	1878	3785	1939	1177	1951	1630	1692	1709	1566	1851	1456	1614	2079	2204	2013	2927	2378
ENSG00000123636.18	29994	BAZ2B	1867	3195	2715	2186	4524	2774	4609	2509	2515	2642	4443	2237	5166	2931	3869	2322	3170	4633	3742	3375	2062	1784	2540	2557	3752	1710	2425	5455	2349	2019	4180	5054	2358	2172	3123	3014	2710	2220	3969	3493	1934	3611	3776	2236	4050	2765	3450
ENSG00000105327.17	27113	BBC3	285	55	116	34	180	69	77	148	88	93	67	72	150	71	77	70	114	112	97	129	45	103	56	91	30	54	44	56	97	59	88	193	79	59	152	78	67	92	91	26	53	46	110	81	99	58	23
ENSG00000214413.8	92482	BBIP1	528	455	489	568	549	509	810	901	486	735	861	451	750	557	708	956	643	505	628	487	397	527	551	405	666	779	854	525	532	461	490	482	659	346	667	641	811	189	456	588	608	561	701	872	526	701	508
ENSG00000119636.16	80127	BBOF1	35	56	182	942	97	38	90	128	46	179	115	70	34	242	104	93	97	129	195	90	378	280	131	494	54	625	94	149	11	32	10	29	78	146	15	242	33	1790	21	25	182	43	83	52	20	273	55
ENSG00000129151.9	8424	BBOX1	0	0	0	0	0	0	0	0	0	0	0	0	0	0	0	0	0	0	0	0	0	0	0	0	0	0	0	0	0	0	0	0	0	0	0	0	0	0	0	0	0	0	0	0	0	0	0
ENSG00000174483.20	582	BBS1	10	14	41	52	25	14	32	30	7	8	10	8	24	67	15	46	29	36	22	4	13	4	11	1	30	12	25	10	39	2	15	5	48	18	24	27	28	0	13	27	15	30	16	42	19	17	23
ENSG00000179941.9	79738	BBS10	369	113	296	252	355	110	210	300	216	98	219	268	252	39	229	308	210	190	170	164	170	161	251	166	134	249	136	101	233	233	215	152	213	284	243	139	260	121	167	189	214	263	414	249	196	220	173
ENSG00000181004.10	166379	BBS12	71	47	70	155	146	20	68	25	47	28	66	44	35	0	44	62	45	54	30	32	69	76	43	83	15	106	73	55	34	107	30	9	52	46	45	28	65	85	18	53	61	47	73	29	18	48	15
ENSG00000125124.12	583	BBS2	382	297	130	206	337	167	232	261	169	74	608	156	310	112	330	461	364	156	319	90	127	172	176	101	181	264	137	217	176	150	260	100	246	150	133	292	345	163	173	230	213	209	266	354	219	157	105
ENSG00000140463.14	585	BBS4	188	221	270	163	250	64	166	112	176	80	174	182	194	127	242	191	186	165	205	148	121	163	191	207	146	161	150	113	197	165	190	183	196	121	168	138	177	147	180	245	161	199	243	216	172	156	209
ENSG00000163093.12	129880	BBS5	3	1	0	1	0	5	3	0	1	0	21	0	3	20	5	0	3	14	1	5	0	5	7	7	0	3	0	0	5	0	4	0	0	0	0	9	0	0	12	0	11	6	4	0	5	0	1
ENSG00000138686.10	55212	BBS7	158	75	60	315	331	112	114	149	129	67	139	74	115	0	90	153	123	58	77	78	113	168	118	149	87	120	77	70	99	114	81	43	130	113	93	60	107	56	62	129	138	114	111	109	118	66	70
ENSG00000122507.21	27241	BBS9	268	203	287	339	754	199	268	456	261	124	372	192	334	351	306	269	317	136	333	176	202	330	249	172	193	404	153	237	237	249	241	102	383	187	146	260	286	243	164	207	258	228	323	472	173	196	214
ENSG00000114439.19	56987	BBX	1144	1353	983	1279	2457	902	1309	1063	1570	1158	1615	753	1519	786	1469	2224	1767	1029	1331	1283	1222	1057	1613	1284	1404	1834	1259	871	956	2003	994	949	1686	598	994	813	1312	1098	884	951	920	1105	1584	1374	994	1132	1088
ENSG00000187244.11	4059	BCAM	26	21	70	430	21	8	17	75	2	71	76	2	2	252	33	18	12	29	71	8	32	4	48	49	4	109	6	53	0	0	0	2	26	17	0	38	0	743	3	8	34	0	3	48	5	183	13
ENSG00000132692.19	63827	BCAN	9	0	3	0	6	0	0	0	2	0	0	0	4	0	4	0	3	0	0	6	0	1	0	0	0	12	0	0	7	0	0	0	9	1	0	0	0	0	6	7	0	0	6	0	1	0	0
ENSG00000075790.10	55973	BCAP29	524	353	519	600	417	250	374	402	282	252	206	340	268	267	291	387	220	189	331	279	452	491	310	602	213	254	397	190	251	253	205	217	345	502	180	196	313	170	197	406	370	230	394	402	277	233	263
ENSG00000185825.17	10134	BCAP31	725	803	1365	438	912	575	510	537	571	763	785	569	1023	540	610	480	528	507	795	863	1138	997	649	586	637	646	346	583	450	423	868	940	603	865	489	457	508	346	721	925	637	437	1057	636	591	775	683
ENSG00000050820.17	9564	BCAR1	0	3	17	0	0	5	0	0	7	4	0	0	0	0	0	1	0	0	0	1	21	8	0	0	0	0	1	0	0	0	0	0	0	0	0	0	0	14	0	1	0	0	3	3	2	0	5
ENSG00000137936.18	8412	BCAR3	8	8	24	45	58	33	27	26	31	24	37	22	54	31	33	43	43	18	35	15	21	21	37	30	7	29	37	11	17	69	29	24	50	18	12	15	35	0	12	5	11	24	9	33	16	13	11
ENSG00000262117.5	400500	BCAR4	1	0	0	0	0	0	0	0	0	0	8	0	7	0	3	4	0	0	0	0	0	0	0	0	0	3	0	0	0	33	0	0	0	2	0	0	0	0	0	0	0	0	0	0	1	0	0
ENSG00000064787.13	8537	BCAS1	5	0	6	9	20	23	43	12	5	1	17	6	30	35	21	22	39	34	17	10	6	4	10	2	0	18	7	20	4	0	19	9	1	0	0	14	3	3	5	8	0	11	12	6	10	11	11
ENSG00000116752.6	10286	BCAS2	295	102	262	185	205	126	223	179	333	118	249	156	207	317	207	266	218	150	173	159	152	220	190	272	142	268	185	96	173	324	170	123	309	154	164	144	253	211	114	116	197	169	286	158	149	161	142
ENSG00000141376.22	54828	BCAS3	397	732	836	590	809	470	540	589	598	388	655	533	784	886	652	477	599	609	756	492	600	487	571	398	610	632	339	796	783	473	670	796	469	492	640	388	482	808	732	534	438	636	762	702	853	448	661
ENSG00000124243.17	55653	BCAS4	102	155	113	110	112	153	184	301	78	13	406	78	173	233	175	340	159	99	233	77	56	149	165	66	51	214	238	78	88	116	133	84	148	38	54	198	328	38	89	80	159	87	188	375	96	149	97
ENSG00000060982.15	586	BCAT1	277	448	238	822	342	280	82	102	520	239	94	1619	449	368	198	545	140	130	157	1890	98	324	252	268	43	67	206	193	783	49	269	361	245	400	903	225	58	108	248	589	116	120	626	83	296	220	209
ENSG00000105552.15	587	BCAT2	74	53	50	52	79	25	44	72	77	5	71	51	75	40	62	69	85	50	57	30	57	110	45	48	21	52	35	34	30	154	39	5	79	25	40	38	73	0	30	35	65	46	67	131	14	46	34
ENSG00000107949.17	56647	BCCIP	486	165	423	386	253	97	243	256	410	40	296	105	300	367	292	406	372	106	247	130	230	318	257	240	92	367	237	111	179	349	205	58	469	96	269	187	288	211	165	114	232	141	349	282	173	200	118
ENSG00000186666.6	144233	BCDIN3D	72	35	137	51	70	9	105	131	44	43	91	84	106	0	76	110	64	22	48	44	85	56	44	40	57	139	59	57	68	109	67	31	57	57	56	79	148	33	58	55	93	71	75	77	68	84	36
ENSG00000114200.10	590	BCHE	0	0	0	0	0	0	0	0	0	0	0	0	0	0	0	0	0	0	0	0	0	0	0	0	0	0	2	0	0	0	0	0	0	0	0	0	0	0	0	0	0	0	0	0	0	0	0
ENSG00000248098.12	593	BCKDHA	6	12	19	2	20	5	3	23	11	9	8	18	1	0	14	27	19	12	11	24	1	11	6	16	7	4	6	30	13	0	0	10	14	15	9	8	14	0	18	20	6	22	8	7	27	6	11
ENSG00000083123.15	594	BCKDHB	124	43	77	113	120	58	98	143	109	5	169	69	61	24	132	134	72	25	79	60	41	91	105	56	12	161	58	28	76	204	73	23	262	48	93	124	162	25	52	34	111	81	101	146	51	54	41
ENSG00000103507.14	10295	BCKDK	588	593	573	313	607	238	326	210	517	799	349	474	435	915	544	376	325	498	518	586	728	768	393	574	430	142	483	226	461	370	466	700	197	421	272	298	198	357	483	556	368	402	545	357	504	431	496
ENSG00000142867.14	8915	BCL10	909	592	736	500	752	457	754	515	589	930	590	458	669	459	766	582	607	574	598	735	749	720	667	698	644	713	666	460	518	552	518	804	442	694	651	457	484	433	579	662	495	612	1035	488	587	847	513
ENSG00000119866.22	53335	BCL11A	1713	1366	839	2654	1027	379	1029	1519	291	146	1757	1039	1557	532	1719	2071	1579	759	1998	604	665	2305	2458	897	407	1360	877	487	686	2828	743	369	2613	435	795	1583	3631	617	336	519	1705	345	1067	2807	785	762	471
ENSG00000127152.18	64919	BCL11B	1029	491	598	213	1154	1102	1540	930	1448	45	4052	730	1511	967	1455	1671	1995	593	1728	523	296	1074	1132	450	399	2207	1251	520	912	2558	574	72	3122	83	550	1813	2015	809	491	153	1208	1266	1172	1395	603	569	281
ENSG00000171791.13	596	BCL2	1099	473	799	426	1113	1107	1839	948	1105	35	2112	791	1158	1031	1230	1682	1640	610	1529	469	363	1002	505	495	367	1170	740	515	970	1377	583	369	4474	309	530	891	2542	465	372	245	873	823	1169	1495	754	477	417
ENSG00000140379.8	597	BCL2A1	854	1446	4018	714	3018	1368	1016	3521	2165	9730	931	2345	1710	773	2333	1120	722	917	1148	2048	5901	2262	1179	6227	4560	1930	5876	1298	1591	460	1873	3491	732	4199	2028	1186	935	2355	2455	4663	2409	1223	4026	1486	1727	3409	3081
ENSG00000171552.13	598	BCL2L1	471	3526	2720	17807	2624	609	1185	2873	558	2635	2359	975	492	5360	2099	1147	2100	3771	4596	2267	5524	4969	4036	3352	826	8873	2165	3329	177	1833	819	462	3378	2580	299	4214	277	25224	513	500	6386	262	1069	4329	543	7248	2178
ENSG00000137875.4	10017	BCL2L10	0	5	0	3	0	0	0	13	0	0	0	0	0	0	4	10	0	0	0	0	0	0	0	0	0	0	5	0	0	0	0	0	17	0	0	1	1	0	0	0	0	0	0	0	0	0	0
ENSG00000153094.23	10018	BCL2L11	1149	564	621	826	2502	499	493	605	1143	1017	917	615	1582	500	1020	718	872	1014	817	660	328	684	609	886	1658	529	1074	476	846	925	1067	569	1083	275	1119	693	623	505	1330	890	494	1511	1143	580	1514	739	677
ENSG00000126453.9	83596	BCL2L12	64	32	117	124	24	28	58	32	128	28	56	11	72	181	70	68	70	29	39	65	87	53	20	111	44	33	63	19	36	80	22	31	135	39	49	34	56	69	52	39	42	111	89	27	25	80	26
ENSG00000099968.18	23786	BCL2L13	726	506	925	1426	794	371	560	550	526	419	618	410	652	883	622	533	621	612	810	505	897	852	431	946	478	797	476	770	434	647	669	446	490	507	521	445	409	1229	430	317	1012	460	575	449	450	584	422
ENSG00000121380.12	79370	BCL2L14	5	9	0	3	0	8	11	9	23	6	7	9	9	0	0	1	16	0	0	0	5	0	3	68	0	18	10	9	3	196	0	2	176	0	1	2	10	9	3	9	0	0	5	0	0	0	0
ENSG00000188761.13	440603	BCL2L15	30	136	205	266	70	50	113	48	25	29	35	53	312	0	23	65	39	18	11	117	152	35	21	39	5	37	185	34	45	53	14	170	111	97	71	24	73	57	35	84	23	20	23	40	21	15	92
ENSG00000129473.9	599	BCL2L2	130	111	121	74	119	59	83	99	64	53	76	74	74	108	113	92	107	67	76	79	141	128	77	172	32	62	65	39	60	106	123	72	98	137	55	80	87	5	62	91	63	17	118	78	55	76	96
ENSG00000258643.5	100529063	BCL2L2-PABPN1	5	0	0	4	0	0	0	8	0	0	1	7	0	0	3	0	0	11	0	0	0	0	4	5	0	0	0	0	2	0	0	1	0	1	0	0	0	0	2	4	0	0	1	1	0	4	0
ENSG00000069399.15	602	BCL3	889	2349	2462	407	1734	1304	865	1605	2807	3358	934	1177	1778	1027	1487	1004	1052	1580	1701	1677	3702	1879	1020	2726	2169	809	3154	1121	840	650	1573	2491	1063	1436	1498	930	1037	1352	1660	1432	1398	1184	1549	1549	1717	2822	2453
ENSG00000113916.18	604	BCL6	5157	10869	19581	6017	14383	23817	10965	22642	14269	25699	10800	17147	25644	10025	16744	7502	5417	17131	15332	31058	17342	8801	10118	8927	42043	6153	4767	34665	19320	1408	22081	26276	5268	20865	20715	11244	11543	10402	28224	24699	11176	16272	21039	14739	15229	25646	21991
ENSG00000161940.11	255877	BCL6B	13	2	28	19	17	5	0	0	19	6	18	6	12	0	2	27	2	0	10	5	0	12	0	5	3	16	17	0	4	0	0	2	25	11	0	7	35	17	2	2	5	9	25	4	1	0	15
ENSG00000110987.8	605	BCL7A	90	93	106	262	98	68	99	108	105	12	380	70	143	75	168	338	246	88	177	69	61	375	280	90	29	277	113	22	69	662	83	36	468	24	67	133	438	74	44	67	180	27	204	447	78	118	48
ENSG00000106635.8	9275	BCL7B	489	338	674	318	431	210	302	417	545	307	358	266	385	488	311	362	383	364	348	324	618	497	345	660	238	288	393	209	252	304	252	386	368	360	292	252	382	283	340	352	407	347	513	423	313	315	341
ENSG00000099385.11	9274	BCL7C	82	44	60	34	59	51	49	76	43	11	80	14	35	34	38	76	44	23	63	16	13	59	24	32	25	54	43	45	25	76	41	24	60	24	45	42	55	10	29	39	51	27	39	51	25	32	30
ENSG00000116128.11	607	BCL9	191	249	357	151	721	151	283	215	282	152	400	160	344	210	304	440	382	205	250	228	223	347	155	193	127	647	182	180	206	405	136	208	376	186	175	263	264	89	139	176	236	181	197	306	170	158	174
ENSG00000186174.12	283149	BCL9L	812	487	398	195	659	506	581	596	901	48	1856	304	622	765	901	1447	1201	373	1011	319	372	604	1133	343	205	1043	555	283	417	1185	327	128	1005	123	286	626	1127	721	303	174	528	588	529	772	434	529	278
ENSG00000029363.17	9774	BCLAF1	2010	2409	1759	2235	1733	1466	1808	1883	1840	2139	2664	1565	2196	1373	2309	3007	1878	1886	2210	1642	1628	1887	1969	1318	1908	1962	1996	1436	1829	2138	1667	1530	2432	1106	2077	2035	2578	1237	1360	2361	1748	2102	2044	2023	1720	1885	1381
ENSG00000173681.16	256643	BCLAF3	608	701	771	417	699	443	820	581	684	854	561	572	859	473	641	661	528	705	590	621	595	332	545	475	709	655	484	697	705	477	641	855	428	614	671	549	628	454	632	772	438	631	740	565	634	647	558
ENSG00000135697.10	53630	BCO1	2	0	0	0	0	0	0	0	4	0	0	0	2	0	0	0	0	1	0	0	5	0	0	1	0	2	0	0	1	0	0	0	0	0	0	0	0	0	0	0	0	2	0	0	0	0	2
ENSG00000197580.12	83875	BCO2	40	33	9	33	29	12	29	24	28	24	8	11	2	58	16	76	18	27	33	19	4	16	15	12	6	37	70	32	17	47	46	20	18	12	14	17	17	0	17	16	25	62	24	19	42	15	9
ENSG00000183337.17	54880	BCOR	877	564	502	856	960	353	460	437	1071	284	758	243	584	458	682	1122	876	498	664	328	607	618	916	488	325	695	377	280	363	1636	293	361	824	178	401	480	463	343	303	368	439	427	497	696	399	397	546
ENSG00000085185.15	63035	BCORL1	544	815	605	607	905	449	457	478	412	745	546	458	918	404	693	566	405	540	613	1013	854	467	417	380	362	154	601	843	366	470	587	1075	276	360	501	386	255	326	517	579	284	308	390	577	570	524	683
ENSG00000186716.21	613	BCR	689	755	1104	781	954	492	622	692	1015	247	1113	516	1055	702	731	702	809	729	727	945	823	831	868	529	327	577	885	432	925	1103	583	500	843	487	652	560	680	447	479	399	670	495	711	930	571	630	541
ENSG00000074582.14	617	BCS1L	100	105	107	118	44	35	75	69	119	11	135	38	107	68	70	125	89	29	89	57	39	134	43	59	28	72	60	33	70	113	53	32	169	29	66	40	139	44	27	49	58	45	75	90	59	70	43
ENSG00000236824.2	618	BCYRN1	1	0	0	5	0	0	0	0	4	0	6	13	0	0	0	0	0	0	0	1	0	0	0	0	2	0	0	0	0	0	0	0	0	0	0	0	0	0	0	0	0	0	2	0	0	0	0
ENSG00000161267.12	622	BDH1	116	175	151	251	158	125	223	227	175	12	397	122	173	145	94	194	196	127	196	92	85	176	109	105	34	138	175	58	98	218	119	31	658	52	97	164	393	47	91	33	263	153	179	226	82	120	66
ENSG00000164039.15	56898	BDH2	30	37	52	51	109	32	45	24	25	3	68	35	44	70	76	129	69	28	36	18	18	40	46	6	38	70	114	20	29	123	4	13	115	18	15	52	72	0	21	10	48	34	76	88	12	34	16
ENSG00000100739.11	623	BDKRB1	0	0	0	0	0	0	0	0	0	0	0	0	0	0	0	0	0	0	0	0	0	0	0	0	0	0	0	0	0	0	0	0	0	0	0	0	0	0	0	0	0	0	0	0	0	0	0
ENSG00000168398.6	624	BDKRB2	0	0	0	0	0	0	0	0	0	0	0	0	0	0	0	0	0	0	0	0	0	0	0	0	0	0	0	0	0	0	0	0	0	0	0	0	0	0	0	1	0	0	0	0	0	0	0
ENSG00000176697.19	627	BDNF	7	0	17	15	9	5	15	0	7	2	4	9	7	0	3	10	10	0	7	0	0	0	5	1	11	1	6	7	9	21	15	2	2	4	0	15	8	0	0	4	15	10	29	3	0	1	8
ENSG00000145734.19	55814	BDP1	1694	1656	1406	1800	1312	707	1155	1245	1521	459	1689	940	1336	804	1228	2025	1469	832	1503	686	1041	1397	1354	1054	796	1459	1244	714	1322	1710	893	753	2114	809	1093	1175	1511	1349	630	1260	1215	1095	1591	1361	810	889	746
ENSG00000166546.14	146227	BEAN1	19	66	100	32	36	63	24	0	41	31	75	56	75	104	87	21	52	217	74	40	13	58	64	39	153	47	26	82	175	0	97	233	68	36	79	56	31	0	77	76	61	85	84	36	101	56	134
ENSG00000126581.13	8678	BECN1	367	645	608	656	449	333	441	559	408	566	520	388	679	509	560	349	527	523	540	486	736	513	555	391	494	462	507	446	458	377	468	520	580	430	455	405	490	698	440	396	580	420	571	437	445	588	439
ENSG00000196289.7	441925	BECN2	0	0	0	0	0	0	0	0	0	0	0	0	0	0	0	0	0	0	0	0	0	0	0	0	0	0	0	0	0	0	0	0	0	0	0	0	0	0	0	0	0	0	0	0	0	0	9
ENSG00000183092.16	57596	BEGAIN	16	0	0	23	2	16	48	77	14	19	0	6	18	4	41	29	23	10	47	26	5	14	32	28	0	8	7	6	0	8	0	34	8	6	0	4	64	0	1	32	46	0	23	22	4	30	4
ENSG00000177324.14	139105	BEND2	7	97	63	0	0	117	106	29	60	44	60	12	15	83	21	16	19	94	46	58	224	122	30	51	25	84	26	55	13	0	4	8	15	12	14	118	2	158	13	19	89	2	25	61	5	51	33
ENSG00000178409.13	57673	BEND3	60	15	26	54	46	6	12	17	74	4	47	19	46	23	25	40	46	12	29	11	13	65	8	6	0	18	87	12	8	90	66	9	89	8	10	28	45	14	8	15	43	21	39	18	21	18	6
ENSG00000188848.16	389206	BEND4	121	129	61	154	95	50	47	164	132	2	98	73	84	0	71	432	72	21	86	116	49	118	107	83	37	266	44	33	73	260	43	40	165	25	155	37	174	156	47	17	47	45	74	201	45	39	31
ENSG00000162373.13	79656	BEND5	13	24	20	64	33	16	35	87	0	0	66	31	33	92	53	30	20	15	40	5	9	69	18	37	20	37	23	0	13	47	7	5	69	10	14	29	81	0	6	16	57	8	31	111	15	23	12
ENSG00000151917.18	221336	BEND6	0	0	0	3	0	10	0	0	0	4	0	0	0	0	0	0	0	0	4	0	0	0	0	0	0	3	3	0	0	0	0	0	0	0	0	0	0	0	0	0	0	0	0	0	0	0	0
ENSG00000165626.17	222389	BEND7	13	27	94	11	283	3	18	16	42	29	3	22	289	1	90	27	29	25	27	46	17	35	6	21	27	11	5	23	69	0	77	252	0	40	150	8	10	8	65	25	8	25	69	29	57	4	74
ENSG00000167995.16	7439	BEST1	272	479	479	380	796	807	653	731	465	1220	717	835	1100	562	988	504	615	957	624	791	508	384	522	369	1020	771	580	1193	729	210	826	894	248	733	750	695	864	445	831	964	468	453	1188	493	645	1632	827
ENSG00000039987.6	54831	BEST2	1	0	10	0	3	0	1	0	0	0	6	0	0	0	0	8	0	0	0	1	2	0	0	0	0	10	3	5	2	0	8	9	0	0	0	1	5	0	0	7	0	0	6	0	0	0	1
ENSG00000127325.19	144453	BEST3	0	4	9	439	5	5	7	0	0	8	0	0	0	0	0	11	0	0	7	5	10	20	2	16	0	28	77	10	4	0	0	0	91	2	0	3	11	0	0	1	7	0	0	14	0	0	0
ENSG00000142959.5	266675	BEST4	4	5	0	13	0	2	1	0	12	3	7	1	10	0	12	2	5	0	7	6	14	17	5	9	4	10	10	0	7	21	0	10	9	8	2	5	9	33	3	0	4	7	9	12	8	0	0
ENSG00000105829.13	10282	BET1	230	133	210	157	204	138	219	201	169	75	260	174	147	164	195	317	156	124	124	71	227	251	154	126	96	251	189	112	103	258	158	47	289	187	214	120	189	156	107	107	221	188	219	256	135	162	111
ENSG00000177951.17	51272	BET1L	181	188	210	153	296	105	178	149	179	156	169	145	144	9	241	267	209	207	146	116	153	158	150	133	190	124	149	124	124	197	215	147	174	89	104	104	163	239	168	134	134	99	190	204	154	192	187
ENSG00000133169.6	55859	BEX1	2	9	0	14	4	0	8	0	5	0	6	0	54	0	0	0	0	0	0	4	12	0	1	16	7	13	9	0	0	1	0	0	10	0	5	1	3	0	5	0	5	0	0	0	2	5	0
ENSG00000133134.11	84707	BEX2	11	16	0	16	67	10	28	26	0	4	28	1	16	37	17	14	39	8	26	4	33	10	1	10	8	26	28	2	13	10	2	5	34	6	10	18	48	0	12	1	13	9	9	22	9	5	0
ENSG00000166681.13	27018	BEX3	102	65	284	53	66	222	151	73	164	136	121	44	29	280	83	98	170	121	181	168	185	723	64	167	49	106	95	66	35	113	82	53	213	71	50	140	92	216	114	5	204	29	97	267	26	55	128
ENSG00000102409.10	56271	BEX4	277	55	185	93	181	107	149	167	71	29	218	77	85	69	115	104	152	81	154	57	66	139	74	91	44	189	188	27	40	104	65	29	227	28	29	110	114	122	31	71	179	75	173	181	60	79	59
ENSG00000184515.11	340542	BEX5	0	0	14	0	0	2	12	0	2	0	0	0	0	0	0	3	0	0	0	0	5	5	0	0	0	3	0	0	0	0	0	0	0	0	9	0	7	0	1	0	0	0	0	0	0	0	0
ENSG00000103429.11	51283	BFAR	582	419	652	507	540	369	580	630	534	319	539	268	561	800	436	684	548	368	454	378	593	479	430	443	274	663	523	348	280	363	406	243	696	365	486	330	460	349	371	332	392	424	514	467	365	376	273
ENSG00000125864.14	631	BFSP1	5	0	7	0	3	2	2	0	28	0	15	6	5	0	1	0	0	9	0	5	0	0	10	4	0	0	0	3	4	11	0	0	0	0	5	10	0	0	7	3	0	5	4	0	0	10	1
ENSG00000170819.5	8419	BFSP2	0	10	14	11	0	17	0	0	13	0	1	0	8	0	1	17	7	0	7	7	8	19	0	11	0	5	0	0	11	0	0	0	24	0	0	14	4	22	6	0	2	7	3	18	1	2	0
ENSG00000242252.2	632	BGLAP	0	0	0	0	4	3	0	0	4	1	0	0	3	0	6	4	8	0	3	1	0	0	0	5	0	0	0	0	6	0	0	9	0	0	0	4	5	46	2	0	0	0	2	5	0	3	0
ENSG00000182492.16	633	BGN	0	0	0	0	0	0	0	0	0	0	2	0	0	0	0	0	0	0	4	0	0	0	0	0	0	0	0	0	0	0	0	0	0	0	0	0	0	40	0	0	0	0	0	0	0	0	0
ENSG00000180535.3	168620	BHLHA15	11	24	69	36	6	0	2	7	180	0	0	0	81	0	4	14	36	2	9	50	35	40	4	20	0	5	9	14	13	37	21	11	47	5	13	13	13	0	8	5	5	25	38	17	0	52	8
ENSG00000205899.3	727857	BHLHA9	0	0	0	0	0	0	0	0	0	0	0	0	0	0	0	0	0	0	0	0	0	0	0	0	0	0	0	0	0	0	0	0	0	0	0	0	0	0	0	0	0	0	0	0	0	0	0
ENSG00000198908.12	80823	BHLHB9	3	0	0	0	0	0	1	0	0	0	0	0	0	0	0	0	0	0	0	0	0	0	1	0	0	0	0	0	0	0	0	0	0	0	0	1	0	0	0	0	0	0	5	0	0	0	0
ENSG00000180828.3	27319	BHLHE22	0	0	0	0	0	0	0	0	0	0	0	0	0	0	0	0	0	0	0	0	0	0	0	0	0	0	0	0	0	0	0	0	0	0	0	0	0	0	0	0	0	0	0	0	0	0	0
ENSG00000125533.6	128408	BHLHE23	0	0	0	0	0	0	0	0	0	0	0	0	0	0	0	0	0	0	0	0	0	0	0	0	0	0	0	0	0	0	0	0	0	0	0	0	0	0	0	0	0	0	0	0	0	0	0
ENSG00000134107.5	8553	BHLHE40	537	172	593	322	500	659	184	186	667	380	462	147	481	388	405	212	374	713	291	418	244	379	428	669	621	241	425	243	744	535	404	765	428	231	653	341	558	449	282	338	177	758	261	182	436	229	540
ENSG00000123095.6	79365	BHLHE41	3	86	43	21	54	21	18	46	58	4	47	28	103	55	31	111	74	12	47	64	52	51	35	69	9	67	0	15	45	0	72	14	9	26	84	19	53	0	23	18	25	57	39	95	27	35	17
ENSG00000237452.2	388553	BHMG1	0	0	0	0	0	0	0	0	0	0	0	0	0	0	0	0	0	0	0	0	0	9	0	1	0	0	0	0	0	0	0	0	0	0	0	0	0	0	0	0	0	0	0	0	0	0	4
ENSG00000145692.15	635	BHMT	1	0	0	0	4	0	0	0	1	0	0	0	0	0	0	0	1	0	0	0	0	0	0	0	0	5	31	0	0	0	0	0	0	0	0	2	0	0	0	0	0	0	2	0	2	2	0
ENSG00000132840.10	23743	BHMT2	0	0	0	0	0	0	0	0	0	0	0	0	0	0	0	0	0	3	0	2	0	0	0	0	0	0	21	0	1	0	7	0	0	0	5	0	0	0	0	7	0	0	0	0	0	0	0
ENSG00000122870.12	80114	BICC1	0	7	0	0	7	0	1	0	0	1	0	0	3	0	0	11	0	1	0	0	0	0	2	0	0	0	13	0	1	21	0	0	10	0	6	7	10	0	0	1	0	0	4	0	3	3	0
ENSG00000151746.14	636	BICD1	252	176	130	330	330	160	154	303	256	15	340	156	272	165	227	434	196	99	296	136	101	333	361	121	34	234	174	107	150	457	94	81	404	58	103	159	420	59	80	66	187	199	225	356	102	100	65
ENSG00000185963.14	23299	BICD2	1363	1206	1494	1164	1437	1049	1329	1310	1015	865	1523	998	1751	770	1699	1479	1177	1720	1456	2896	1372	1588	1342	813	940	950	783	1419	1494	1100	1521	2253	895	1286	1872	1043	1143	779	1513	1327	1197	1082	1625	1055	1388	1505	1122
ENSG00000135127.11	92558	BICDL1	160	114	118	84	155	130	151	162	233	49	377	110	183	167	187	208	321	63	187	94	81	107	217	142	91	326	310	116	154	347	110	32	309	55	129	145	230	15	139	59	126	268	159	200	95	174	56
ENSG00000162069.16	146439	BICDL2	14	0	5	0	19	15	7	0	0	25	21	0	14	0	5	46	35	35	0	21	15	0	8	4	2	102	0	56	41	0	15	6	15	0	0	8	13	22	5	4	0	4	10	7	14	13	20
ENSG00000063169.10	29998	BICRA	328	625	419	245	485	219	292	321	500	244	552	401	567	279	304	460	426	315	590	369	552	443	387	342	278	287	237	276	427	450	332	522	433	275	309	231	290	263	274	428	292	247	300	424	405	367	312
ENSG00000112624.12	23506	BICRAL	1124	1223	1457	1044	1688	1028	1448	955	1917	1596	1841	1255	2259	1425	1949	1389	1763	1846	1758	1969	1409	1361	1450	1219	1324	1172	980	1482	1148	1134	1187	1792	1003	727	1432	1138	1267	1790	1050	1608	1056	1198	2203	1143	1516	1269	1375
ENSG00000015475.18	637	BID	906	600	1377	650	1067	863	1556	1103	958	584	1235	557	1707	804	1639	491	1090	1594	957	1497	839	924	1178	1041	824	551	1140	869	849	673	1131	1635	736	631	1369	807	873	619	1691	699	699	893	1178	540	1400	1657	871
ENSG00000100290.3	638	BIK	48	28	106	32	40	11	25	22	25	23	14	19	46	0	38	35	40	6	54	33	56	61	20	48	11	34	5	26	34	0	11	29	17	19	26	9	17	39	23	37	46	22	17	27	13	37	27
ENSG00000136717.15	274	BIN1	308	262	259	375	145	383	435	567	475	30	968	293	409	436	504	356	627	248	469	132	157	556	535	248	116	654	211	289	391	709	218	82	1114	144	360	442	755	364	191	77	585	537	523	678	217	261	132
ENSG00000110934.12	51411	BIN2	3169	4361	8036	2906	4441	4308	5400	4486	4517	6642	5096	5636	8089	3384	5301	2488	4545	4958	5029	6602	8361	5761	4041	4660	5551	4193	2129	6177	4005	2936	5218	6306	3584	6351	5689	3821	3318	3433	5432	5154	4626	4793	6184	4045	4552	6072	5296
ENSG00000147439.13	55909	BIN3	179	307	416	338	271	301	348	538	254	301	346	280	452	315	349	291	367	392	243	308	420	247	245	204	495	365	584	380	339	254	315	266	393	330	348	287	402	213	352	386	340	242	426	352	291	533	242
ENSG00000110330.8	329	BIRC2	1273	1398	1461	2456	1544	853	1421	1492	1155	1532	834	1177	952	744	1117	1209	1047	828	1346	1037	2422	1155	904	1604	1365	1823	1452	2445	999	879	972	857	1399	1817	1324	907	835	1204	945	1318	2143	1278	1410	1180	1086	1200	1092
ENSG00000023445.14	330	BIRC3	1448	1325	549	1948	1470	781	2020	1910	3436	475	2895	962	1529	691	2123	5476	2056	1113	1554	1121	770	1831	3530	2262	1084	5173	3415	557	1150	2282	657	512	3074	569	1294	1353	4502	1234	619	411	1878	1410	2899	3616	1011	1407	631
ENSG00000089685.15	332	BIRC5	43	35	231	434	7	4	86	45	366	2	53	31	97	346	10	14	60	17	7	70	81	142	17	257	56	17	72	4	91	50	31	24	118	140	87	17	13	16	111	18	36	298	110	22	64	45	58
ENSG00000115760.14	57448	BIRC6	4160	6008	3998	4145	5385	2600	3644	3008	4948	2211	5414	3172	5181	3529	4244	5519	4983	3403	4719	3240	3461	3769	4557	3130	3008	3490	4154	3927	4355	5919	3867	4289	5944	2576	4117	3186	3837	2478	2516	3285	3068	3446	5150	4392	3843	2394	3798
ENSG00000101197.13	79444	BIRC7	0	0	0	0	0	0	0	0	0	0	0	0	0	0	0	0	0	0	0	0	0	0	0	0	0	0	0	0	0	0	0	0	0	0	0	0	0	0	0	0	0	0	0	0	0	0	0
ENSG00000163098.6	112401	BIRC8	0	0	0	0	0	0	0	0	0	0	0	0	0	0	0	0	0	0	0	0	0	0	0	0	0	0	0	0	0	0	0	0	0	0	0	0	0	0	0	0	0	0	0	0	0	0	0
ENSG00000134897.14	54841	BIVM	66	33	66	68	64	33	52	19	69	4	97	9	56	20	46	13	35	42	17	11	2	38	72	40	24	48	43	7	54	73	35	4	66	19	55	41	47	33	35	1	36	49	40	44	17	16	33
ENSG00000166619.15	10904	BLCAP	518	437	347	482	557	226	476	393	365	201	600	388	453	383	583	515	539	428	504	309	389	556	533	210	273	514	369	263	394	750	438	271	471	268	374	395	587	384	306	281	475	325	602	624	425	511	199
ENSG00000259571.2	414899	BLID	0	0	0	0	0	0	0	0	0	0	0	0	0	0	0	0	0	0	0	0	0	0	0	0	0	0	0	0	0	0	0	0	0	0	0	0	0	0	0	0	0	0	0	0	0	0	0
ENSG00000136573.14	640	BLK	130	474	236	570	299	96	137	635	110	6	472	382	324	74	429	933	197	148	324	217	217	909	612	222	80	581	127	122	205	598	132	142	458	118	91	237	929	135	100	112	373	71	319	1135	176	252	227
ENSG00000197299.12	641	BLM	99	205	434	434	125	73	162	68	451	299	148	407	177	341	133	117	191	60	117	138	81	158	145	227	371	145	171	59	260	173	139	128	238	320	220	141	206	93	222	230	179	398	339	111	128	128	194
ENSG00000108578.15	642	BLMH	434	197	281	210	289	141	174	160	353	30	260	112	180	365	202	223	262	121	214	164	130	270	243	197	88	177	232	110	200	188	147	39	469	106	185	146	192	160	177	91	217	345	266	177	144	152	115
ENSG00000095585.16	29760	BLNK	338	363	203	862	269	100	245	455	377	21	420	303	504	46	395	701	442	117	435	225	242	758	717	336	99	447	164	105	168	1458	123	108	827	134	186	390	972	108	110	81	426	82	354	886	135	251	150
ENSG00000135441.7	2647	BLOC1S1	70	106	162	146	204	36	92	144	162	103	76	109	112	201	103	71	69	84	100	135	290	196	66	223	148	64	87	107	61	28	85	199	74	193	131	41	106	50	156	144	156	143	130	121	135	81	178
ENSG00000196072.12	282991	BLOC1S2	657	230	601	395	446	275	499	486	365	477	384	358	570	297	510	393	383	340	387	411	650	362	357	689	384	409	295	224	256	371	282	352	291	588	291	302	450	343	446	422	352	261	668	273	305	563	299
ENSG00000189114.7	388552	BLOC1S3	247	147	170	230	238	105	223	224	276	118	283	128	223	173	224	220	319	212	188	173	146	311	177	166	146	300	110	102	132	278	121	130	170	150	169	118	164	147	184	152	109	184	218	182	134	213	83
ENSG00000186222.5	55330	BLOC1S4	124	55	83	91	75	27	65	135	69	39	101	48	75	271	108	122	110	50	100	41	70	108	132	74	28	98	19	48	56	49	47	46	115	45	82	76	81	30	57	47	74	70	86	107	39	42	26
ENSG00000188428.20	63915	BLOC1S5	228	98	135	210	197	121	228	214	206	77	213	105	160	53	179	228	162	76	145	108	171	168	128	190	96	227	179	91	133	309	137	116	168	136	95	103	225	114	89	108	177	169	313	209	122	82	140
ENSG00000104164.11	26258	BLOC1S6	936	977	957	972	1164	558	923	852	703	1175	814	528	939	329	889	800	613	547	676	535	1016	858	797	799	596	804	922	429	445	518	628	531	621	677	722	653	750	775	628	636	890	579	845	652	582	741	526
ENSG00000106605.11	644	BLVRA	504	119	171	183	302	82	159	75	113	87	212	8	286	208	214	118	475	151	254	76	213	122	174	404	56	133	69	98	58	607	189	14	122	150	167	125	56	191	147	126	84	227	348	69	92	213	93
ENSG00000090013.11	645	BLVRB	846	1359	897	10616	611	176	694	3336	112	569	354	457	102	2100	989	1153	853	1146	1006	764	3530	6183	791	1483	267	5836	724	3025	129	419	274	143	1053	1069	225	1276	172	4995	293	384	2703	62	673	1055	222	1904	588
ENSG00000117475.14	8548	BLZF1	386	596	529	423	630	242	680	509	529	593	311	304	520	246	316	523	518	449	308	479	791	402	375	1053	558	542	590	343	357	779	272	365	542	403	490	322	430	376	355	442	374	485	558	347	268	492	304
ENSG00000166780.11	89927	BMERB1	51	16	10	52	41	26	42	5	11	11	39	32	40	48	26	48	42	33	20	54	3	36	11	21	37	42	14	55	37	49	53	28	12	11	41	16	31	8	24	26	8	52	13	24	52	31	33
ENSG00000104081.14	90427	BMF	642	227	200	287	552	116	133	164	256	47	355	233	291	82	475	496	456	267	368	154	77	466	240	101	118	113	190	189	226	449	248	206	111	113	339	172	280	114	153	84	194	176	396	167	299	118	111
ENSG00000168283.14	648	BMI1	1164	97	71	159	232	69	109	121	128	23	229	22	142	37	114	229	137	77	118	59	63	98	126	175	47	186	128	42	90	91	72	74	253	79	120	92	195	79	61	90	138	150	156	114	90	94	47
ENSG00000168487.19	649	BMP1	162	35	21	34	51	34	15	23	5	24	25	50	36	19	30	61	53	47	23	35	24	45	43	66	90	13	11	21	20	7	59	6	36	11	41	41	12	25	17	36	16	29	24	15	40	38	13
ENSG00000163217.2	27302	BMP10	3	0	3	0	0	1	10	0	6	1	21	0	6	0	2	2	1	5	0	0	4	0	0	1	0	3	0	0	0	0	0	0	0	3	0	0	5	0	0	0	0	0	5	7	4	1	4
ENSG00000130385.5	9210	BMP15	0	0	0	0	0	0	0	0	0	0	0	0	0	0	0	0	0	0	0	0	0	0	0	0	0	0	0	0	0	0	0	0	0	0	0	0	0	0	0	0	0	0	0	0	0	0	0
ENSG00000125845.7	650	BMP2	1	6	6	1	8	8	8	0	0	17	8	10	2	0	16	0	4	5	0	17	1	0	1	4	0	0	7	11	9	0	21	0	0	5	26	0	0	0	2	0	0	7	0	8	3	16	3
ENSG00000138756.17	55589	BMP2K	1295	1143	1142	4807	2477	673	702	837	693	1486	1284	1257	1077	1607	1404	1606	1038	1287	1505	985	951	1633	1833	1989	1042	1472	1348	1101	610	1087	1238	1026	1400	763	1135	1239	1116	3253	873	997	1647	957	1099	1272	1375	1504	1313
ENSG00000152785.7	651	BMP3	0	6	25	106	3	3	5	0	0	2	2	5	7	0	5	7	18	13	3	0	21	79	40	6	0	6	8	0	10	25	0	0	7	2	2	14	13	0	0	10	28	0	25	42	7	5	0
ENSG00000125378.16	652	BMP4	37	0	4	0	0	6	0	0	0	0	0	0	0	0	0	18	0	0	0	4	0	0	0	0	0	0	0	0	0	0	0	0	0	0	0	0	0	0	0	0	0	0	1	0	0	0	2
ENSG00000112175.8	653	BMP5	0	0	20	0	0	0	0	0	0	0	0	0	0	0	0	0	0	0	0	0	0	0	0	0	0	0	0	0	0	0	0	0	0	0	0	0	0	0	0	0	0	0	0	0	0	0	0
ENSG00000153162.9	654	BMP6	15	107	105	22	43	37	47	125	400	78	21	43	61	163	40	79	147	56	92	82	154	221	74	82	39	39	70	20	24	54	20	45	167	76	34	123	37	100	32	10	76	7	53	156	13	84	84
ENSG00000101144.13	655	BMP7	0	0	0	0	0	0	0	0	0	0	0	0	0	0	0	0	0	0	0	0	0	0	0	0	0	0	0	0	0	0	0	0	0	0	0	0	0	0	0	0	0	0	0	0	0	0	0
ENSG00000183682.8	353500	BMP8A	16	48	27	17	65	26	18	15	23	10	41	21	13	0	40	67	40	14	42	2	23	52	26	19	7	32	18	4	24	33	7	9	28	11	21	13	45	77	9	23	21	25	22	24	11	12	29
ENSG00000116985.12	656	BMP8B	176	55	99	56	106	25	44	122	94	9	73	23	57	74	78	106	103	23	33	39	35	52	60	36	15	86	57	45	41	74	50	8	108	19	51	93	96	44	33	25	42	44	70	103	16	87	58
ENSG00000164619.10	168667	BMPER	0	0	0	0	0	1	0	0	0	1	4	0	0	0	0	0	0	0	0	0	0	0	0	0	0	0	0	0	0	0	0	0	0	0	0	0	0	0	0	0	0	0	0	0	0	0	0
ENSG00000107779.13	657	BMPR1A	48	65	31	9	74	42	67	59	57	10	43	4	34	59	63	57	77	24	39	6	19	28	57	26	6	66	17	12	21	0	46	2	20	2	32	12	48	0	38	15	29	68	7	26	38	48	22
ENSG00000138696.11	658	BMPR1B	0	0	4	0	0	0	0	7	0	0	8	0	0	0	5	0	0	8	0	0	0	0	0	0	0	0	0	0	0	0	0	3	1	0	0	0	0	0	0	0	0	1	4	0	0	0	0
ENSG00000204217.15	659	BMPR2	800	1366	766	892	2356	555	640	516	1009	771	843	748	1205	485	864	1137	1054	644	949	795	833	874	612	1114	911	823	894	642	1009	1562	876	1155	994	837	832	448	598	655	367	1059	903	653	1267	771	678	622	1087
ENSG00000165733.8	9790	BMS1	462	229	352	344	289	211	270	246	514	60	687	120	386	398	362	599	525	149	367	233	140	486	386	202	58	344	389	134	250	822	207	94	664	111	260	291	410	137	132	123	272	264	345	365	231	238	152
ENSG00000204177.10	399761	BMS1P1	61	49	80	247	42	10	41	115	48	45	94	22	3	144	34	14	66	38	43	29	85	65	32	168	19	198	23	28	38	44	38	6	104	28	29	49	79	276	6	12	76	30	44	77	18	64	80
ENSG00000164603.12	154743	BMT2	242	283	363	197	605	224	340	481	325	343	343	319	456	272	454	290	266	257	385	381	366	306	318	318	343	292	339	320	366	226	387	404	199	394	459	213	283	157	403	334	403	363	453	285	378	344	294
ENSG00000102010.15	660	BMX	108	1306	1448	411	713	362	483	782	810	2085	158	824	605	170	375	289	85	132	609	944	2207	646	244	944	1147	239	1610	499	474	0	484	2040	147	1142	340	282	193	545	675	598	479	351	812	649	485	650	1030
ENSG00000169594.13	646	BNC1	0	0	5	0	0	0	1	0	0	0	0	0	0	0	0	0	0	0	0	2	0	0	0	0	0	0	0	0	0	0	0	0	0	0	0	0	3	0	0	0	0	0	0	0	0	0	0
ENSG00000173068.18	54796	BNC2	52	3	49	16	0	13	1	30	3	6	23	7	3	0	39	34	14	9	0	7	36	7	7	10	20	25	37	0	3	7	7	3	0	3	17	14	2	0	1	12	19	3	8	5	0	3	12
ENSG00000113734.17	662	BNIP1	55	21	13	41	37	18	22	46	60	2	35	20	27	27	28	57	46	6	22	3	8	28	51	46	13	44	50	12	30	48	18	8	78	3	26	41	77	26	20	2	29	28	43	27	17	26	1
ENSG00000140299.12	663	BNIP2	1986	3016	3853	1745	3701	1734	2384	2826	1931	6025	2382	2988	3734	1374	2964	1900	1687	2134	3031	3076	4463	2692	1736	2700	4652	1589	4117	2459	2167	1329	3280	3603	1335	3680	2899	1844	1762	1270	3112	4112	2648	2543	3759	2197	2456	2853	2893
ENSG00000176171.11	664	BNIP3	509	249	513	236	323	310	351	297	195	238	558	303	380	271	457	435	338	387	418	261	277	310	338	247	308	382	313	194	496	258	349	197	424	219	286	267	380	109	370	363	231	261	413	340	328	302	225
ENSG00000104765.16	665	BNIP3L	3309	17018	5552	79976	5440	1508	3842	8396	1495	9030	5234	4058	2058	8729	5853	6398	5514	6358	8026	6463	17160	14926	7238	16291	2336	18281	9871	12156	1615	4984	2464	3259	15633	8330	1970	14225	1583	43464	1849	2933	26101	1497	4922	8676	2324	9852	7676
ENSG00000189325.7	389384	BNIP5	3	6	10	5	9	0	12	0	3	7	0	16	11	50	12	4	18	0	9	20	17	5	4	5	3	16	6	30	2	0	0	0	0	1	0	0	0	19	7	13	6	5	16	0	1	3	7
ENSG00000163141.20	149428	BNIPL	58	24	25	9	38	37	27	38	42	19	34	20	48	8	38	125	23	42	28	34	13	24	31	8	36	68	35	69	28	0	60	45	38	15	64	14	55	0	33	26	6	41	20	42	57	36	33
ENSG00000144857.14	91653	BOC	1	10	14	19	6	7	0	0	3	0	11	4	3	0	3	3	0	0	0	8	5	0	1	0	6	2	0	0	0	22	0	9	6	2	0	4	9	0	0	0	5	2	3	1	0	0	8
ENSG00000145919.11	91272	BOD1	184	98	67	155	120	58	110	250	103	11	127	165	87	117	193	228	171	73	108	71	76	125	102	58	55	223	116	78	68	224	60	32	205	24	82	103	232	85	75	42	133	75	122	145	81	83	28
ENSG00000038219.13	259282	BOD1L1	3194	4119	5088	3541	4921	4782	4966	4244	3777	4838	7452	4754	8431	2908	6957	4609	4914	7454	5523	7095	4038	3697	5229	2599	5114	4070	3890	5129	4742	3272	5049	9808	3266	3441	5000	5054	4946	3038	4677	5488	3752	3996	6118	3201	5300	5479	4316
ENSG00000228075.5	284257	BOD1L2	0	0	0	0	0	0	0	0	0	0	0	0	0	0	0	0	0	0	0	0	0	0	0	0	0	0	0	0	0	0	0	0	0	0	0	0	0	0	0	0	0	0	0	0	0	0	0
ENSG00000176720.6	666	BOK	26	8	20	7	7	1	2	0	3	1	32	0	23	39	19	24	28	15	9	2	9	3	20	5	0	5	9	14	11	29	0	0	13	2	2	7	20	25	2	9	4	1	16	21	2	0	10
ENSG00000178096.9	51027	BOLA1	30	40	21	45	80	17	24	30	49	6	58	13	32	129	40	53	54	51	35	9	50	35	17	23	7	55	12	5	17	20	28	9	49	20	22	16	26	52	26	23	42	22	30	33	28	22	8
ENSG00000183336.8	552900	BOLA2	3	0	0	0	0	0	1	0	4	3	0	0	0	0	2	0	0	0	0	0	0	2	0	0	0	1	0	0	0	0	3	0	0	0	0	2	0	0	0	1	0	1	0	0	0	0	0
ENSG00000169627.9	654483	BOLA2B	5	0	6	8	0	4	3	15	6	0	3	0	0	3	4	5	9	0	4	4	0	4	3	0	0	1	8	8	0	0	0	8	7	0	0	3	6	0	3	0	16	4	0	2	1	0	5
ENSG00000261740.6	107282092	BOLA2-SMG1P6	3	13	30	0	10	0	16	21	19	4	11	0	11	0	3	13	10	1	0	8	0	19	7	1	9	11	15	9	18	1	8	5	1	5	0	6	8	0	14	0	6	10	6	8	4	9	15
ENSG00000163170.12	388962	BOLA3	19	2	33	54	34	15	30	29	27	3	3	3	5	64	11	40	9	10	3	7	10	17	16	26	2	43	8	9	10	14	5	6	52	4	2	7	5	0	24	12	4	19	17	14	10	42	4
ENSG00000152430.17	66037	BOLL	2	4	0	0	5	3	16	0	1	0	13	10	11	32	7	16	8	0	2	2	0	6	9	5	5	7	21	8	2	26	2	0	19	0	13	16	9	0	1	1	2	25	15	12	3	0	2
ENSG00000261236.8	23246	BOP1	170	138	70	203	25	61	64	100	262	16	138	63	133	246	130	150	169	74	81	81	47	188	120	82	31	64	82	87	70	169	42	19	315	22	60	88	143	135	41	24	159	65	115	87	41	111	45
ENSG00000136122.17	79866	BORA	125	95	120	267	145	43	133	152	189	59	127	73	92	122	68	124	138	53	66	73	95	177	192	144	60	143	145	39	112	219	67	71	211	93	126	115	136	71	89	98	149	183	110	162	61	55	73
ENSG00000165714.11	118426	BORCS5	336	454	555	372	385	210	319	527	270	199	478	400	527	229	413	515	413	310	383	466	371	573	411	268	277	246	330	368	566	168	380	498	473	481	352	343	511	179	341	302	398	339	597	593	418	242	475
ENSG00000196544.8	54785	BORCS6	60	32	60	13	42	42	46	0	43	12	35	20	47	0	62	30	65	32	43	38	48	75	18	46	9	36	13	31	38	26	40	12	24	45	31	34	20	153	31	22	24	40	49	20	47	48	18
ENSG00000166275.16	119032	BORCS7	131	78	122	94	51	14	60	149	45	47	109	70	83	15	98	167	90	20	66	50	73	53	58	84	44	65	41	30	71	53	44	43	92	53	81	60	93	50	48	55	68	76	93	49	60	63	60
ENSG00000254901.8	729991	BORCS8	187	381	505	201	228	194	285	698	231	160	379	400	477	238	384	224	339	419	428	448	354	374	263	249	343	177	186	429	386	206	492	440	236	387	388	312	213	149	535	398	344	279	343	292	479	384	335
ENSG00000232416.3	60467	BPESC1	0	0	0	0	0	0	0	0	0	0	0	0	0	0	0	0	0	0	0	0	0	0	0	0	0	0	0	0	0	0	0	0	0	0	0	0	0	0	0	0	0	0	0	0	0	0	0
ENSG00000172331.12	669	BPGM	250	1532	785	22533	1385	306	512	1688	260	1727	681	637	303	928	599	453	956	554	1056	937	5219	2446	1042	1244	489	3464	2361	3242	191	680	304	143	3126	1519	229	1713	130	4844	219	349	8925	167	734	1647	182	1344	618
ENSG00000137274.13	670	BPHL	27	29	13	21	50	10	27	20	10	12	124	12	13	71	40	30	60	31	41	9	5	24	23	4	3	12	40	20	44	80	8	3	29	15	4	37	50	0	10	5	28	11	33	23	19	12	17
ENSG00000101425.13	671	BPI	148	2670	4324	2922	581	252	932	658	96	374	27	395	2204	839	85	595	82	133	625	1139	8788	1550	147	2171	671	95	2349	203	155	207	261	2347	669	1382	491	177	98	234	495	1539	377	117	145	874	305	567	2095
ENSG00000198183.12	51297	BPIFA1	0	0	0	0	0	0	0	0	0	0	0	0	0	0	0	0	0	0	0	0	0	0	0	0	0	0	0	0	0	0	0	0	0	0	0	0	0	0	0	0	0	0	0	0	0	0	0
ENSG00000131050.11	140683	BPIFA2	0	0	0	0	0	0	0	0	0	0	0	0	0	0	0	0	0	0	0	0	0	0	0	0	0	0	0	0	0	0	0	0	0	0	0	0	0	0	0	0	0	0	0	0	0	0	0
ENSG00000131059.12	128861	BPIFA3	0	0	0	0	0	0	0	0	0	0	0	0	0	0	0	0	0	0	0	0	0	0	0	0	0	0	0	0	0	0	0	0	0	0	0	0	0	0	0	3	0	0	0	0	0	0	0
ENSG00000125999.11	92747	BPIFB1	0	0	0	5	0	0	0	14	4	0	0	0	0	0	0	0	0	0	0	0	0	0	0	0	0	0	0	0	0	0	0	0	0	0	0	0	3	0	0	0	0	0	0	0	0	0	0
ENSG00000078898.7	80341	BPIFB2	0	0	0	0	0	0	0	0	0	0	0	0	0	0	0	0	0	0	0	0	0	0	0	0	0	0	0	0	0	0	0	0	0	0	0	0	0	0	0	6	0	0	0	0	0	0	0
ENSG00000186190.7	359710	BPIFB3	0	0	0	0	0	0	0	0	0	0	0	0	0	0	0	18	0	0	0	0	4	0	0	0	0	0	0	0	0	0	0	0	0	0	0	0	0	0	0	0	0	0	0	0	0	0	0
ENSG00000186191.7	149954	BPIFB4	0	0	0	0	0	1	0	0	0	0	0	0	0	0	0	0	0	0	0	0	6	0	0	0	0	0	0	0	0	0	0	0	0	0	0	0	0	0	0	4	0	0	0	0	0	0	0
ENSG00000167104.11	128859	BPIFB6	0	0	0	0	0	0	0	0	0	0	0	0	0	0	0	0	0	0	0	0	0	0	0	0	0	0	0	0	0	0	0	0	0	0	0	0	0	0	0	0	0	0	0	0	0	0	0
ENSG00000184459.8	254240	BPIFC	0	0	12	0	0	0	0	0	0	0	0	0	2	0	0	0	0	0	0	0	0	0	0	0	0	2	0	0	0	0	0	0	0	0	0	0	0	0	0	0	0	0	0	0	0	0	0
ENSG00000162813.18	10380	BPNT1	168	160	141	99	232	61	151	183	128	58	203	73	153	181	121	103	114	59	140	51	328	144	114	156	94	165	91	99	93	94	86	106	179	200	138	82	153	52	102	113	178	124	160	120	109	145	79
ENSG00000171634.18	2186	BPTF	3604	3911	5479	5715	4299	2665	3255	3395	4514	2351	4834	3333	4464	4755	4274	6700	4491	4112	5418	4074	3643	4768	4536	4165	2891	4956	3275	3771	3526	4978	2924	4025	5078	2666	3449	3388	4049	7517	2694	3278	3607	3331	4542	5063	3400	3182	3345
ENSG00000183753.10	9083	BPY2	0	0	0	0	0	0	0	0	0	0	0	0	0	0	0	0	0	0	0	0	0	0	0	0	0	0	0	0	0	0	0	0	0	0	0	0	0	0	0	0	0	0	0	0	0	0	0
ENSG00000157764.13	673	BRAF	1317	1631	1706	2212	2164	1589	1688	1800	1354	1557	1921	1406	1623	1510	1730	2073	1614	1643	2075	1625	1330	1499	1374	1243	1447	1495	2353	1650	1280	1214	1572	1799	1722	1110	1269	1488	1632	1419	1168	1645	1184	1397	1704	1890	1395	1481	1300
ENSG00000089234.16	8315	BRAP	515	605	598	699	699	389	460	523	585	511	402	409	557	147	540	694	645	450	533	588	642	677	490	647	422	802	488	394	467	491	429	647	584	431	439	409	386	808	406	400	521	430	670	435	489	593	434
ENSG00000106009.16	221927	BRAT1	223	254	227	184	172	115	135	257	176	193	371	243	226	220	352	269	406	456	344	182	106	209	307	163	204	160	237	195	308	164	323	147	269	256	414	154	353	216	351	331	164	391	177	253	377	275	209
ENSG00000012048.22	672	BRCA1	195	114	366	801	203	80	255	188	570	145	186	139	436	308	212	195	301	290	164	292	195	110	183	468	249	396	164	206	323	122	114	309	383	180	343	159	186	383	241	258	180	461	338	164	196	233	165
ENSG00000139618.15	675	BRCA2	203	370	364	800	219	112	402	174	616	399	140	126	474	210	140	257	358	87	129	167	238	217	255	929	212	418	477	89	249	605	115	132	662	234	206	139	259	272	233	166	174	531	323	165	119	146	164
ENSG00000185515.14	79184	BRCC3	374	264	432	242	330	148	236	268	323	85	314	226	288	319	341	248	281	219	239	227	324	356	290	261	118	260	194	143	283	318	203	159	310	198	282	201	271	147	180	200	222	280	413	171	224	190	182
ENSG00000100425.18	23774	BRD1	789	621	475	653	647	458	550	711	690	274	797	629	592	284	734	1011	824	638	812	453	575	688	618	510	390	629	827	453	640	962	471	391	863	359	485	494	766	299	419	498	574	420	635	901	488	430	355
ENSG00000204256.13	6046	BRD2	3053	2137	2996	2286	2294	1620	2855	2178	4161	2510	3117	2331	3843	3238	3300	3778	3542	2550	2921	2725	2489	2860	2894	3177	1982	2266	2777	1808	1792	4120	2348	2812	3556	1563	2374	1961	2678	2583	2284	1780	2397	2327	3082	2559	2559	2624	1926
ENSG00000169925.17	8019	BRD3	584	580	626	602	915	334	389	355	520	233	725	452	504	459	641	460	616	492	636	559	718	750	414	458	293	379	483	406	425	556	346	443	630	316	289	393	324	363	294	439	560	383	522	475	513	394	399
ENSG00000235106.10	266655	BRD3OS	74	108	72	93	182	53	102	170	110	16	146	57	124	57	105	177	149	50	102	75	61	192	78	87	41	162	81	29	91	144	63	63	134	88	40	76	149	111	63	31	122	87	93	178	71	105	49
ENSG00000141867.17	23476	BRD4	3202	4797	4979	5203	3690	2496	2591	3307	4824	3226	4162	2595	3901	6195	4377	6411	4640	5364	5758	4809	5850	6143	4792	4882	2845	6768	3886	3559	2305	4837	2521	4583	2713	1892	2334	3376	2798	9534	2398	2704	3728	2099	3256	4327	3103	4461	3915
ENSG00000166164.15	29117	BRD7	1268	1002	851	1015	1082	533	884	720	1130	579	722	520	980	880	852	1169	1169	510	844	598	927	1063	761	887	773	1008	737	708	720	953	681	523	1078	567	742	602	956	566	627	716	591	720	926	849	542	788	574
ENSG00000112983.17	10902	BRD8	572	545	683	780	586	411	424	518	408	356	669	545	560	400	600	527	511	523	615	457	730	603	472	359	425	536	518	482	486	381	504	576	725	475	613	550	515	329	468	801	513	430	533	519	554	717	471
ENSG00000028310.18	65980	BRD9	448	449	372	348	223	215	316	413	407	145	500	206	317	297	396	521	419	264	265	215	264	341	282	246	159	340	335	334	338	377	241	167	451	156	313	272	498	133	220	213	250	292	352	386	262	290	240
ENSG00000137948.18	676	BRDT	0	6	0	0	0	0	0	0	1	0	0	0	0	0	0	2	1	0	0	0	0	0	5	0	0	0	0	0	0	0	0	3	0	0	0	0	0	0	0	4	0	0	0	0	0	0	2
ENSG00000185024.17	2972	BRF1	343	252	138	236	238	129	212	224	219	59	274	101	116	212	231	447	288	124	254	86	120	295	294	98	97	277	202	160	159	402	122	76	413	77	202	255	304	169	116	73	224	178	212	327	167	152	106
ENSG00000104221.13	55290	BRF2	54	86	88	18	54	22	37	108	49	11	43	27	75	0	39	67	44	63	31	32	79	68	44	48	32	47	31	47	34	14	42	29	73	53	58	42	44	33	53	46	43	40	46	46	32	49	42
ENSG00000164713.10	25798	BRI3	1765	1958	3655	1317	2502	1268	1879	2883	4050	2276	1647	1519	2783	1805	2821	900	2134	2418	2862	3211	4954	2370	1427	3898	3937	1833	1852	1986	1678	930	2190	3400	1215	2565	2870	1292	1050	1364	3387	2086	2026	1719	2913	1395	2531	2812	2098
ENSG00000184992.12	140707	BRI3BP	505	73	127	308	239	105	179	133	179	27	184	119	181	243	235	132	195	208	184	172	93	244	197	47	76	131	84	245	91	66	118	95	199	103	288	98	140	23	95	120	161	289	158	168	243	90	82
ENSG00000182685.7	283870	BRICD5	7	23	0	8	20	4	42	32	9	0	44	19	13	0	30	50	32	25	12	14	11	7	2	4	16	13	20	10	27	24	11	7	16	8	10	17	4	44	12	22	10	23	15	21	18	15	8
ENSG00000078725.13	1620	BRINP1	0	0	0	0	0	0	0	0	0	0	0	0	0	0	0	0	0	0	0	0	0	0	0	0	0	10	0	0	0	0	0	0	0	0	0	0	0	0	0	0	0	0	0	0	0	0	0
ENSG00000198797.7	57795	BRINP2	0	0	0	0	0	0	0	0	0	0	0	0	0	0	0	0	0	0	0	0	0	0	0	0	0	0	0	0	0	0	0	0	0	0	0	0	5	0	0	0	0	0	0	0	0	0	0
ENSG00000162670.11	339479	BRINP3	0	0	0	0	0	0	0	0	0	0	0	0	0	0	0	0	0	0	0	0	0	0	0	0	0	0	0	0	0	0	0	0	0	0	0	0	0	0	0	3	0	0	0	0	0	0	0
ENSG00000136492.8	83990	BRIP1	46	98	390	539	143	47	117	143	292	90	63	59	133	205	71	92	109	93	43	105	87	185	120	454	63	409	150	85	137	60	24	55	334	170	107	74	74	411	118	41	167	210	104	94	41	173	85
ENSG00000113460.13	55299	BRIX1	149	45	92	164	48	79	181	158	252	54	160	55	104	126	91	168	90	46	84	78	56	112	108	137	48	218	144	64	63	115	96	22	256	73	100	93	208	63	84	44	132	140	141	97	75	119	40
ENSG00000254999.4	55845	BRK1	811	300	931	957	741	279	588	546	561	361	563	304	734	362	634	398	481	427	343	424	864	872	382	653	427	656	385	446	342	288	510	307	778	680	530	417	347	714	393	376	632	524	701	462	371	508	316
ENSG00000174744.14	25855	BRMS1	246	203	311	97	269	143	190	273	302	147	222	154	205	131	246	234	237	180	257	182	263	263	195	219	183	219	99	138	183	230	167	210	230	157	191	132	140	132	178	154	208	174	312	160	152	293	120
ENSG00000100916.14	84312	BRMS1L	44	50	33	50	59	11	48	39	29	46	6	27	44	0	42	45	28	20	20	12	34	71	38	25	34	44	22	11	27	22	27	3	68	15	26	23	40	31	14	13	37	23	42	31	10	7	16
ENSG00000162819.12	148362	BROX	1756	1510	2122	1740	1668	1066	1610	1258	1474	2195	1352	1240	1832	656	1715	1758	1411	1629	1517	2163	2018	1623	1499	1909	1771	1809	1689	1228	1456	1072	1500	2148	972	1564	1468	1233	1164	999	1458	1643	1183	1486	2225	1292	1375	1616	1616
ENSG00000156983.16	7862	BRPF1	487	431	407	431	552	240	366	451	557	194	555	260	434	455	465	624	572	421	564	321	367	555	450	404	220	341	423	217	342	488	320	405	401	218	281	251	314	222	248	347	380	341	433	433	353	301	323
ENSG00000096070.19	27154	BRPF3	581	322	819	593	267	402	486	523	650	257	750	340	713	410	595	756	747	678	909	735	520	630	498	428	288	625	311	498	333	675	593	861	581	301	416	411	727	406	466	192	427	352	529	626	392	402	393
ENSG00000102239.5	680	BRS3	0	0	0	0	0	0	5	0	0	0	0	0	0	0	3	2	0	0	0	0	0	0	3	0	0	10	0	0	2	0	0	0	0	0	0	0	2	0	0	1	5	4	10	10	2	0	0
ENSG00000160469.17	84446	BRSK1	31	7	3	0	4	15	1	21	8	3	3	0	0	0	14	3	7	6	3	0	11	7	3	12	9	4	6	3	2	27	9	2	6	0	3	3	0	7	8	0	9	0	4	13	5	6	4
ENSG00000174672.16	9024	BRSK2	30	48	32	27	76	23	43	47	41	20	60	26	40	0	24	120	52	23	61	20	34	24	25	8	43	69	21	10	44	29	31	11	35	32	35	9	35	0	30	30	31	31	45	31	43	13	32
ENSG00000185658.13	54014	BRWD1	2347	1806	1566	2304	2578	1394	1983	1818	1460	1008	2627	1493	1677	1087	2004	3722	2127	1520	1791	1968	1105	1618	1774	1523	1076	2426	2338	1335	2923	2182	1298	1435	2112	1097	1905	1580	2187	1086	1233	1559	1755	2061	1908	1979	1420	1341	1167
ENSG00000165288.11	254065	BRWD3	1607	1928	1814	1712	3136	1985	1562	1887	1817	2925	2081	1470	2411	1386	2357	2110	2142	2386	2415	2730	1628	1747	2122	1288	2438	1496	2241	2599	2071	1522	1969	2799	1433	1378	2375	1585	1254	1545	1705	1919	1606	2181	2585	1668	1974	1959	1790
ENSG00000168000.14	26580	BSCL2	47	33	89	38	19	16	23	43	34	14	26	38	29	23	20	79	18	19	49	18	70	79	34	23	23	35	39	25	31	136	16	14	24	25	43	30	50	0	37	16	19	23	30	42	7	21	64
ENSG00000160058.18	55108	BSDC1	625	792	1560	1916	1096	551	785	991	704	563	914	584	942	907	712	853	872	693	836	788	1251	937	632	802	672	976	924	558	713	536	769	981	1172	887	739	763	674	1027	719	634	838	681	923	1001	602	758	871
ENSG00000172270.19	682	BSG	1929	2481	4795	18202	3667	1794	1835	10339	953	5165	2589	2960	2292	5544	2672	1075	3095	2784	3595	2834	7420	8706	3807	6261	1678	12482	1850	3385	1138	1042	1673	1548	4459	4066	1342	5642	889	29583	1176	1576	6173	898	1956	2809	1564	6318	1837
ENSG00000164061.5	8927	BSN	35	35	56	96	49	14	20	101	23	12	60	71	52	28	26	64	32	9	38	12	40	74	14	34	29	49	38	21	55	25	30	3	54	45	22	40	71	0	25	31	49	24	31	56	39	21	30
ENSG00000162399.9	7809	BSND	22	93	1646	109	66	15	177	394	295	137	28	1210	267	126	50	47	16	3	172	750	148	205	2	143	193	35	136	75	617	18	59	127	37	775	73	15	69	47	246	378	43	96	363	311	57	28	554
ENSG00000188334.3	100131137	BSPH1	0	0	0	0	0	0	0	0	0	0	0	0	0	0	0	0	0	0	0	0	0	8	0	0	0	0	0	0	0	0	0	0	0	0	0	0	0	0	0	0	0	0	0	0	0	0	0
ENSG00000119411.11	54836	BSPRY	7	0	0	96	25	0	3	18	17	1	2	10	36	0	5	4	32	0	3	5	3	0	7	14	5	7	7	0	4	21	14	5	24	1	3	6	12	25	5	0	4	9	2	10	3	19	1
ENSG00000109743.11	683	BST1	1025	1767	2220	842	3961	1485	1640	1805	938	1317	1335	1121	2402	1073	1760	934	1228	1538	1494	1635	3466	1107	989	1775	1759	879	1029	1964	1528	356	1861	2023	665	2264	1996	997	623	1366	1555	1522	1100	973	2614	1224	2738	1945	1572
ENSG00000130303.13	684	BST2	1696	725	396	293	614	151	1013	389	1071	810	213	104	1731	307	375	562	900	177	222	186	2002	427	397	1546	1205	1622	181	244	267	1721	243	170	1349	172	349	228	256	1105	262	378	202	221	601	341	288	888	406
ENSG00000188909.5	390259	BSX	0	0	0	0	0	0	0	0	0	0	0	0	0	0	0	0	0	0	0	0	0	0	0	0	0	0	0	0	0	0	0	0	0	0	0	0	0	0	0	0	0	0	0	0	0	0	0
ENSG00000095564.14	9044	BTAF1	1172	1671	1149	1676	1668	713	1167	1687	1653	694	1637	1145	1452	685	1520	2262	1564	1013	1402	1192	935	1302	1305	1040	810	1275	2276	1061	1284	1585	1431	1051	1782	776	981	1102	1893	843	904	1003	1301	1209	1520	1582	1002	988	1037
ENSG00000064726.10	53339	BTBD1	945	519	625	744	783	357	514	526	813	475	591	507	580	423	499	680	577	416	532	500	573	691	635	590	505	507	827	277	514	418	348	500	762	546	510	384	687	488	547	496	585	591	829	586	500	561	524
ENSG00000148925.10	84280	BTBD10	636	661	913	692	705	475	692	737	582	826	561	599	778	534	747	468	538	680	722	967	961	618	634	554	573	503	618	674	632	466	648	900	509	693	515	545	490	584	625	719	520	638	966	432	564	732	673
ENSG00000151136.15	121551	BTBD11	135	110	123	87	191	161	220	190	264	9	260	98	103	62	171	241	236	47	179	58	48	152	109	137	86	224	534	115	183	348	55	22	610	35	98	151	218	68	72	12	224	240	162	219	67	133	64
ENSG00000138152.9	118663	BTBD16	0	0	0	0	0	0	0	0	0	0	0	0	0	0	0	0	0	0	0	0	0	0	0	0	0	0	0	0	0	0	0	0	0	0	0	0	0	0	0	2	0	0	0	0	0	0	0
ENSG00000204347.4	388419	BTBD17	0	0	0	0	0	0	0	0	0	0	0	0	0	0	0	0	0	0	0	0	0	0	0	0	0	0	0	0	0	0	0	0	0	0	0	0	0	0	0	0	0	0	0	0	0	0	0
ENSG00000233436.7	643376	BTBD18	58	87	40	57	78	23	96	161	71	19	72	80	99	7	81	129	82	49	106	55	36	62	64	39	29	93	87	49	50	86	24	41	148	35	51	57	138	20	47	33	65	48	55	108	60	36	19
ENSG00000222009.8	149478	BTBD19	104	131	88	68	117	59	27	132	236	515	58	122	149	175	57	294	43	48	48	257	146	91	41	180	203	79	410	105	231	9	113	239	77	130	143	116	68	144	95	170	46	67	146	81	98	103	225
ENSG00000133243.10	55643	BTBD2	774	383	517	539	459	320	408	548	592	126	459	255	439	727	607	934	707	526	536	458	454	854	517	435	275	494	268	335	404	1188	407	325	648	218	494	281	574	292	364	231	526	457	531	494	424	346	409
ENSG00000132640.15	22903	BTBD3	256	177	57	264	247	48	61	134	75	56	74	215	48	29	56	75	59	53	77	46	161	223	73	160	32	45	462	97	86	147	84	47	213	113	54	67	88	106	21	187	128	69	117	117	73	74	64
ENSG00000184887.13	90135	BTBD6	207	106	232	191	154	177	123	171	202	42	174	91	195	349	90	167	172	136	107	100	114	192	108	136	69	172	125	55	78	102	119	65	194	96	105	109	135	86	84	56	154	102	129	138	90	133	48
ENSG00000011114.15	55727	BTBD7	793	783	983	914	952	441	754	799	565	668	855	722	864	482	943	786	746	646	1012	646	841	891	676	536	593	716	982	572	636	701	772	623	694	651	844	579	613	353	696	951	893	667	930	681	760	629	812
ENSG00000189195.13	23285	BTBD8	245	118	283	63	210	164	262	159	141	35	182	273	255	111	221	109	87	128	230	177	150	139	130	203	114	126	34	199	288	136	244	194	173	411	207	99	115	57	166	138	163	250	311	172	284	125	295
ENSG00000183826.18	114781	BTBD9	520	803	636	338	825	360	590	767	518	455	890	672	795	651	755	649	670	715	790	601	588	499	696	420	580	439	527	599	601	691	468	492	634	473	461	498	637	252	600	631	412	545	686	725	619	563	575
ENSG00000174808.12	685	BTC	0	0	0	0	0	0	1	0	0	0	0	0	0	0	0	0	0	0	0	0	0	0	0	0	0	0	0	0	0	0	0	0	0	0	0	0	0	0	0	0	0	0	0	0	0	0	0
ENSG00000169814.14	686	BTD	211	230	154	319	344	224	290	195	211	140	380	293	284	219	243	228	302	217	303	190	182	240	205	109	181	217	261	132	238	205	195	189	280	181	162	230	407	199	130	185	203	180	342	313	207	199	196
ENSG00000145741.15	689	BTF3	3056	1596	3507	6064	2319	1545	1937	3155	2467	1740	3113	1699	2039	5474	2802	2868	2941	2305	2878	1922	4001	5834	2007	3583	1040	6316	3727	2528	1247	1862	1825	617	3857	2334	2120	2348	2820	10020	1440	1041	4082	1993	2573	2855	1693	3118	1439
ENSG00000134717.18	91408	BTF3L4	410	341	482	555	575	269	516	466	296	277	445	264	371	252	554	468	510	346	381	335	437	457	313	345	276	356	670	282	300	694	324	196	541	290	371	406	524	162	274	345	381	322	747	410	397	339	253
ENSG00000133639.5	694	BTG1	3835	1388	2351	2342	2599	1956	2763	2454	2099	1444	3947	2534	3242	1522	3075	4098	2823	1896	2515	3737	1623	3075	1812	2002	2011	4023	3438	2205	2618	1909	1764	3009	2319	1544	2721	2965	2492	2216	1464	1291	1952	2118	4631	2304	2102	1891	1328
ENSG00000159388.6	7832	BTG2	1734	926	938	2497	1965	1399	1572	2002	3285	2046	1895	1401	2478	1464	2245	2311	2563	1918	1674	1694	1230	1998	1546	2332	1761	1979	3052	1543	1011	2220	1962	2259	1978	928	2010	1522	2395	1546	1602	1075	1093	1626	1535	1929	1992	2753	1151
ENSG00000154640.14	10950	BTG3	62	28	109	155	82	23	42	21	123	21	56	44	43	81	31	100	40	3	13	56	28	34	48	99	7	92	137	3	55	58	36	28	92	22	33	25	74	0	33	16	24	68	55	25	26	21	37
ENSG00000280594.1	110806272	BTG3-AS1	5	7	0	42	9	0	0	0	14	0	0	0	1	0	2	34	3	4	18	4	0	0	2	7	10	1	5	0	9	0	0	0	5	0	0	0	1	0	3	2	0	0	0	4	5	6	0
ENSG00000137707.13	54766	BTG4	0	0	0	0	0	0	0	0	1	0	0	0	0	0	0	0	0	0	0	0	0	0	0	0	0	0	0	0	0	0	0	0	0	0	0	0	0	0	4	0	0	0	0	0	0	0	0
ENSG00000010671.15	695	BTK	1195	1162	1497	1001	1039	532	1052	1006	889	869	939	1031	1245	893	1354	774	1151	958	1134	947	1344	1420	1247	1097	950	820	470	1000	616	1099	862	727	1006	1135	927	577	956	560	871	1123	1017	938	1360	1008	1080	1216	1118
ENSG00000186265.10	151888	BTLA	326	687	395	816	343	201	319	595	249	52	830	596	427	172	622	967	428	217	664	379	371	1315	807	257	168	1142	347	158	372	717	231	212	795	188	371	496	1485	217	172	165	589	318	898	1653	296	368	225
ENSG00000124557.12	696	BTN1A1	4	27	4	6	7	7	39	17	13	16	10	11	31	0	33	3	32	40	15	14	14	18	20	11	39	18	0	12	29	47	14	8	19	0	47	8	13	31	25	6	6	37	28	4	23	11	25
ENSG00000112763.17	11120	BTN2A1	625	647	808	469	765	561	1194	781	902	1176	780	551	1853	502	1216	607	991	854	726	1335	721	622	858	872	1218	867	618	858	716	757	799	1081	1043	539	1021	596	753	921	803	736	567	1036	1118	590	851	1129	620
ENSG00000124508.17	10385	BTN2A2	355	203	112	238	363	124	397	210	446	108	257	95	401	112	377	285	466	102	216	115	105	234	355	191	262	279	126	62	184	485	109	56	325	34	211	152	298	160	131	92	173	104	383	368	138	159	94
ENSG00000026950.17	11119	BTN3A1	1127	1072	814	613	1474	940	3884	683	3738	974	1484	359	2607	875	1425	591	3188	645	986	709	1207	664	2180	1183	3016	2090	386	555	1047	2485	576	456	2572	303	1468	756	1300	1505	929	304	707	1118	2078	937	815	1112	863
ENSG00000186470.14	11118	BTN3A2	1317	1141	813	321	1215	971	2161	771	2398	720	1306	375	2032	898	1262	1099	2685	883	1005	850	1393	1300	2134	991	1873	2934	434	901	867	1062	308	481	2073	343	1178	843	1193	1024	713	269	806	1214	844	571	839	1269	722
ENSG00000111801.16	10384	BTN3A3	725	491	286	344	474	393	1136	442	1200	386	947	281	1093	673	608	694	1688	388	540	346	508	513	861	543	650	1463	289	307	378	2076	188	99	1406	115	723	440	724	305	274	154	445	491	839	674	405	568	301
ENSG00000215811.6	100129094	BTNL10	1	11	17	89	19	0	2	29	0	2	0	0	0	0	2	66	7	3	6	5	11	0	6	9	8	43	4	12	7	1	5	0	8	29	0	5	0	96	5	1	23	0	6	26	1	4	17
ENSG00000204290.10	56244	BTNL2	0	1	0	0	6	0	3	0	0	0	10	0	4	0	2	10	3	0	2	4	0	0	0	0	0	5	1	0	6	0	4	5	0	0	0	6	3	0	0	0	0	3	0	16	0	1	2
ENSG00000168903.9	10917	BTNL3	5	23	0	78	0	0	83	0	0	0	0	102	201	0	0	23	0	94	38	0	0	0	66	0	0	0	79	74	0	0	41	34	81	29	0	131	0	0	0	66	12	20	148	34	40	0	0
ENSG00000113303.12	79908	BTNL8	20	14	174	160	108	309	186	193	53	154	304	136	353	0	359	25	167	335	64	448	63	62	102	121	102	279	211	200	125	4	85	69	81	64	187	206	226	85	77	140	61	45	225	82	90	468	158
ENSG00000165810.17	153579	BTNL9	0	0	0	0	7	0	4	6	4	2	0	0	0	0	13	0	14	0	2	4	2	3	0	0	0	22	4	5	1	0	9	10	14	1	3	4	7	0	1	2	0	4	2	5	0	8	5
ENSG00000166167.18	8945	BTRC	402	416	310	805	551	176	279	401	356	168	418	282	301	270	293	697	373	284	331	184	378	414	380	361	193	519	335	235	289	516	176	183	628	347	192	210	295	497	199	395	323	284	365	417	201	249	259
ENSG00000169679.15	699	BUB1	74	47	484	791	88	15	110	124	920	33	16	47	301	209	27	27	199	47	25	167	198	219	84	561	97	161	98	30	146	255	66	85	263	161	185	44	63	92	168	72	74	448	288	85	46	122	128
ENSG00000156970.12	701	BUB1B	41	37	228	569	26	16	33	105	399	36	10	45	175	242	26	53	111	41	36	84	84	119	62	199	38	68	118	13	81	19	38	40	206	68	68	39	17	65	77	8	35	210	95	52	36	45	57
ENSG00000154473.18	9184	BUB3	871	601	928	957	757	406	743	915	1106	209	1083	525	767	561	961	1117	981	597	727	522	612	948	782	767	399	893	955	355	602	821	522	247	974	445	701	686	1077	269	507	409	748	1139	800	980	619	557	381
ENSG00000137656.12	84811	BUD13	244	267	235	249	235	156	204	201	291	145	291	202	146	280	270	202	278	252	263	175	306	300	187	275	139	163	244	125	126	219	194	203	231	179	162	130	187	406	175	270	262	265	318	205	263	284	183
ENSG00000071462.11	114049	BUD23	187	149	91	194	138	79	198	200	209	21	155	95	130	53	184	283	202	93	125	104	85	210	176	111	38	175	185	55	68	259	114	42	365	71	125	132	237	37	82	50	146	141	129	181	97	117	66
ENSG00000106245.11	8896	BUD31	210	158	266	233	220	125	174	261	215	174	176	145	214	213	220	210	245	203	175	194	396	256	182	371	231	326	214	127	155	248	178	213	225	230	193	134	124	46	171	170	223	195	302	142	183	225	151
ENSG00000112276.14	11149	BVES	57	0	0	0	0	0	0	0	103	0	0	0	3	0	0	1	0	0	0	12	5	0	0	5	0	1	0	2	10	0	0	0	4	1	0	0	0	0	2	0	0	9	1	0	0	7	0
ENSG00000112578.10	705	BYSL	164	257	182	175	234	107	199	283	253	204	306	142	217	153	157	322	220	80	232	221	138	243	117	94	172	280	231	258	286	200	183	173	232	198	188	133	283	0	210	149	142	93	312	330	114	256	234
ENSG00000082153.18	9689	BZW1	1174	835	1281	804	1134	495	711	1059	1023	698	933	722	885	742	936	1052	812	702	669	816	1083	1109	672	963	641	846	1517	551	848	502	679	665	792	689	872	636	778	558	649	710	774	1009	1115	710	792	687	700
ENSG00000136261.15	28969	BZW2	291	117	214	702	160	85	254	216	262	49	188	163	221	260	222	236	254	106	159	119	73	254	187	141	70	194	258	68	209	447	109	34	574	62	160	153	302	78	134	77	275	150	290	233	160	132	73
ENSG00000214688.6	414152	C10orf105	54	27	22	46	17	75	66	39	109	46	28	29	54	54	83	59	135	96	22	43	41	21	61	93	71	43	35	29	99	41	50	35	7	25	26	14	53	31	75	47	23	35	78	15	38	27	59
ENSG00000183559.12	399814	C10orf120	0	0	0	0	0	0	0	0	0	0	0	0	0	0	0	0	0	0	0	0	0	0	0	0	0	0	0	0	0	0	0	0	0	0	0	0	0	0	0	0	0	0	0	0	0	0	0
ENSG00000277288.4	100130539	C10orf142	0	1	0	0	0	0	0	0	0	0	0	0	0	0	0	0	0	0	0	0	0	0	0	0	0	0	0	0	0	0	0	0	0	0	0	0	0	0	0	0	0	0	0	0	0	0	0
ENSG00000237489.5	387723	C10orf143	29	35	38	44	25	33	64	71	23	10	65	46	40	0	63	31	54	19	24	22	20	55	19	4	8	44	28	42	33	28	5	6	38	20	26	36	93	0	28	25	16	16	48	72	12	13	25
ENSG00000165511.6	220979	C10orf25	64	11	19	38	21	2	11	41	8	11	5	20	38	50	27	37	19	12	24	16	19	35	32	6	5	16	3	3	5	52	15	2	19	2	28	3	41	59	6	9	15	6	24	11	21	27	12
ENSG00000178645.13	282966	C10orf53	0	0	0	0	0	0	0	0	0	1	0	0	0	0	0	0	0	0	0	0	0	0	0	0	0	0	0	0	2	0	0	0	0	2	0	0	0	0	0	0	0	0	0	0	0	0	6
ENSG00000222047.8	414236	C10orf55	0	0	0	4	0	0	2	0	0	0	0	0	0	0	0	1	7	0	0	0	0	0	0	0	0	0	4	0	0	0	0	0	0	0	0	0	0	0	0	0	1	0	0	0	0	0	0
ENSG00000203942.5	414157	C10orf62	0	0	0	0	0	0	0	0	0	0	0	0	0	0	0	0	0	4	0	0	0	0	0	0	0	0	0	0	0	0	0	0	0	0	0	0	0	0	0	0	0	0	0	0	0	0	0
ENSG00000179133.14	256815	C10orf67	0	0	0	0	0	0	0	0	0	0	0	0	0	0	0	0	0	5	0	0	0	0	0	0	0	0	0	0	0	0	0	0	0	0	0	0	0	0	1	6	0	0	0	0	0	0	3
ENSG00000177354.12	118461	C10orf71	0	0	0	0	0	0	0	0	2	0	0	0	0	0	0	0	0	0	0	0	0	0	0	0	0	3	0	0	0	0	0	0	0	0	0	0	0	0	0	0	0	0	0	0	0	0	1
ENSG00000165863.17	143379	C10orf82	2	0	0	0	0	0	0	0	0	0	0	0	0	0	0	0	0	0	0	0	0	0	0	0	0	4	0	0	0	0	0	0	0	0	0	0	0	0	0	0	0	0	0	0	0	3	0
ENSG00000119965.13	80007	C10orf88	101	72	129	129	124	72	81	100	76	26	102	57	106	223	87	113	85	28	95	47	107	118	78	88	49	115	67	47	58	104	42	42	164	60	62	68	115	30	40	56	93	133	95	68	73	71	74
ENSG00000154493.19	118611	C10orf90	0	0	0	0	6	0	0	0	0	0	0	0	4	0	0	0	0	0	0	0	0	0	0	0	0	0	0	0	0	0	0	0	0	0	0	0	0	0	0	0	0	0	0	0	0	0	0
ENSG00000120055.7	79946	C10orf95	0	0	0	0	0	0	0	0	0	0	0	0	0	0	0	0	0	0	0	0	0	0	0	0	0	0	0	0	0	0	0	0	0	0	0	0	0	0	0	2	0	0	0	0	0	0	0
ENSG00000188373.5	387695	C10orf99	10	0	0	0	0	0	0	0	0	0	0	0	0	0	0	0	0	0	0	0	0	0	0	0	0	0	0	0	0	0	0	0	0	0	0	0	0	0	0	0	0	0	0	0	0	0	0
ENSG00000137720.8	64776	C11orf1	86	22	74	78	82	75	82	123	72	4	140	20	62	138	55	44	83	16	61	22	21	54	41	69	14	112	135	21	45	101	33	7	104	19	40	54	121	14	23	32	69	70	69	32	32	27	20
ENSG00000176029.14	56673	C11orf16	5	4	8	0	11	0	6	19	24	4	1	0	0	0	2	13	9	7	3	0	3	12	0	0	5	0	11	4	2	0	0	0	10	5	0	3	0	0	1	0	0	7	2	8	2	5	3
ENSG00000110665.11	29125	C11orf21	354	605	566	576	388	691	1343	629	568	439	750	313	818	410	681	666	1018	447	490	411	679	825	568	415	246	777	421	622	365	987	473	398	775	659	479	472	614	302	607	217	456	840	554	449	334	534	516
ENSG00000171067.11	53838	C11orf24	279	230	224	313	182	78	154	232	322	62	218	151	144	274	203	394	281	133	273	150	143	439	349	199	38	259	129	72	124	662	124	89	331	83	121	101	400	173	54	102	197	129	237	348	153	176	108
ENSG00000180878.3	160298	C11orf42	26	56	13	10	53	34	24	61	36	38	51	63	16	35	35	58	15	39	43	71	31	32	26	21	58	23	28	186	80	29	36	119	40	52	74	20	26	31	47	96	52	32	32	53	98	37	53
ENSG00000175728.4	283171	C11orf44	0	0	0	0	0	0	0	0	0	0	0	0	0	0	0	0	0	0	0	0	0	0	0	0	0	0	0	0	0	0	0	0	0	0	0	0	0	0	0	0	0	0	2	0	0	0	0
ENSG00000174370.10	219833	C11orf45	27	0	0	0	31	0	7	0	2	0	0	0	1	0	6	8	6	0	1	0	0	2	0	0	1	1	3	0	0	0	0	0	10	0	0	2	4	0	1	8	3	0	1	0	0	0	0
ENSG00000149179.13	79096	C11orf49	110	144	84	126	237	80	123	122	94	50	154	103	122	48	139	159	136	119	152	71	112	108	130	101	80	179	146	103	109	75	108	64	172	111	148	103	165	131	103	53	165	129	105	194	178	78	137
ENSG00000149300.10	91894	C11orf52	0	0	0	0	1	0	0	0	0	0	0	0	0	0	0	0	0	0	0	0	0	0	0	0	0	0	0	0	0	0	0	0	0	0	0	0	0	0	0	0	0	0	0	0	0	0	0
ENSG00000150750.8	341032	C11orf53	0	0	0	0	0	0	2	0	0	0	0	0	4	0	0	0	0	0	0	0	0	0	0	0	0	0	4	0	0	0	0	0	0	0	0	2	2	0	0	0	0	0	0	0	4	0	0
ENSG00000182919.14	28970	C11orf54	183	220	324	256	392	119	345	220	179	203	338	177	392	249	327	167	240	156	206	218	234	215	237	250	187	277	244	166	235	146	264	199	204	271	280	239	322	130	208	258	209	289	308	221	253	242	197
ENSG00000110696.10	10944	C11orf58	1721	1357	1995	2654	1998	917	1784	1900	1425	1430	1771	938	1607	1247	1941	1894	1603	1013	1353	1133	2170	1753	1363	1738	1312	1823	2438	860	1178	1502	1266	770	1830	1648	1228	1565	1800	1173	1320	1263	1950	1475	2286	1457	1124	1690	1310
ENSG00000166323.13	160140	C11orf65	90	91	85	72	79	114	108	128	85	31	250	109	92	72	92	204	107	68	107	75	34	71	52	41	27	73	108	174	124	133	66	71	116	21	95	119	154	26	50	35	65	71	103	98	77	32	53
ENSG00000175573.7	83638	C11orf68	230	176	437	117	274	179	282	224	333	210	263	265	480	125	318	213	404	219	370	320	304	303	215	357	302	305	107	144	184	243	281	327	336	190	214	175	252	217	263	180	182	232	391	268	247	339	225
ENSG00000180425.11	54494	C11orf71	120	96	158	158	188	46	91	176	110	98	76	106	138	31	86	117	78	64	78	105	184	130	67	149	101	146	146	32	67	149	112	74	86	165	58	62	121	0	105	180	129	133	161	70	80	76	89
ENSG00000166352.16	119710	C11orf74	39	5	29	64	48	4	6	25	1	12	9	19	15	0	31	16	12	2	9	0	19	0	10	30	3	7	9	9	2	50	7	7	24	28	9	18	2	13	7	9	26	1	12	1	4	0	12
ENSG00000173715.16	79703	C11orf80	74	120	63	191	145	68	121	194	141	39	144	80	142	274	144	239	112	85	140	54	61	125	93	89	44	141	43	52	113	113	87	50	169	133	106	96	313	144	92	35	99	94	118	251	73	96	97
ENSG00000173237.4	254439	C11orf86	0	0	0	0	0	0	0	0	0	0	0	0	0	0	0	0	0	0	0	0	0	0	0	2	0	0	0	0	0	0	0	0	0	0	0	0	0	0	0	0	0	0	0	0	0	0	0
ENSG00000185742.7	399947	C11orf87	0	0	8	0	3	0	0	0	0	0	0	0	0	0	0	0	0	0	0	0	0	0	0	0	0	0	0	0	0	0	0	0	0	0	0	0	3	0	0	0	0	0	0	0	0	0	2
ENSG00000183644.13	399949	C11orf88	0	0	0	0	0	0	0	0	0	0	0	0	0	0	0	0	0	0	0	0	0	0	0	0	0	0	0	0	0	0	0	0	0	0	0	0	0	0	0	0	0	0	0	0	0	0	0
ENSG00000205177.6	100131378	C11orf91	0	5	14	0	0	0	1	0	0	8	0	8	0	0	2	0	0	1	2	2	0	0	0	8	1	4	0	0	4	0	0	5	0	0	3	0	6	0	1	0	0	0	8	1	0	8	2
ENSG00000234776.5	143678	C11orf94	3	10	13	0	7	0	7	23	0	0	10	5	7	0	18	29	4	0	10	11	10	13	2	0	13	6	14	0	3	8	0	3	6	4	4	0	10	33	4	0	9	0	6	8	7	0	5
ENSG00000188070.9	65998	C11orf95	177	60	114	131	197	77	90	160	79	76	98	81	79	166	88	132	75	46	108	107	79	126	92	56	28	91	137	129	80	83	64	90	163	63	93	60	117	47	124	95	121	77	106	124	73	96	106
ENSG00000187479.8	387763	C11orf96	6	0	0	8	0	0	0	0	10	0	0	4	0	45	2	5	3	0	0	0	0	0	13	6	7	10	5	0	1	0	4	0	8	0	10	2	14	28	1	0	3	1	5	4	2	0	0
ENSG00000257057.3	643037	C11orf97	0	0	0	12	0	0	2	0	0	0	0	0	9	0	1	0	0	0	0	2	0	0	0	4	0	0	0	0	0	0	0	3	4	0	0	0	0	0	2	0	0	0	0	4	0	0	0
ENSG00000278615.4	102288414	C11orf98	1	0	0	0	0	0	0	0	0	0	0	0	0	0	0	2	0	0	0	0	0	0	0	0	0	0	0	0	0	0	0	0	0	0	0	0	0	0	0	0	0	0	0	0	0	0	0
ENSG00000139637.14	60314	C12orf10	180	122	243	361	116	69	81	186	142	35	164	77	63	212	125	151	136	143	160	54	123	187	83	92	25	294	132	109	56	80	53	40	224	77	75	113	119	345	65	47	158	92	146	101	105	121	105
ENSG00000133641.18	91298	C12orf29	95	82	98	288	95	62	118	138	156	19	136	64	114	26	94	202	117	30	113	57	119	90	126	82	45	322	151	77	76	57	41	29	169	101	113	85	166	139	65	40	138	111	145	139	43	96	25
ENSG00000047621.12	57102	C12orf4	376	557	400	386	368	97	315	300	440	637	267	153	270	164	287	211	291	125	245	120	807	350	307	258	465	325	258	137	256	433	242	109	333	220	256	162	275	120	187	227	280	249	382	296	217	390	269
ENSG00000180116.15	283461	C12orf40	8	33	0	0	11	6	12	0	8	0	0	4	11	0	7	0	10	4	8	2	0	2	12	0	7	20	0	5	0	0	10	12	4	0	4	5	7	0	1	2	0	0	0	4	7	11	8
ENSG00000179088.14	374470	C12orf42	52	104	54	96	43	53	136	126	29	3	171	65	95	0	103	231	66	43	74	28	35	148	49	18	33	153	23	59	67	122	36	25	106	29	66	54	239	0	29	28	55	26	89	320	66	48	33
ENSG00000157895.11	64897	C12orf43	184	74	126	119	49	77	126	139	98	39	144	41	131	319	123	107	132	97	94	79	88	136	82	73	58	140	91	66	65	85	63	58	255	64	127	106	142	0	85	34	146	95	90	135	83	147	44
ENSG00000151131.11	121053	C12orf45	384	164	123	167	108	100	176	225	205	20	282	109	168	156	190	322	330	111	216	63	84	208	184	117	29	216	146	84	146	326	121	33	449	33	158	150	303	46	61	48	205	141	184	227	105	135	50
ENSG00000111412.6	79794	C12orf49	915	594	816	576	841	280	381	517	494	176	472	336	416	371	456	638	548	439	487	384	743	846	588	433	256	661	441	326	428	563	330	332	531	419	382	356	505	369	339	342	647	589	426	586	445	440	384
ENSG00000165805.10	160419	C12orf50	1	0	13	6	0	0	1	0	0	1	0	0	0	0	0	0	0	0	0	2	0	0	5	0	0	0	0	0	2	0	0	0	0	0	0	0	0	0	0	0	0	0	0	0	0	0	0
ENSG00000177627.10	121273	C12orf54	0	0	0	0	0	0	0	0	1	0	0	0	0	0	0	0	0	0	0	0	0	0	0	0	3	0	0	0	0	0	0	0	0	0	0	1	0	0	0	0	0	0	0	0	0	0	2
ENSG00000185306.13	115749	C12orf56	0	0	10	0	0	0	6	0	0	0	0	0	0	0	0	4	0	0	0	6	0	0	0	0	0	3	0	0	3	0	0	0	2	1	0	0	0	0	0	3	0	6	0	3	0	0	2
ENSG00000111678.11	113246	C12orf57	38	19	61	52	45	53	40	72	56	7	136	18	88	169	60	100	59	18	58	31	41	51	62	37	15	106	81	14	24	67	31	0	87	23	43	46	144	25	32	9	48	58	55	55	45	26	11
ENSG00000182993.5	144608	C12orf60	24	52	104	123	88	46	75	86	38	25	135	94	109	31	124	79	49	81	41	92	22	46	34	69	20	29	100	62	73	4	59	70	51	73	47	37	98	24	114	43	119	103	86	64	47	26	121
ENSG00000130921.8	91574	C12orf65	237	109	108	203	167	129	229	170	186	37	280	95	175	109	151	356	222	101	192	79	148	164	150	133	67	278	191	136	83	134	86	70	346	86	144	166	222	171	83	57	142	127	160	232	93	102	52
ENSG00000174206.12	144577	C12orf66	93	77	87	127	58	74	92	75	100	4	156	64	155	29	137	115	163	44	124	31	36	85	81	82	39	165	107	32	81	156	64	19	230	40	44	85	205	85	41	39	118	59	169	145	55	69	44
ENSG00000214700.5	728858	C12orf71	0	8	0	11	0	0	8	0	0	1	0	1	3	0	4	7	5	0	0	0	0	0	1	0	0	0	0	0	7	0	0	0	4	4	0	1	4	0	0	0	1	2	1	0	0	6	0
ENSG00000204954.10	728568	C12orf73	79	46	65	120	65	48	69	97	72	28	126	70	67	30	80	190	89	46	82	41	52	72	74	58	8	172	63	10	35	128	57	24	142	55	49	57	124	0	49	34	101	60	52	103	54	29	29
ENSG00000187510.9	338809	C12orf74	8	32	0	0	1	11	6	0	19	0	32	13	24	0	6	50	20	10	15	4	23	14	28	41	3	51	0	14	5	32	14	7	63	3	8	3	11	0	3	12	23	11	25	19	9	18	10
ENSG00000235162.8	387882	C12orf75	142	121	216	48	111	79	149	104	361	89	185	70	106	112	149	131	180	83	128	187	181	238	235	156	73	169	95	66	144	157	92	63	228	108	181	107	125	75	192	35	118	285	144	147	69	64	102
ENSG00000174456.14	400073	C12orf76	228	147	161	173	276	187	290	201	188	128	220	183	269	106	196	177	276	210	222	290	215	271	195	261	222	238	122	178	252	295	208	260	226	155	191	170	277	208	178	179	141	220	261	198	208	210	191
ENSG00000226397.8	196415	C12orf77	0	0	0	0	0	0	0	0	0	0	0	0	0	0	0	2	3	0	0	0	0	0	0	0	0	0	0	0	3	0	0	0	0	0	0	0	0	0	0	4	0	0	0	0	2	0	0
ENSG00000257137.7	283403	C12orf80	0	0	0	0	0	0	0	0	0	0	0	0	0	32	0	0	0	4	0	0	0	0	0	9	0	0	0	0	0	0	0	0	0	0	0	0	0	0	0	0	0	0	0	0	0	0	0
ENSG00000226792.7	647166	C13orf42	0	0	0	0	0	0	0	0	0	0	0	3	0	0	0	0	0	0	0	0	0	0	0	0	0	0	0	0	0	0	0	0	0	0	0	0	0	0	0	0	0	0	0	0	0	0	2
ENSG00000283199.3	100507747	C13orf46	180	167	122	13	204	131	192	166	135	13	409	53	102	119	158	562	313	95	124	44	62	139	120	52	45	346	189	93	160	93	75	35	211	44	56	125	178	132	60	57	161	140	126	280	93	90	68
ENSG00000179933.6	55017	C14orf119	373	318	510	359	425	176	206	267	299	326	160	279	208	241	281	218	199	145	217	376	604	435	174	313	272	282	304	139	169	122	196	233	315	351	245	115	157	373	237	232	259	215	290	254	262	237	195
ENSG00000227051.6	56967	C14orf132	5	10	0	1	15	3	45	3	4	0	14	0	11	0	33	11	0	0	0	3	2	4	0	0	0	8	1	12	5	30	0	0	0	0	3	23	19	22	0	2	0	1	14	10	10	0	0
ENSG00000176605.8	283598	C14orf177	0	0	0	0	0	0	0	0	0	0	0	0	0	0	0	0	0	0	0	0	0	0	0	0	0	0	0	0	0	0	0	0	0	0	0	0	0	0	0	0	0	0	0	0	0	0	1
ENSG00000197734.9	283579	C14orf178	0	0	0	0	0	0	0	0	1	0	0	0	0	0	0	0	0	0	0	0	10	0	0	0	0	0	0	5	2	0	0	0	0	0	0	2	0	0	0	0	0	0	0	3	0	0	0
ENSG00000184601.10	400258	C14orf180	0	0	0	0	0	0	0	0	0	0	0	0	0	0	0	0	0	0	0	0	0	0	0	0	0	0	0	0	0	0	0	0	0	0	0	0	0	0	0	0	0	0	0	0	0	0	0
ENSG00000179476.8	122525	C14orf28	53	41	35	28	75	55	104	65	57	39	95	55	43	0	68	76	59	30	65	25	35	66	52	46	45	98	43	22	51	77	14	14	81	41	14	53	81	71	38	70	48	42	56	68	46	30	40
ENSG00000179008.9	317761	C14orf39	0	0	0	0	0	0	0	0	0	0	0	0	0	0	0	0	0	0	0	0	0	0	0	0	0	0	0	0	0	0	0	0	0	0	0	0	0	0	0	0	0	0	0	0	0	0	0
ENSG00000100802.15	60686	C14orf93	102	101	82	121	192	50	126	91	118	62	139	66	294	95	120	99	137	126	122	87	121	94	87	124	113	90	67	103	143	156	120	101	119	93	126	75	131	58	97	90	93	139	163	111	92	103	123
ENSG00000183643.4	145858	C15orf32	0	0	4	0	0	0	0	0	0	0	0	0	0	0	0	0	0	0	0	0	0	0	0	0	0	0	0	0	0	0	0	0	0	0	0	0	0	0	0	0	0	0	0	0	0	0	0
ENSG00000167173.19	56905	C15orf39	1427	984	1352	648	1772	2072	2122	1055	1890	2010	2330	920	3094	1380	3028	858	2860	4533	1747	1965	1139	915	2351	1398	1920	1254	800	1581	1215	1781	2391	1718	1158	904	2073	1544	1384	1393	2256	1437	925	1582	1475	822	2087	3544	1067
ENSG00000169609.14	123207	C15orf40	412	324	322	441	580	220	499	840	275	135	566	364	506	413	531	798	379	221	423	266	340	587	359	236	257	829	461	236	491	471	287	230	504	264	496	403	658	104	305	297	428	376	585	542	312	314	303
ENSG00000186073.14	84529	C15orf41	50	64	87	120	68	78	67	58	116	8	150	63	78	167	65	104	143	42	85	47	35	54	122	46	21	101	47	39	83	43	41	1	179	28	39	66	106	30	32	26	74	77	83	134	35	15	32
ENSG00000166920.12	84419	C15orf48	3	2	0	0	0	0	6	0	6	9	6	2	0	0	0	0	6	0	0	0	0	4	0	11	0	8	6	0	2	0	0	1	0	0	3	0	0	4	1	8	0	2	0	0	2	5	0
ENSG00000176753.5	644809	C15orf56	1	0	2	0	0	0	0	0	0	0	0	0	0	0	3	1	0	0	0	0	0	0	0	1	0	0	0	0	0	0	0	0	0	0	0	0	0	0	1	0	0	7	0	0	0	0	0
ENSG00000189227.6	145853	C15orf61	43	43	39	64	48	24	51	14	33	3	64	24	46	13	43	82	50	41	36	21	29	57	51	19	11	66	42	21	25	29	26	0	91	33	20	45	37	51	20	30	62	38	71	19	14	23	18
ENSG00000188277.10	643338	C15orf62	18	36	75	65	50	22	42	65	28	15	57	25	66	0	25	56	54	25	21	17	41	28	30	37	18	36	22	15	31	24	39	13	60	26	35	50	42	34	20	12	33	38	37	29	19	22	26
ENSG00000261652.3	145788	C15orf65	5	1	7	9	10	0	4	14	4	0	0	21	13	0	14	1	3	11	20	19	12	17	0	18	6	13	0	17	8	0	0	21	0	22	17	4	8	0	3	14	9	3	14	16	14	5	20
ENSG00000166455.13	123775	C16orf46	0	0	0	0	0	0	0	0	0	0	0	0	0	0	3	0	0	0	0	0	0	2	0	0	1	0	0	0	0	0	0	2	0	0	0	0	2	0	0	0	0	0	0	0	0	0	0
ENSG00000185905.4	283897	C16orf54	1322	1142	1591	1081	1664	2224	1777	1596	1262	1286	2579	1803	3556	650	2553	1265	2321	3364	2108	4114	1501	1445	1923	1659	1317	2019	1487	1870	1555	1701	1756	2771	1659	1523	1559	2328	2753	1808	1635	1099	1582	2164	2594	1366	1952	2832	1191
ENSG00000140688.17	64755	C16orf58	157	174	79	211	140	62	130	93	138	18	148	78	139	121	175	159	189	55	89	40	76	183	109	81	67	166	100	64	131	196	70	36	219	40	43	78	234	28	57	23	106	64	137	169	74	92	105
ENSG00000125149.12	80262	C16orf70	289	383	320	189	520	171	228	238	261	306	312	305	419	247	373	257	213	253	304	395	309	307	238	311	177	150	145	402	296	221	399	484	165	380	355	196	210	109	367	347	254	243	406	229	373	174	337
ENSG00000166246.14	146562	C16orf71	20	44	3	16	24	9	10	25	16	0	33	2	11	0	7	32	13	7	9	7	16	17	17	0	10	23	25	6	10	10	17	3	27	18	3	18	10	49	3	9	19	7	12	47	4	0	7
ENSG00000182831.12	29035	C16orf72	2355	2866	3778	1698	4086	3342	2947	3345	2433	5634	4109	3370	4798	2143	4400	2977	2994	4228	3708	5376	3431	2801	2927	2736	4504	2634	3111	4355	3408	1555	4565	5269	2033	3285	4909	2626	2631	2430	4306	4103	2737	3100	4889	2673	3888	4197	3280
ENSG00000154102.11	404550	C16orf74	12	12	7	73	8	12	13	50	5	3	32	17	34	0	31	15	12	14	22	4	6	42	14	4	2	9	11	5	21	10	7	5	43	14	6	12	72	17	8	2	15	3	21	37	11	23	9
ENSG00000166152.4	123970	C16orf78	0	0	0	0	0	0	0	0	0	0	0	0	0	0	0	0	0	0	0	0	0	0	0	0	0	0	0	0	0	0	0	0	0	0	0	0	0	0	0	0	0	0	0	0	0	0	0
ENSG00000234186.3	162083	C16orf82	0	0	0	0	0	0	0	0	0	0	0	0	0	0	0	0	0	0	0	0	0	0	0	0	0	0	0	0	0	0	0	0	0	0	0	0	0	0	0	0	0	0	0	0	0	0	0
ENSG00000159761.15	388284	C16orf86	15	22	5	38	22	7	35	19	16	10	0	13	9	4	35	16	5	8	11	5	0	20	14	19	15	16	12	31	13	0	14	10	10	13	16	17	12	29	7	14	18	10	12	19	14	9	16
ENSG00000155330.10	388272	C16orf87	246	174	185	88	253	117	100	158	235	131	190	102	116	168	145	187	163	98	147	121	156	142	180	163	115	141	187	71	133	146	93	60	231	83	171	105	133	49	91	97	122	197	236	133	94	110	74
ENSG00000153446.15	146556	C16orf89	6	0	0	10	0	10	5	12	8	0	1	0	13	0	4	13	5	0	3	5	7	0	3	3	0	13	0	0	1	3	0	0	0	0	0	3	10	0	0	3	18	3	0	8	0	3	0
ENSG00000215131.11	646174	C16orf90	1	0	0	0	3	2	0	24	5	3	0	0	0	0	0	8	1	4	1	4	2	0	0	0	0	13	0	11	1	0	3	0	1	2	11	0	0	0	0	0	6	0	3	0	7	1	0
ENSG00000174109.5	283951	C16orf91	36	22	25	56	40	1	27	31	17	20	37	12	49	0	41	31	25	19	30	24	45	40	31	46	11	28	17	43	22	62	30	13	73	41	24	22	12	9	28	28	69	33	45	26	24	16	16
ENSG00000167194.7	146378	C16orf92	0	0	0	0	0	0	0	0	5	1	0	0	0	0	0	0	0	0	0	0	0	0	0	0	0	0	0	0	0	0	0	0	0	0	0	0	0	0	0	3	0	0	0	0	0	0	0
ENSG00000260456.6	100506581	C16orf95	8	1	0	4	0	1	2	0	5	0	0	0	11	0	8	9	2	0	7	2	0	1	13	2	0	0	13	0	3	18	6	2	7	0	9	1	18	0	3	0	0	2	1	7	0	0	1
ENSG00000205832.7	342346	C16orf96	3	6	0	13	21	4	1	0	5	0	16	7	8	0	3	22	2	4	12	5	0	0	0	6	4	0	19	2	6	17	5	1	0	0	3	4	5	0	1	3	0	1	10	0	4	15	3
ENSG00000261190.5	388276	C16orf97	0	0	0	0	0	0	0	0	0	0	0	0	0	0	0	0	0	0	0	0	0	0	0	0	0	0	0	0	0	0	0	0	0	0	0	0	0	0	0	0	0	0	0	0	0	0	0
ENSG00000256806.6	388327	C17orf100	22	31	13	2	68	24	51	44	7	1	7	7	22	0	28	61	27	15	30	11	24	21	27	14	7	45	22	29	14	11	12	4	48	34	41	36	53	0	9	2	35	29	34	60	19	16	6
ENSG00000205710.4	100130311	C17orf107	6	11	7	0	23	0	3	20	3	5	22	1	15	0	5	2	1	3	0	2	1	5	0	4	1	2	31	0	7	0	0	0	0	8	0	5	0	1	3	2	6	3	3	11	3	3	14
ENSG00000227011.4	100506650	C17orf112	0	0	0	0	0	0	0	0	0	0	0	0	0	0	0	0	0	0	0	0	0	0	0	0	0	0	0	0	0	0	0	0	0	0	0	0	0	0	0	0	0	0	0	0	0	0	0
ENSG00000267221.3	110806298	C17orf113	4	1	0	7	0	0	0	1	0	0	9	0	19	0	3	3	13	0	5	0	0	1	0	4	0	0	1	0	0	0	8	0	4	0	0	3	2	0	2	7	3	5	7	0	4	0	1
ENSG00000258315.5	124944	C17orf49	3	8	18	0	3	7	12	17	2	1	5	0	15	0	1	13	1	12	2	3	0	0	15	2	0	5	0	5	7	0	8	3	13	11	3	12	10	0	7	1	0	6	3	3	6	5	2
ENSG00000270806.2	146853	C17orf50	0	0	0	0	0	0	1	0	0	0	0	0	12	0	0	4	6	9	0	0	0	4	0	0	0	6	0	7	3	0	0	0	0	0	3	2	4	0	0	0	10	0	0	0	0	0	0
ENSG00000125319.14	78995	C17orf53	9	10	72	51	41	7	17	27	70	14	0	179	23	100	16	34	24	7	19	30	47	11	26	36	3	47	44	3	72	0	10	41	78	45	10	18	17	30	12	19	0	39	58	12	20	36	49
ENSG00000186665.9	284018	C17orf58	51	56	41	63	34	7	34	18	57	9	10	28	15	7	25	20	18	26	17	26	54	25	25	68	17	27	29	30	25	22	6	18	14	25	15	14	5	30	12	18	23	21	27	11	22	20	20
ENSG00000141371.13	124773	C17orf64	0	0	0	0	0	0	0	0	0	0	0	0	0	0	2	0	5	0	0	0	0	0	0	0	0	5	0	0	0	0	0	0	0	0	0	0	0	0	0	0	0	0	0	3	0	0	0
ENSG00000214226.9	339210	C17orf67	97	45	49	63	51	39	40	150	23	7	58	6	16	17	68	177	59	26	55	21	54	90	27	17	14	183	68	34	47	74	51	9	134	29	35	35	64	16	25	15	29	43	33	87	32	21	30
ENSG00000108666.10	64149	C17orf75	86	92	115	103	146	46	125	157	106	19	120	31	197	69	80	75	106	17	85	44	122	111	84	79	49	109	79	46	103	99	108	48	148	97	79	50	148	59	68	78	91	85	130	125	76	57	89
ENSG00000182352.8	146723	C17orf77	2	0	13	0	0	6	4	8	0	0	2	4	20	0	12	35	3	0	15	0	3	5	1	3	14	0	0	0	6	0	19	0	0	17	12	3	3	0	21	0	4	15	1	0	18	7	12
ENSG00000278505.5	284099	C17orf78	2	17	12	12	4	0	10	0	11	4	10	3	13	0	5	12	14	9	23	0	0	14	10	2	5	9	16	0	3	20	2	0	14	4	7	10	24	0	5	0	3	1	6	8	2	7	4
ENSG00000141219.15	55028	C17orf80	282	201	392	316	358	124	235	238	294	131	273	193	235	301	278	273	313	146	204	254	282	336	183	248	197	251	294	109	147	398	193	143	209	216	237	132	344	113	138	182	253	218	313	243	194	223	162
ENSG00000187624.9	400566	C17orf97	30	31	34	11	4	52	22	40	38	11	72	56	52	23	13	45	75	8	57	23	69	48	13	11	12	45	18	13	44	20	21	26	124	59	15	26	73	9	27	35	20	52	42	27	37	41	71
ENSG00000275489.1	388381	C17orf98	0	0	0	0	0	0	0	0	0	0	0	0	0	0	0	0	2	0	0	0	0	5	0	0	0	5	3	0	0	21	0	0	0	0	0	0	3	0	0	0	0	0	0	0	0	0	0
ENSG00000187997.11	100141515	C17orf99	4	0	58	289	6	0	0	47	2	2	0	16	9	7	4	26	2	14	0	12	4	27	18	21	7	34	42	13	6	28	0	2	60	28	0	5	5	245	0	0	51	0	3	1	0	8	16
ENSG00000280197.1	84322	C18orf12	0	0	0	0	0	0	0	0	0	0	0	0	0	0	0	0	0	0	0	0	0	0	0	0	0	0	0	0	0	0	0	0	0	0	0	0	0	0	0	0	0	0	0	0	0	0	0
ENSG00000141428.17	83608	C18orf21	128	131	197	141	233	63	191	228	124	206	108	133	194	22	136	157	110	102	115	94	189	83	105	146	113	162	209	78	89	116	104	41	148	104	143	114	155	135	120	130	112	148	124	132	145	152	89
ENSG00000152242.11	147339	C18orf25	888	940	922	1049	1098	802	1535	1037	1020	911	1113	1026	1712	589	904	976	1196	766	876	1317	1049	695	803	998	1345	1047	912	672	897	1102	827	1478	1949	868	929	734	1239	600	771	748	705	1244	1567	828	801	930	785
ENSG00000177576.11	497661	C18orf32	193	154	210	143	236	156	305	322	146	164	171	214	215	108	170	323	149	200	177	209	209	146	128	124	159	266	136	174	166	125	224	151	170	179	248	145	233	81	229	210	190	163	222	168	242	188	108
ENSG00000166845.15	162681	C18orf54	151	97	156	159	124	40	61	140	126	17	74	39	132	95	63	116	41	16	94	59	40	105	83	72	17	137	37	63	103	32	40	53	53	121	63	59	67	98	32	72	67	170	86	100	61	30	32
ENSG00000206043.7	644041	C18orf63	0	0	0	0	0	0	0	0	0	0	0	0	0	0	0	0	0	0	0	0	0	0	0	0	0	5	0	0	0	0	0	0	0	0	0	0	0	0	0	4	0	0	0	0	0	0	0
ENSG00000275763.3	400658	C18orf65	26	18	17	12	10	16	13	36	10	5	30	6	36	0	38	16	18	10	21	29	22	7	3	6	17	7	12	46	26	0	29	28	10	25	38	8	11	0	18	9	18	8	34	16	5	33	4
ENSG00000131943.17	83636	C19orf12	188	334	170	125	126	91	286	299	319	265	269	85	220	169	204	232	242	96	183	130	542	274	342	186	424	349	255	116	172	249	146	44	373	111	140	152	249	70	188	141	191	239	188	212	135	397	114
ENSG00000177025.3	147685	C19orf18	9	10	10	2	10	6	14	41	0	2	63	1	3	0	10	25	5	25	8	3	14	11	0	5	4	21	0	0	4	63	3	1	33	11	0	10	11	0	7	5	24	5	14	4	4	0	10
ENSG00000119559.16	148223	C19orf25	229	126	302	161	161	143	215	277	183	100	228	149	247	228	213	278	238	183	165	116	170	190	217	130	185	300	121	152	188	210	207	157	254	177	236	168	175	55	156	154	181	161	253	204	220	281	128
ENSG00000167644.12	64073	C19orf33	0	0	0	0	0	0	0	0	0	0	0	0	0	0	0	0	0	0	0	0	0	0	0	0	0	0	0	0	0	0	0	0	0	0	0	0	0	0	0	0	0	0	0	0	0	0	0
ENSG00000214212.9	255809	C19orf38	676	1332	2053	610	1870	636	1137	1340	868	1229	719	1227	1932	966	1477	350	721	1008	1237	1202	3143	1566	786	1732	1519	478	752	1213	748	468	1512	1290	469	1995	981	520	380	943	1627	1396	1330	761	1634	903	1493	1308	1405
ENSG00000105072.9	84167	C19orf44	27	44	13	40	20	27	27	52	48	13	10	12	21	7	35	58	22	12	42	20	13	65	50	19	14	27	57	16	26	33	14	38	26	16	17	17	30	20	10	16	53	23	28	44	30	15	9
ENSG00000160392.13	126526	C19orf47	146	137	166	134	142	44	116	140	174	37	126	35	128	169	113	190	106	111	102	91	190	181	105	175	32	80	109	117	69	318	92	88	112	66	80	77	99	149	92	112	94	98	77	118	104	92	96
ENSG00000167747.14	84798	C19orf48	54	22	162	156	81	51	76	120	156	5	143	50	101	451	44	105	80	19	103	63	66	130	47	69	28	50	76	42	66	56	35	25	244	10	58	72	138	11	62	22	100	95	99	98	44	39	52
ENSG00000104979.9	28974	C19orf53	602	231	436	294	370	180	253	414	387	111	277	134	279	387	362	393	354	165	257	236	443	473	256	448	205	358	328	104	216	202	287	175	397	234	244	185	338	295	194	132	308	290	346	336	222	347	203
ENSG00000188493.15	284325	C19orf54	232	144	230	162	96	55	67	85	237	85	75	168	163	307	110	196	117	102	109	138	138	171	131	160	127	126	164	92	165	154	74	225	102	174	125	60	54	47	93	105	123	135	173	91	78	135	130
ENSG00000132016.11	79173	C19orf57	0	0	10	25	0	0	5	15	6	0	17	0	0	0	8	27	9	3	3	4	13	12	3	1	0	0	5	3	6	1	3	0	8	4	0	3	12	0	2	0	14	7	7	0	0	0	0
ENSG00000188032.10	646457	C19orf67	13	37	22	3	24	5	17	21	12	6	5	10	16	0	18	36	9	4	11	10	19	24	3	2	1	12	25	7	12	9	7	13	18	28	7	6	19	63	11	15	8	8	3	15	4	22	3
ENSG00000183397.5	100128569	C19orf71	15	26	11	24	8	16	15	32	10	17	18	11	13	0	25	16	24	22	10	17	15	3	17	20	18	32	5	2	26	0	4	15	10	10	10	18	20	0	14	30	21	8	15	28	9	11	22
ENSG00000221916.4	55150	C19orf73	1	0	0	0	4	0	1	19	3	0	0	0	0	0	0	18	0	0	5	0	0	0	2	0	0	1	0	1	3	6	0	6	1	0	0	1	5	0	5	0	10	5	0	0	7	4	0
ENSG00000235034.7	342918	C19orf81	5	0	0	0	0	0	1	0	0	0	0	0	0	0	0	5	0	0	0	0	0	0	0	0	0	0	0	0	0	0	0	0	10	0	0	0	0	0	0	0	0	0	0	0	0	0	0
ENSG00000262874.2	147646	C19orf84	73	17	41	11	27	10	8	15	72	15	0	8	15	51	0	38	36	19	6	9	42	23	29	137	23	18	14	11	6	0	3	8	5	7	13	8	12	4	18	16	11	4	28	37	20	10	70
ENSG00000197223.11	10438	C1D	174	199	257	365	185	90	155	272	129	242	128	136	192	145	207	112	160	66	119	136	230	194	168	168	202	153	147	97	133	177	156	192	179	246	141	155	109	194	151	196	213	151	232	154	116	185	131
ENSG00000106392.10	56913	C1GALT1	661	1210	1089	1427	1068	468	1774	895	1288	1561	866	757	2188	721	822	1123	1472	539	783	1352	1091	855	886	2084	1540	1522	1723	771	989	1258	635	1363	1632	802	939	906	1104	1122	873	712	1003	861	1454	807	526	959	1004
ENSG00000171155.8	29071	C1GALT1C1	338	308	453	293	450	228	430	397	403	700	256	288	474	307	344	251	274	250	296	351	827	330	258	519	676	426	273	228	341	101	351	374	405	524	338	249	286	329	340	598	381	319	555	234	338	469	340
ENSG00000223658.8	728819	C1GALT1C1L	0	0	0	0	0	0	0	0	0	0	0	0	0	0	0	0	0	0	0	0	0	0	0	0	0	0	0	0	0	0	0	0	0	0	0	0	0	0	0	0	0	0	0	0	0	0	0
ENSG00000173728.11	200159	C1orf100	17	11	41	0	6	18	28	0	6	10	0	35	14	42	11	37	12	20	14	27	14	12	13	2	1	8	7	8	10	18	13	5	37	11	23	2	9	0	22	3	3	34	29	11	18	10	14
ENSG00000180999.11	92346	C1orf105	3	3	13	25	13	8	9	1	2	7	0	11	9	34	6	8	9	8	7	4	11	5	7	11	6	14	3	8	15	0	0	0	28	5	0	5	14	11	6	6	9	2	12	3	8	11	0
ENSG00000116922.14	54955	C1orf109	135	96	122	199	85	65	97	79	101	23	156	20	75	214	67	151	146	27	139	49	78	140	57	50	17	124	111	25	57	76	87	50	234	51	68	79	129	77	40	42	116	55	92	154	59	58	37
ENSG00000000460.17	55732	C1orf112	162	202	241	286	321	115	192	251	317	130	319	161	381	237	163	385	237	170	190	170	154	181	148	264	199	259	173	146	177	130	159	100	376	179	206	146	176	297	203	136	150	378	258	208	172	160	198
ENSG00000162817.7	79762	C1orf115	94	10	28	12	61	16	0	4	23	4	6	2	4	40	16	46	9	0	13	21	11	80	5	4	7	1	20	9	4	0	5	0	19	4	36	16	1	0	1	0	11	9	8	9	10	1	4
ENSG00000182795.13	79098	C1orf116	2	5	21	140	26	24	0	21	13	18	49	31	17	26	2	80	16	28	57	48	77	60	10	10	14	38	32	7	2	13	0	14	25	12	0	34	4	123	7	5	26	2	3	31	8	6	36
ENSG00000197982.14	127687	C1orf122	109	72	165	57	93	29	52	121	117	31	75	75	108	44	72	112	65	56	90	55	137	144	82	168	80	94	88	69	86	86	50	77	102	154	95	43	47	90	74	38	73	85	162	88	106	110	101
ENSG00000175262.14	148345	C1orf127	3	0	0	0	1	0	0	0	0	0	6	0	0	0	6	8	0	0	0	5	0	0	0	0	0	0	0	0	0	8	0	0	3	0	0	3	5	0	0	0	5	0	0	0	0	0	0
ENSG00000143633.13	128061	C1orf131	227	145	215	224	136	92	168	179	188	101	109	114	188	199	181	176	189	112	127	86	225	238	172	172	99	189	71	103	118	137	152	122	271	123	187	105	229	146	152	121	216	154	235	183	171	140	109
ENSG00000203963.11	400757	C1orf141	0	0	0	0	1	0	0	0	0	0	0	0	0	0	3	7	0	0	0	0	0	0	0	0	0	0	0	0	0	0	0	0	0	0	0	0	0	0	0	0	0	0	0	0	0	0	0
ENSG00000203910.9	388649	C1orf146	5	1	11	10	0	0	4	16	4	1	9	3	10	0	11	8	11	3	23	0	0	8	5	5	5	6	3	3	3	22	0	0	9	4	12	0	6	0	5	0	11	5	13	4	7	5	20
ENSG00000157330.10	93190	C1orf158	0	0	3	0	0	0	0	0	0	0	0	0	0	0	0	0	0	0	0	0	0	0	0	0	0	0	0	0	0	0	0	0	0	2	1	3	0	0	0	0	0	0	0	0	0	0	0
ENSG00000131591.17	54991	C1orf159	28	52	7	49	94	20	29	53	33	5	63	20	54	0	33	54	36	20	35	20	15	53	95	32	15	30	51	21	32	24	42	6	104	8	24	40	109	54	21	30	18	46	45	74	35	29	13
ENSG00000143110.11	128346	C1orf162	4491	3963	4418	1641	2286	761	1420	3240	3438	3925	936	3207	2326	2942	2204	1720	1980	1131	2471	4146	5000	4159	1483	4573	2311	1104	1862	1542	1850	2200	1869	3274	709	3716	1796	819	915	1591	2372	3454	2128	1412	4732	2782	1869	2184	3841
ENSG00000215910.7	284498	C1orf167	0	0	0	0	0	0	4	0	0	0	0	0	0	0	0	0	0	0	0	1	0	0	0	0	0	1	0	5	0	0	0	5	0	0	0	0	0	0	1	0	0	0	2	7	0	0	0
ENSG00000198912.11	339448	C1orf174	325	252	315	298	169	145	270	181	367	123	218	117	181	356	265	282	243	162	203	162	183	261	345	275	126	264	204	116	170	344	125	142	330	105	130	159	330	183	137	121	175	214	284	202	151	182	133
ENSG00000204006.10	284546	C1orf185	0	0	0	0	0	0	0	0	0	0	0	0	0	0	0	0	0	0	6	0	0	0	0	0	0	0	0	0	0	0	0	0	0	0	0	0	0	0	0	0	0	0	0	0	0	0	0
ENSG00000163263.7	388701	C1orf189	5	8	11	4	18	0	7	3	0	3	16	4	7	0	10	12	3	0	6	14	0	8	0	2	4	3	13	0	3	0	0	7	12	5	4	2	11	0	3	3	3	12	4	0	7	7	7
ENSG00000179902.12	127003	C1orf194	4	4	30	1	5	3	5	0	3	2	7	1	13	0	5	5	22	12	2	4	2	24	0	1	2	4	4	7	3	0	5	6	3	4	0	13	14	0	6	13	36	11	16	6	12	8	4
ENSG00000119280.16	84886	C1orf198	93	155	133	212	37	89	62	38	60	70	30	51	43	78	28	110	99	109	64	100	114	170	55	53	17	41	60	35	11	103	57	31	116	55	29	76	50	24	46	8	54	19	49	87	19	44	76
ENSG00000116667.14	81563	C1orf21	107	65	79	85	149	82	39	99	102	26	58	46	82	29	106	181	97	105	48	31	82	117	203	76	34	173	265	60	27	51	40	13	61	44	119	49	46	100	93	11	47	62	116	77	44	11	26
ENSG00000253313.6	149466	C1orf210	0	0	0	0	0	0	0	0	0	0	0	0	0	0	0	0	0	3	0	2	0	0	0	0	0	0	0	0	0	0	0	0	0	0	0	0	0	0	0	2	0	2	0	0	0	0	7
ENSG00000142686.8	127703	C1orf216	111	49	46	40	65	20	47	81	113	12	58	5	47	32	71	68	41	18	35	26	54	78	60	82	11	45	20	36	34	16	25	5	87	27	36	22	47	0	35	33	14	51	69	79	24	37	12
ENSG00000239887.6	400793	C1orf226	6	16	45	19	24	0	0	8	20	2	9	20	16	0	6	9	20	0	2	10	3	3	0	24	23	0	33	7	35	4	3	22	7	18	7	4	0	0	10	2	0	4	13	27	7	1	17
ENSG00000221953.5	388759	C1orf229	0	0	0	0	0	0	0	0	0	0	0	0	0	0	0	0	0	0	0	0	1	0	0	0	0	0	0	0	1	0	1	0	0	0	0	0	0	0	0	0	0	0	0	0	0	0	0
ENSG00000282872.1	110806296	C1orf232	0	0	0	0	0	0	0	0	0	0	0	0	0	0	0	0	0	0	0	0	0	0	0	0	0	0	0	0	0	0	0	0	0	0	0	0	0	0	0	0	0	0	0	0	0	0	0
ENSG00000143793.13	79169	C1orf35	88	46	123	95	52	24	54	79	73	18	117	61	40	0	96	89	75	45	100	23	76	97	68	72	18	69	35	32	63	106	40	34	73	37	63	45	103	0	83	44	65	66	88	93	58	46	31
ENSG00000143612.20	25912	C1orf43	1361	761	1306	1213	844	604	886	1277	1239	731	854	545	889	1335	1023	824	979	700	886	794	1415	1140	708	1176	924	943	897	648	623	872	937	682	1039	722	1043	582	657	943	816	659	836	722	1413	627	924	909	709
ENSG00000164008.16	79078	C1orf50	48	39	78	127	81	54	105	148	54	40	154	48	73	76	100	99	66	79	62	53	66	82	62	57	46	63	84	78	111	105	63	27	139	58	53	101	159	5	63	74	63	82	111	63	69	66	55
ENSG00000162642.14	148423	C1orf52	285	238	349	240	347	125	361	316	191	214	367	185	375	195	217	369	275	171	171	228	288	196	241	184	185	328	230	175	210	246	201	208	295	255	208	212	380	127	219	242	244	207	340	254	207	297	166
ENSG00000203724.11	388722	C1orf53	0	0	0	0	0	7	0	0	0	1	0	0	0	0	3	0	0	0	4	0	0	0	2	0	0	7	0	0	0	0	0	4	0	4	1	0	0	0	3	0	3	2	0	0	0	0	0
ENSG00000118292.9	79630	C1orf54	100	9	0	13	18	3	7	0	1	6	23	0	6	0	10	2	10	4	0	2	1	0	7	3	1	4	3	6	12	0	5	0	4	23	3	10	6	0	2	0	9	9	22	8	0	0	3
ENSG00000143443.10	54964	C1orf56	123	86	129	79	100	116	147	188	105	169	213	180	168	116	124	216	143	167	140	231	119	150	64	56	121	154	126	176	164	105	88	133	126	115	211	123	226	31	165	95	95	165	168	167	127	159	51
ENSG00000125462.18	10485	C1orf61	11	4	0	0	0	1	14	23	15	11	0	0	5	29	4	7	9	11	9	7	1	2	2	1	1	27	16	10	4	16	10	3	10	0	4	0	8	31	4	5	1	1	0	1	10	7	2
ENSG00000198854.5	100129271	C1orf68	0	0	0	0	0	0	0	0	0	0	0	0	0	0	0	0	0	0	0	0	0	0	0	0	0	0	0	0	0	0	0	0	0	0	0	0	0	0	0	0	0	0	0	0	0	0	0
ENSG00000162757.4	148304	C1orf74	63	76	94	61	145	58	81	77	98	42	120	26	73	67	55	122	37	57	72	17	69	74	60	23	35	68	68	33	57	55	39	46	78	52	39	66	159	36	58	54	49	77	46	119	45	71	46
ENSG00000162598.13	127795	C1orf87	0	0	0	0	0	0	0	0	0	2	0	0	0	0	0	0	0	0	0	0	0	0	0	0	0	0	0	0	0	0	0	0	0	0	0	3	0	0	0	0	0	0	1	0	0	0	8
ENSG00000142698.15	84970	C1orf94	0	0	0	0	0	0	0	0	0	0	0	0	0	0	0	0	0	0	0	0	0	0	0	0	0	0	0	0	0	0	0	0	0	0	0	0	0	0	0	0	0	0	0	0	0	0	4
ENSG00000173372.17	712	C1QA	5407	491	153	27	70	0	121	130	65	108	42	17	58	414	88	22	151	11	29	20	14	223	127	88	8	41	2	64	28	147	54	111	8	100	149	4	2	89	37	431	124	7	116	30	26	109	11
ENSG00000173369.16	713	C1QB	9809	679	403	21	145	12	242	206	193	172	21	121	80	301	74	65	187	22	6	36	23	222	187	145	26	25	29	127	71	177	78	150	10	111	229	1	1	74	25	750	192	27	202	50	64	122	82
ENSG00000108561.8	708	C1QBP	494	316	534	513	224	210	384	376	734	70	389	211	430	775	429	257	410	243	309	250	263	529	345	335	118	588	434	142	202	597	180	81	1206	112	363	220	535	325	295	139	641	358	513	448	221	265	124
ENSG00000159189.12	714	C1QC	5609	272	165	33	87	4	156	103	100	48	0	38	33	210	64	37	111	12	4	14	8	129	106	104	16	43	27	67	29	71	30	88	7	58	126	2	0	43	33	368	105	12	97	22	44	44	33
ENSG00000131094.4	10882	C1QL1	0	0	0	10	0	0	2	0	0	0	0	0	0	0	0	0	0	0	0	0	0	0	0	0	0	0	0	0	0	0	0	0	0	11	0	0	0	0	1	0	0	0	0	0	0	0	0
ENSG00000144119.4	165257	C1QL2	0	0	0	0	0	0	0	0	0	0	0	0	0	0	0	0	0	0	0	0	0	0	0	0	0	5	0	0	0	0	0	0	0	0	0	0	0	0	0	0	0	0	0	0	0	0	0
ENSG00000165985.10	389941	C1QL3	11	19	21	21	27	23	20	34	11	9	72	10	58	60	24	56	50	22	26	25	1	29	30	15	1	50	12	29	13	37	0	3	4	12	21	25	53	23	24	8	37	65	27	31	9	8	9
ENSG00000186897.5	338761	C1QL4	0	0	0	8	0	0	0	0	0	0	0	0	0	0	0	0	0	0	0	0	0	0	0	0	0	0	0	0	0	0	0	0	0	0	0	0	0	0	3	0	0	0	0	0	0	0	0
ENSG00000173918.15	114897	C1QTNF1	0	0	20	0	0	0	2	0	0	1	0	0	0	0	0	0	0	0	0	0	0	0	0	0	0	0	0	0	0	0	0	0	10	0	0	0	6	0	0	0	0	3	0	0	4	0	0
ENSG00000184163.3	388581	C1QTNF12	0	8	0	0	0	0	2	0	2	4	0	7	0	0	0	1	0	0	10	1	0	0	2	0	0	12	12	0	5	0	0	12	0	0	5	7	0	0	1	3	2	8	0	12	3	0	7
ENSG00000145861.9	114898	C1QTNF2	0	0	0	0	0	0	0	0	0	0	0	0	0	0	0	0	0	0	0	0	0	0	0	0	0	0	0	0	0	0	0	0	10	0	0	0	0	0	1	0	0	0	0	0	0	0	0
ENSG00000082196.20	114899	C1QTNF3	13	26	22	44	20	6	11	33	14	0	36	33	20	54	19	10	35	2	26	0	3	9	26	14	3	17	17	4	25	22	1	1	34	14	20	12	31	12	3	10	3	10	14	21	2	8	6
ENSG00000172247.4	114900	C1QTNF4	0	9	0	28	0	0	4	0	4	0	0	0	6	0	0	4	5	9	1	0	1	0	1	9	1	4	0	0	0	7	0	0	30	0	0	1	4	0	1	0	0	0	4	12	3	6	0
ENSG00000223953.6	114902	C1QTNF5	0	0	0	0	0	0	0	0	0	0	0	0	0	0	0	0	0	0	0	0	0	0	0	0	0	0	0	0	0	0	0	0	0	0	0	0	0	0	0	0	0	0	0	0	0	0	0
ENSG00000133466.14	114904	C1QTNF6	108	92	113	136	104	54	152	192	87	70	278	116	190	113	150	393	102	63	140	122	45	66	79	85	84	171	79	61	144	143	148	97	157	95	96	82	193	59	108	109	104	114	151	123	57	133	57
ENSG00000163145.12	114905	C1QTNF7	61	123	75	56	260	83	53	64	31	92	36	51	91	194	49	98	38	165	30	42	24	58	51	36	44	54	11	231	122	5	235	51	32	142	48	39	54	0	107	184	31	111	273	113	67	57	335
ENSG00000184471.8	390664	C1QTNF8	0	0	0	0	0	0	0	0	0	0	0	0	0	0	0	0	0	0	0	0	0	0	0	0	0	0	0	0	0	0	0	0	0	0	0	0	0	0	0	0	0	0	0	0	0	0	0
ENSG00000240654.6	338872	C1QTNF9	3	0	0	0	0	0	1	0	0	0	0	0	3	0	2	0	0	0	0	0	2	0	0	0	12	1	3	0	1	0	0	0	4	0	5	0	0	0	1	1	0	5	0	0	3	7	0
ENSG00000205863.10	387911	C1QTNF9B	1	5	0	0	0	0	1	0	0	0	0	0	0	0	0	0	0	0	0	0	0	0	0	0	0	0	0	1	0	0	0	0	0	0	0	0	0	0	0	0	0	0	0	0	0	0	0
ENSG00000159403.18	715	C1R	9	0	19	35	34	14	18	12	29	26	26	6	18	24	23	1	14	16	13	11	5	5	6	11	13	12	34	27	7	0	3	9	21	7	23	11	27	24	19	5	0	13	10	0	2	7	24
ENSG00000139178.11	51279	C1RL	873	1209	2239	847	1986	1419	1334	1751	1600	1993	1386	2203	2902	1674	2139	473	1238	1920	1854	2476	2188	1166	1030	1174	1700	771	1007	1973	1724	442	2121	2588	805	1668	1364	1263	1460	1050	2103	2182	1181	1588	2282	1298	2125	2513	2177
ENSG00000182326.15	716	C1S	0	1	21	0	13	0	2	0	1	1	5	0	0	0	4	25	0	0	14	1	0	6	2	26	1	0	14	0	1	0	0	0	15	2	0	2	0	0	1	2	0	3	4	15	2	2	0
ENSG00000166278.15	717	C2	256	49	20	45	26	13	31	40	54	3	10	0	8	43	21	59	20	37	31	8	4	1	26	10	23	34	14	7	4	61	1	8	34	13	3	24	22	0	23	0	19	12	35	23	6	29	3
ENSG00000258713.2	128653	C20orf141	0	0	0	0	0	0	0	0	0	0	0	0	0	0	0	0	0	0	0	0	0	0	0	0	0	0	0	0	0	0	0	0	0	0	0	0	0	0	0	0	0	0	0	0	0	0	0
ENSG00000149609.6	128864	C20orf144	23	1	12	15	4	0	12	1	4	2	8	0	0	0	8	19	15	0	5	8	6	0	8	2	4	12	9	7	3	2	4	0	10	0	0	2	4	0	15	11	6	5	14	7	14	17	6
ENSG00000125975.13	140873	C20orf173	0	4	0	0	0	9	1	0	2	0	0	0	0	0	1	5	1	8	3	1	0	10	2	0	0	13	0	0	2	19	16	0	1	4	0	3	2	0	2	0	0	2	2	2	1	0	2
ENSG00000088854.12	25943	C20orf194	436	361	122	195	324	115	133	250	70	127	161	153	131	124	273	329	254	146	254	109	104	184	116	114	20	102	178	180	122	136	163	64	123	222	176	121	139	39	47	139	167	45	170	161	109	116	111
ENSG00000176659.9	284756	C20orf197	47	62	97	55	33	59	137	84	23	83	62	44	111	0	74	72	52	76	39	37	15	40	50	11	27	51	72	84	72	69	28	44	40	53	41	69	64	47	60	105	29	45	122	60	38	50	40
ENSG00000215595.2	400831	C20orf202	4	0	0	0	1	0	5	0	11	0	8	0	6	0	7	2	2	9	5	0	1	0	0	0	0	5	0	0	0	0	0	0	0	0	0	1	0	0	1	0	0	1	0	0	2	3	0
ENSG00000198547.9	284805	C20orf203	0	0	0	9	2	0	10	0	0	0	0	0	3	0	0	0	0	0	0	0	0	3	0	0	0	3	0	0	13	0	0	0	4	0	0	0	0	0	0	0	0	0	4	0	0	0	0
ENSG00000196421.8	284739	C20orf204	14	33	6	13	50	14	12	13	15	9	28	6	16	0	33	36	19	28	18	10	0	11	1	16	2	2	13	11	35	10	23	8	17	11	36	24	37	76	4	1	3	26	8	24	17	6	26
ENSG00000101220.17	54976	C20orf27	319	146	566	684	266	96	128	199	184	54	177	59	324	383	313	68	239	121	156	214	118	327	239	116	12	134	87	122	65	223	168	68	330	125	275	112	140	119	110	198	171	78	579	205	150	217	117
ENSG00000124237.6	128602	C20orf85	0	0	0	0	0	0	0	0	0	0	0	0	0	0	0	0	0	0	0	0	0	0	0	0	0	0	0	0	0	0	0	0	0	0	0	0	0	0	0	0	0	0	0	0	0	0	0
ENSG00000196476.12	140680	C20orf96	21	14	18	52	45	28	4	23	22	2	12	0	21	16	7	23	29	4	14	2	8	26	10	27	0	1	36	8	6	83	11	1	35	7	21	8	9	0	5	3	13	14	18	17	3	7	12
ENSG00000160298.17	54058	C21orf58	43	51	135	272	38	35	90	21	107	5	60	37	56	107	29	89	35	49	67	41	37	61	72	103	17	89	25	36	43	7	12	18	125	73	45	52	39	261	54	7	84	57	22	29	17	30	42
ENSG00000205929.11	56245	C21orf62	27	11	17	72	44	21	30	51	10	2	45	22	20	6	37	44	45	7	24	22	12	28	6	6	1	34	37	11	56	57	6	7	28	4	6	39	61	0	17	4	9	20	22	29	19	4	21
ENSG00000154642.11	54149	C21orf91	489	1085	1145	556	693	455	1133	906	846	1393	973	585	1053	326	677	617	693	473	670	1021	1177	720	772	633	1627	858	1308	369	1041	809	568	675	828	575	727	573	681	482	818	696	719	871	820	448	779	1012	556
ENSG00000169314.14	150248	C22orf15	10	22	21	9	3	11	11	31	3	0	21	7	9	9	7	20	12	9	2	13	4	19	10	5	0	16	13	11	1	10	5	0	22	11	1	3	39	0	4	0	14	9	6	19	4	2	11
ENSG00000128346.11	84645	C22orf23	13	0	19	0	0	2	3	4	0	3	19	0	1	0	5	7	1	0	8	0	4	0	7	8	5	1	0	0	2	0	5	0	5	5	3	2	4	21	3	3	0	4	10	3	7	3	2
ENSG00000128254.14	25775	C22orf24	2	11	5	10	20	7	10	3	2	4	12	7	15	28	9	7	11	5	13	5	0	6	6	12	0	13	7	0	7	0	10	3	19	15	8	6	9	0	8	0	13	3	1	21	6	0	8
ENSG00000100249.4	25770	C22orf31	0	0	0	0	0	0	0	0	0	0	0	0	0	0	0	0	0	0	0	1	0	0	0	0	2	0	4	0	0	0	0	0	0	0	0	0	0	0	0	0	0	0	1	0	3	0	0
ENSG00000242259.8	128977	C22orf39	240	158	265	267	221	161	201	221	198	51	280	149	252	21	272	241	215	164	178	184	177	292	185	176	101	236	190	180	176	210	120	105	209	158	177	224	276	34	127	132	165	176	220	250	144	175	80
ENSG00000205856.4	150297	C22orf42	0	0	0	0	0	0	2	0	0	0	0	0	0	0	0	0	0	0	0	0	0	0	0	0	0	0	0	0	5	0	0	0	0	0	0	0	0	0	0	0	0	0	0	0	0	0	0
ENSG00000184208.12	79640	C22orf46	144	49	181	79	70	48	69	100	142	26	207	73	132	59	110	202	139	17	97	35	121	102	133	133	45	165	45	49	100	125	49	38	198	74	74	59	138	55	55	74	60	71	98	85	62	69	84
ENSG00000157617.17	25966	C2CD2	332	139	81	95	86	98	139	181	160	26	165	75	170	154	179	191	211	73	143	74	68	100	156	70	83	255	76	66	132	214	104	20	173	55	106	91	123	0	69	33	56	93	134	95	98	129	47
ENSG00000172375.13	9854	C2CD2L	372	312	526	341	297	148	314	358	308	84	281	159	177	608	406	325	388	215	310	204	232	402	275	214	161	211	173	173	220	415	238	148	351	199	293	202	195	141	184	128	298	226	282	221	236	228	264
ENSG00000168014.16	26005	C2CD3	667	735	847	1238	987	437	809	940	1145	487	800	527	1072	954	925	1006	1092	866	767	715	728	837	789	829	1001	1127	617	560	798	1072	586	532	1080	508	710	590	851	820	584	694	522	725	871	699	606	708	752
ENSG00000198535.5	145741	C2CD4A	0	0	0	0	0	0	0	0	4	0	0	0	0	0	0	0	5	0	0	1	1	0	0	0	4	0	0	0	0	0	0	0	0	0	5	0	0	0	0	0	0	0	0	0	4	0	0
ENSG00000205502.4	388125	C2CD4B	0	0	32	10	1	0	0	0	0	3	1	4	0	0	0	0	0	0	3	0	2	2	0	11	0	0	6	0	0	0	7	0	13	8	9	4	13	0	1	1	0	3	2	0	0	0	0
ENSG00000183186.8	126567	C2CD4C	0	0	0	0	0	0	0	0	0	0	0	0	0	0	0	0	0	0	0	0	0	0	0	0	0	0	0	0	0	0	0	0	0	0	0	0	0	0	0	0	0	0	0	0	0	0	0
ENSG00000225556.1	100191040	C2CD4D	10	0	10	0	20	2	3	38	2	0	5	0	2	0	5	0	39	0	7	3	0	0	0	7	0	0	0	6	7	23	0	0	6	0	6	10	2	0	9	0	7	9	4	0	6	19	13
ENSG00000111731.12	9847	C2CD5	1317	972	1307	1079	878	627	739	1217	1424	741	1074	1410	1205	635	1057	902	1216	761	1111	2049	821	1310	1011	1332	1188	788	940	877	1633	1244	853	1153	1281	1296	1022	704	955	495	759	1131	945	1495	1483	1199	1403	767	789
ENSG00000155754.15	151254	C2CD6	28	19	26	63	10	9	18	10	10	3	27	10	9	0	10	39	6	27	4	7	12	4	2	6	5	27	8	3	23	14	5	1	18	1	16	10	19	0	7	0	29	5	35	24	1	7	13
ENSG00000273045.6	150590	C2orf15	8	9	30	7	9	7	23	19	10	2	28	37	0	0	12	45	5	3	2	14	0	14	7	6	6	19	0	14	10	8	5	14	14	0	17	5	13	0	8	1	14	6	7	20	12	4	3
ENSG00000221843.4	84226	C2orf16	36	15	41	16	24	5	22	27	17	4	19	4	17	0	24	37	36	8	22	9	20	22	5	13	8	16	16	6	18	0	28	0	5	25	16	8	63	0	17	24	10	23	17	5	22	0	32
ENSG00000186825.6	408029	C2orf27B	0	0	0	0	0	0	0	0	0	0	0	0	0	0	0	0	3	0	0	0	0	0	5	0	0	0	0	0	0	0	0	0	0	0	0	0	0	0	0	0	0	0	1	0	0	0	0
ENSG00000115998.7	54980	C2orf42	258	147	169	242	262	97	179	234	227	64	157	83	196	119	140	241	191	123	181	75	167	236	185	143	126	260	106	152	164	170	113	111	260	138	143	127	246	206	96	70	174	152	207	190	136	152	139
ENSG00000135974.10	79074	C2orf49	380	226	353	518	425	236	407	411	331	221	304	296	420	141	377	361	409	278	265	211	285	365	353	327	309	463	394	224	250	309	292	172	391	317	254	237	321	184	290	262	330	305	537	334	295	276	198
ENSG00000150873.11	130813	C2orf50	3	0	1	5	6	0	10	6	0	0	0	17	0	0	0	3	0	9	4	7	0	8	0	1	0	0	0	0	0	0	0	0	3	1	0	4	11	25	0	1	6	0	2	4	1	0	0
ENSG00000187944.3	401027	C2orf66	6	0	0	0	0	6	3	0	20	0	0	0	2	0	0	2	0	0	4	0	0	0	0	18	0	0	0	4	1	41	2	0	0	1	0	0	0	0	3	0	0	0	0	11	3	0	5
ENSG00000168887.11	388969	C2orf68	1028	1184	1625	1104	1611	885	1558	1677	1144	996	1232	907	1552	951	1448	1319	1135	1179	1273	1093	1538	1020	863	896	1095	1228	1027	854	933	868	916	1068	1141	1018	839	864	1195	756	1104	1120	1035	967	1549	1207	1034	1273	1025
ENSG00000178074.6	205327	C2orf69	185	175	384	384	355	113	237	326	303	228	261	324	283	191	228	296	246	145	254	380	221	257	237	358	248	235	240	185	396	197	180	286	201	433	317	163	243	234	256	310	264	327	509	312	198	190	254
[truncated: 18,031 more rows]
[truncated: 34 more columns]

## Sheet: S1 Overview
Supplementary Table S1a-d. The four co-expressed gene modules significantly associated with the high- or low-risk cohort having a correlation coefficient whose significance is p < 0.01.
The genes included in each module, ranked by unadjusted p-value showing significance of correlation with that module, is shown to identify driver genes for each module.
The correlation coefficient (R2) associating the module with the high-risk cohort is shown, as is the significance (p) of that correlation coefficient.
DAVID functional annotations enriched for each module at a Benjamini-Hochberg adjusted p-value < 0.05 are also shown.

## Sheet: S1a WGCNA Pink Module
Gene	Pink_DriverGene_Pvalue		Pink Module		DAVID->	Category	Term	Count	%	PValue	Genes	List Total	Pop Hits	Pop Total	Fold Enrichment	Bonferroni	Benjamini	FDR
MMP8	1.53e-36		51 genes			REACTOME_PATHWAY	R-HSA-6798695~Neutrophil degranulation	16	32	1.7418e-11	GPI, ATP8B4, PSMD12, HP, RETN, OLFM4, MMP8, NRAS, TCN1, CLEC5A, LCN2, STOM, ENPP4, BPI, RAB6A, LTF	39	480	11091	9.47949	7.31554e-09	7.31556e-09	7.31556e-09
LDHA	3.39e-35		p = 4.80e-5			GOTERM_CC_DIRECT	GO:0035580~specific granule lumen	8	16	1.25259e-10	TCN1, HP, LCN2, BPI, RETN, OLFM4, MMP8, LTF	50	63	20887	53.0463	1.41543e-08	1.41543e-08	1.36532e-08
PTPN22	8.73e-30		R2 = 0.436			REACTOME_PATHWAY	R-HSA-168249~Innate Immune System	17	34	1.42572e-07	GPI, ATP8B4, PSMD12, HP, RETN, OLFM4, MMP8, NRAS, RPS6KA5, TCN1, CLEC5A, LCN2, STOM, ENPP4, BPI, RAB6A, LTF	39	1069	11091	4.52249	5.98782e-05	2.994e-05	2.994e-05
HP	1.17e-29					GOTERM_CC_DIRECT	GO:0016020~membrane	28	56	3.23353e-06	GPI, PSMD12, UBA6, GPR68, ICA1, MOSPD3, CLINT1, ZDHHC3, MTDH, GYS1, UGCG, SCFD1, NRAS, LDHA, FSD1L, CLEC5A, STOM, VSTM1, ENPP4, RAB6A, PDE4D, NKG7, EML4, SFXN1, BPI, LTB, DHCR7, ARL8B	50	5048	20887	2.3171	0.000365322	0.000182694	0.000176227
LCN2	1.14e-28					REACTOME_PATHWAY	R-HSA-168256~Immune System	21	42	2.231e-06	GPI, ATP8B4, PSMD12, ANXA1, UBA6, HP, PTPN22, RETN, OLFM4, MMP8, NRAS, RPS6KA5, TCN1, CLEC5A, LCN2, STOM, ENPP4, BPI, LTB, RAB6A, LTF	39	2054	11091	2.90754	0.000936583	0.00031234	0.00031234
RETN	1.34e-28					GOTERM_CC_DIRECT	GO:1904724~tertiary granule lumen	5	10	8.97409e-06	TCN1, HP, OLFM4, MMP8, LTF	50	56	20887	37.2982	0.00101356	0.000338024	0.000326059
UGCG	2.18e-27					GOTERM_CC_DIRECT	GO:0070062~extracellular exosome	17	34	3.37583e-05	GPI, PSMD12, ANXA1, HP, RETN, OLFM4, PCMT1, LDHA, NRAS, LCN2, STOM, ENPP4, BPI, RAB6A, SMPDL3A, ARL8B, LTF	50	2258	20887	3.14508	0.00380749	0.000953672	0.000919914
PSMD12	1.38e-24					GOTERM_CC_DIRECT	GO:0005615~extracellular space	14	28	0.000622329	GPI, ANXA1, HP, RETN, OLFM4, MMP8, TCN1, LCN2, STOM, VSTM1, BPI, LTB, SMPDL3A, LTF	50	2033	20887	2.87671	0.0679278	0.0126626	0.0122144
ZDHHC3	1.7e-24					GOTERM_CC_DIRECT	GO:0070821~tertiary granule membrane	4	8	0.000672351	ATP8B4, NRAS, CLEC5A, STOM	50	73	20887	22.8899	0.073185	0.0126626	0.0122144
PDE4D	4.97e-24
FSD1L	2.04e-23
TCN1	2.5e-23
STOM	3.35e-23
AZIN1	1.51e-21
CLINT1	2.66e-21
RAB6A	7.68e-21
NKG7	1.31e-20
ARL8B	1.48e-20
CLEC5A	2.07e-20
ANXA1	2.56e-20
DHCR7	7.91e-20
LTF	1.21e-19
ENPP4	2.99e-19
MAFG	5.85e-19
ATP8B4	1.08e-18
MOSPD3	1.18e-18
RPS6KA5	2.71e-18
SFXN1	3.08e-18
PCMT1	3.56e-18
BPI	7.58e-18
CEBPZOS	8.28e-18
CHCHD7	1.16e-17
LTB	2.5e-17
PDSS1	3.88e-17
UBA6	4.67e-17
NLK	5.35e-17
GPI	5.76e-17
MTDH	7.81e-17
MAPK6	5.62e-16
NRAS	7.64e-16
SMPDL3A	1.58e-15
ELMSAN1	4.08e-15
OLFM4	7.91e-15
GK5	1.85e-14
SLC28A3	6.6e-14
ICA1	9.66e-14
GYS1	2.29e-13
SCFD1	7.17e-12
VSTM1	1.43e-11
GPR68	2.62e-11
EML4	1.46e-09

## Sheet: S1b WGCNA Brown Module
Gene	Brown_DriverGene_Pvalue		Brown Module		DAVID->	Category	Term	Count	%	PValue	Genes	List Total	Pop Hits	Pop Total	Fold Enrichment	Bonferroni	Benjamini	FDR
GSPT1	2.17e-43		452 genes			GOTERM_CC_DIRECT	GO:0005829~cytosol	207	46.4126	1.16738e-20	ISCA1, ITSN1, DCAF6, NUDT4, LGALS3, PNP, AKT2, CDC27, PIP4K2A, FBXO7, RPS12, GABARAPL2, RPL21, TANGO2, KRT1, YOD1, ANK1, MYL4, RNF123, KEL, CDC34, HMBS, PSME4, UBA52, OPTN, VPS28, GYPA, EPB41, DCUN1D1, NEDD4L, C9ORF78, OAZ1, GSPT1, PRDX2, PRDX5, CYB5R3, PCBP2, INPP5K, RSU1, PSMF1, SERF2, VTI1B, BTF3, FIS1, ST13, SIAH2, EIF2AK1, PRDX6, UBAC1, WNK1, RANBP10, HBB, AP2A1, HBD, ECSIT, PHF7, WDR45, ANK…	433	5649	20887	1.76761	4.91468e-18	4.91468e-18	4.65786e-18
CDC34	2.71e-43		p = 1.335e-4			GOTERM_CC_DIRECT	GO:0005737~cytoplasm	201	45.0673	2.09693e-17	ISCA1, CCNI, ITSN1, DCAF6, TPGS2, AQP1, NUDT4, LGALS3, PNP, AKT2, CSPP1, CDC27, SOX6, FBXO7, RPS12, TNS1, GABARAPL2, RPL21, TANGO2, KRT1, YOD1, ANK1, RNF123, HMBS, TBPL1, TLN2, UBA52, TRIM10, OPTN, VPS28, TBCEL, FAXDC2, DCUN1D1, NEDD4L, OAZ1, GSPT1, PRDX2, SEC14L3, PRDX5, CYB5R3, SEC14L4, PCBP2, INPP5K, PLEK2, PSMF1, BTF3, TMEM86B, ST13, SIAH2, EIF2AK1, SUCO, MICAL2, PA2G4, NTAN1, PRDX6, PBX1, EI…	433	5754	20887	1.68506	8.8281e-15	4.41405e-15	4.18338e-15
TMEM63B	1e-41		R2 = 0.412			UP_KW_MOLECULAR_FUNCTION	KW-0095~Blood group antigen	15	3.36323	5.46031e-15	SLC14A1, ACHE, GYPA, GYPC, GYPB, SMIM1, SLC4A1, AQP1, BCAM, XK, KEL, BSG, ACKR1, ERMAP, RHCE	268	34	11889	19.5714	4.02567e-13	4.04063e-13	3.87682e-13
FBXO7	7.63e-40					GOTERM_MF_DIRECT	GO:0005515~protein binding	354	79.3722	1.99057e-15	ISCA1, TMEM183A, CCNI, TFRC, ITSN1, CISD2, SLC4A1, TXNDC16, DCAF6, TPGS2, AQP1, NUDT4, LGALS3, PNP, AKT2, CSPP1, BSG, CDC27, PIP4K2A, SOX6, FBXO7, TBC1D22B, RPS12, TNS1, GABARAPL2, PDHX, SLC6A19, RPL21, ENTPD5, KRT1, YOD1, ANK1, BCAM, KEL, CDC34, TFR2, HMBS, PSME4, TBPL1, TLN2, EIF1B, UBA52, TRIM10, OPTN, VPS28, TBCEL, GYPA, SMIM5, HACD1, GYPC, EPB42, GYPB, EPB41, FAXDC2, SMIM1, NPRL3, DCUN1D1, N…	426	12754	19304	1.25775	1.42686e-12	1.42127e-12	1.39141e-12
HAGH	8.42e-40					UP_KW_PTM	KW-0597~Phosphoprotein	267	59.8655	3.73601e-13	TFRC, ITSN1, SLC4A1, ZDHHC2, DCAF6, AQP1, LGALS3, PNP, AKT2, CSPP1, BSG, CDC27, PIP4K2A, SOX6, TBC1D22B, TNS1, GABARAPL2, PDHX, SLC6A19, KRT1, ANK1, RNF123, NEIL3, BCAM, KEL, CDC34, HMBS, PSME4, TLN2, EIF1B, UBA52, OPTN, TBCEL, GYPA, HACD1, TMEM63B, GYPC, EPB42, EPB41, SMIM1, NPRL3, NEDD4L, C9ORF78, GATA1, PRDX2, PRDX5, CYB5R3, PCBP2, GSE1, PLEK2, PSMF1, VTI1B, BTF3, FIS1, JUND, ST13, SIAH2, EIF2…	345	8417	14252	1.31042	8.21898e-12	8.59283e-12	8.59283e-12
ANK1	1.03e-39					UP_KW_CELLULAR_COMPONENT	KW-0963~Cytoplasm	195	43.722	2.5766e-13	ITSN1, TPGS2, NUDT4, LGALS3, PNP, AKT2, CSPP1, CDC27, PIP4K2A, SOX6, FBXO7, RPS12, TNS1, RPL21, TANGO2, KRT1, YOD1, ANK1, RNF123, CDC34, TFR2, HMBS, PSME4, TBPL1, TLN2, UBA52, TRIM10, OPTN, TBCEL, EPB42, EPB41, FAXDC2, DCUN1D1, NEDD4L, PRDX2, PRDX5, CYB5R3, PCBP2, INPP5K, PLEK2, PSMF1, BTF3, TMEM86B, ST13, SIAH2, MICAL2, PA2G4, NTAN1, PRDX6, UBAC1, EIF1, WNK1, FLACC1, RANBP10, ANP32B, HEPACAM2, E…	389	5805	17942	1.54936	1.08227e-11	1.08217e-11	1.03064e-11
RANBP10	2.89e-39					UP_KW_DISEASE	KW-0360~Hereditary hemolytic anemia	15	3.36323	1.02053e-12	EPB42, EPB41, SLC2A1, HBB, HBA2, SLC4A1, BPGM, HBA1, SPTB, ANK1, GATA1, KLF1, SPTA1, GCLC, RHAG	131	41	4817	13.4528	5.00053e-11	5.00058e-11	4.89853e-11
FAM104A	6.63e-39					GOTERM_CC_DIRECT	GO:0170014~ankyrin-1 complex	8	1.79372	1.21271e-11	GYPA, EPB42, GYPB, RHAG, SLC4A1, ANK1, RHCE, AQP1	433	8	20887	48.2379	5.1055e-09	1.70184e-09	1.61291e-09
ADIPOR1	5.53e-38					REACTOME_PATHWAY	R-HSA-1247673~Erythrocytes take up oxygen and release carbon dioxide	8	1.79372	2.61376e-10	CA1, CA2, HBB, HBA2, RHAG, SLC4A1, HBA1, AQP1	290	9	11091	33.9954	2.9248e-07	2.9248e-07	2.8673e-07
RAD23A	2.11e-37					GOTERM_CC_DIRECT	GO:0005833~hemoglobin complex	8	1.79372	4.6712e-09	HBM, CYB5R3, HBB, HBA2, AHSP, HBD, HBA1	433	14	20887	27.5645	1.96657e-06	4.91644e-07	4.65952e-07
DPM2	3.1e-37					GOTERM_CC_DIRECT	GO:0005654~nucleoplasm	131	29.3722	3.6136e-08	CRTC2, CMAS, DCAF6, LGALS3, STK11, UROD, AKT2, CDC27, PIM1, NEK1, PIP4K2A, SOX6, MAF1, FBXO7, RPS12, MAP2K3, MORC3, FBXW7, UBE2E3, DYRK1B, VRK1, GCAT, RBX1, NEIL3, KEL, CDC34, PSME4, UBA52, OPTN, CDKL1, ABCG2, ANKRD17, GYPA, DCUN1D1, NEDD4L, C9ORF78, FOXO4, FOXO3, GATA1, BAG6, UBB, ZMAT2, BAG1, PCBP2, TSPAN5, PSMF1, WDTC1, SPECC1, STIL, JUND, SIAH2, PBX1, RCL1, CDK8, COPS3, RGCC, CAPRIN2, UBE2O, …	433	4030	20887	1.56803	1.52131e-05	3.04265e-06	2.88365e-06
FKBP8	3.72e-37					UP_KW_PTM	KW-0007~Acetylation	127	28.4753	3.62059e-07	CRTC2, CMAS, SLC4A1, NUDT4, LGALS3, STK11, PNP, UROD, AKT2, PIP4K2A, TBC1D22B, RPS12, TGM2, MAP2K3, GABARAPL2, PDHX, MAP2K2, UBE2E3, TPM1, ATG9A, UBALD2, GCAT, COX6B1, RBX1, RNF123, HMBS, EIF1B, VPS28, FTL, ANKRD17, FECH, SMIM1, DCUN1D1, NEDD4L, SLC1A5, FOXO4, FOXO3, GATA1, BAG6, PRDX2, PRDX5, CYB5R3, ZMAT2, GSE1, PLEK2, PSMF1, RSU1, MAP2K7, SLC38A5, VTI1B, FIS1, STIL, ST13, PA2G4, PRDX6, UBAC1, …	345	3511	14252	1.49427	7.96526e-06	4.16367e-06	4.16367e-06
MKRN1	4.58e-37					REACTOME_PATHWAY	R-HSA-1480926~O2/CO2 exchange in erythrocytes	8	1.79372	1.1387e-08	CA1, CA2, HBB, HBA2, RHAG, SLC4A1, HBA1, AQP1	290	13	11091	23.5353	1.2742e-05	4.24736e-06	4.16385e-06
PSMF1	6.93e-37					REACTOME_PATHWAY	R-HSA-1237044~Erythrocytes take up carbon dioxide and release oxygen	8	1.79372	1.1387e-08	CA1, CA2, HBB, HBA2, RHAG, SLC4A1, HBA1, AQP1	290	13	11091	23.5353	1.2742e-05	4.24736e-06	4.16385e-06
EIF2AK1	7.61e-37					GOTERM_BP_DIRECT	GO:0015670~carbon dioxide transport	8	1.79372	5.315e-09	CA2, HBB, HBA2, RHAG, HBD, HBA1, AQP1	417	14	19734	27.0421	1.14166e-05	1.14113e-05	1.12837e-05
RBM38	9.73e-37					KEGG_PATHWAY	hsa04137:Mitophagy - animal	15	3.36323	1.92243e-07	FIS1, GABARAPL2, BNIP3L, AMFR, ATG9A, FOXO3, BCL2L13, PINK1, OPA1, UBB, FKBP8, TBC1D17, UBA52, OPTN, BCL2L1	214	105	8840	5.9012	5.19044e-05	5.19057e-05	5.1329e-05
SLC25A39	4.95e-36					GOTERM_BP_DIRECT	GO:0042744~hydrogen peroxide catabolic process	9	2.01794	1.0617e-07	PRDX2, PRDX5, HBM, GPX1, HBB, HBA2, HBD, HBA1	417	29	19734	14.6867	0.000228027	0.000113973	0.000112699
UBXN6	1.56e-35					GOTERM_BP_DIRECT	GO:0030218~erythrocyte differentiation	11	2.46637	2.33139e-07	SLC48A1, ALAS2, DYRK3, FECH, TAL1, AHSP, SLC1A5, TRIM10, GATA1, ADD1, KLF1	417	56	19734	9.29573	0.000500657	0.00016685	0.000164984
BCL2L1	2.26e-35					GOTERM_BP_DIRECT	GO:0043161~proteasome-mediated ubiquitin-dependent protein catabolic process	21	4.70852	3.60847e-07	GSK3A, RNF14, FBXW7, SIAH2, NEDD4L, RAD23A, RBX1, CUL4A, DNAJB2, BAG6, ANKRD9, SHARPIN, CDC34, GID4, RMND5A, PCBP2, GID8, PSMF1, DCAF11, FBXO7, RNF187	417	249	19734	3.99116	0.0007748	0.000193685	0.00019152
HDGF	2.39e-35					REACTOME_PATHWAY	R-HSA-2262752~Cellular responses to stress	46	10.3139	7.99437e-07	GSK3A, CRTC2, NPRL3, HBB, HDAC6, ADD1, PRDX2, FZR1, PRDX5, UBB, AKT2, HSF1, CDC27, BAG1, E2F2, ELOB, PSMF1, MAP2K7, RPS12, MAP2K3, GPX1, RPL21, ST13, EIF2AK1, PPP2R5B, HBA2, HBA1, TUBB4B, PRDX6, DYNLL2, RBX1, COX6B1, GCLC, CCS, TFDP1, CASTOR2, DNAJA4, CARM1, PSME4, AKT1S1, BLVRB, TERF2IP, HDGF, UBA52, ABCG2, BCL2L1	290	805	11091	2.18542	0.000894171	0.000223643	0.000219246
EPB41	2.74e-35					GOTERM_BP_DIRECT	GO:0015671~oxygen transport	7	1.56951	5.6683e-07	HBM, HBB, HBA2, HBD, BPGM, HBA1	417	16	19734	20.7041	0.00121681	0.000229092	0.000226531
SPECC1	3.64e-35					GOTERM_BP_DIRECT	GO:0006511~ubiquitin-dependent protein catabolic process	20	4.4843	6.4022e-07	RNF11, RNF14, AMFR, SIAH2, NEDD4L, NTAN1, RNF5, KLF1, RBX1, CUL4A, BAG6, RNF123, COPS3, PINK1, CDC34, UBQLN1, TRIM58, PSMF1, FBXO7, UBL7	417	235	19734	4.02755	0.00137425	0.000229092	0.000226531
DCAF12	4.3e-35					REACTOME_PATHWAY	R-HSA-8953897~Cellular responses to stimuli	46	10.3139	1.27325e-06	GSK3A, CRTC2, NPRL3, HBB, HDAC6, ADD1, PRDX2, FZR1, PRDX5, UBB, AKT2, HSF1, CDC27, BAG1, E2F2, ELOB, PSMF1, MAP2K7, RPS12, MAP2K3, GPX1, RPL21, ST13, EIF2AK1, PPP2R5B, HBA2, HBA1, TUBB4B, PRDX6, DYNLL2, RBX1, COX6B1, GCLC, CCS, TFDP1, CASTOR2, DNAJA4, CARM1, PSME4, AKT1S1, BLVRB, TERF2IP, HDGF, UBA52, ABCG2, BCL2L1	290	819	11091	2.14806	0.00142375	0.000284952	0.00027935
BSG	8.13e-35					GOTERM_CC_DIRECT	GO:0030863~cortical cytoskeleton	7	1.56951	5.66256e-06	MPP1, TMOD1, DMTN, GYPC, EPB42, EPB41, SLC4A1	433	23	20887	14.6811	0.0023811	0.000381727	0.000361779
ASCC2	1.06e-34					GOTERM_CC_DIRECT	GO:0031838~haptoglobin-hemoglobin complex	6	1.34529	6.347e-06	HBM, HBB, HBA2, HBD, HBA1	433	14	20887	20.6734	0.00266853	0.000381727	0.000361779
GLRX5	4.22e-34					GOTERM_BP_DIRECT	GO:0000422~autophagy of mitochondrion	9	2.01794	1.55272e-06	FIS1, GABARAPL2, FUNDC2, PINK1, ATG9A, CISD2, WIPI2, WDR45, FBXO7	417	40	19734	10.6478	0.00332969	0.000476241	0.000470918
MAF1	8.76e-34					REACTOME_PATHWAY	R-HSA-382551~Transport of small molecules	42	9.41704	2.97682e-06	SLC44A4, TFRC, SLC2A1, NEDD4L, HBB, AP2A1, SLC4A1, SLC1A5, RNF5, ADD1, AQP1, CA1, UBB, ANKH, CA2, BSG, AP2S1, LRRC8A, PSMF1, CLIC2, SLC38A5, AP2M1, ABCC4, SLC14A1, SLC6A19, DMTN, HBA2, HBA1, ATP1B2, MCOLN1, SLC7A5, ABCB10, SLC6A9, WNK1, TFR2, PSME4, FKBP1B, GNAS, RHAG, UBA52, FTL, ABCG2	290	737	11091	2.17949	0.00332553	0.000533073	0.000522593
2024-03-08	1.08e-33					REACTOME_PATHWAY	R-HSA-9711123~Cellular response to chemical stress	20	4.4843	3.33468e-06	GPX1, HBB, HBA2, HBA1, PRDX6, RBX1, COX6B1, PRDX2, PRDX5, GCLC, CCS, UBB, CARM1, AKT2, PSME4, BLVRB, PSMF1, UBA52, ABCG2, BCL2L1	290	215	11091	3.55766	0.00372456	0.000533073	0.000522593
YBX3	1.25e-33					UP_KW_BIOLOGICAL_PROCESS	KW-0833~Ubl conjugation pathway	38	8.52018	1.06938e-05	RNF10, RNF11, RNF14, USP12, DCUN1D1, NEDD4L, RNF5, DCAF6, BABAM1, ANKRD9, FZR1, SHARPIN, RMND5A, HECTD4, CDC27, ELOB, DCAF11, FBXO7, DCAF12, UBXN6, UBL7, WDTC1, ZER1, FBXW7, AMFR, SIAH2, UBE2E3, YOD1, UBAC1, RBX1, CUL4A, RNF123, CDC34, MKRN1, UBE2O, TRIM58, UBE2M, RNF187	268	748	11450	2.17046	0.00109018	0.000570753	0.00054837
SLC6A8	1.37e-33					UP_KW_BIOLOGICAL_PROCESS	KW-0561~Oxygen transport	6	1.34529	1.11912e-05	HBM, HBB, HBA2, HBD, HBA1	268	14	11450	18.3102	0.00114086	0.000570753	0.00054837
GYPC	1.48e-33					GOTERM_CC_DIRECT	GO:0014731~spectrin-associated cytoskeleton	5	1.12108	1.18281e-05	SPTA1, DMTN, EPB41, SPTB, ANK1	433	8	20887	30.1487	0.00496728	0.000622453	0.000589926
UBA52	2.48e-33					GOTERM_MF_DIRECT	GO:0031593~polyubiquitin modification-dependent protein binding	9	2.01794	1.74785e-06	DNAJB2, BAG6, SHARPIN, UBQLN1, RAD23A, OPTN, UBAC1, HDAC6, UBL7	426	39	19304	10.4572	0.00124719	0.000623982	0.000610873
SELENBP1	2.88e-33					GOTERM_MF_DIRECT	GO:0043177~organic acid binding	6	1.34529	3.52246e-06	HBM, HBB, HBA2, HBD, HBA1	426	12	19304	22.6573	0.00251188	0.000628759	0.000615549
PIP4K2A	3.18e-33					GOTERM_MF_DIRECT	GO:0031720~haptoglobin binding	6	1.34529	3.52246e-06	HBM, HBB, HBA2, HBD, HBA1	426	12	19304	22.6573	0.00251188	0.000628759	0.000615549
NFIX	4.09e-33					UP_KW_DISEASE	KW-0250~Elliptocytosis	5	1.12108	3.261e-05	SPTA1, EPB41, SLC4A1, SPTB, ANK1	131	8	4817	22.9819	0.00159664	0.000793545	0.00077735
MBNL3	6.62e-33					UP_KW_DISEASE	KW-0656~Proto-oncogene	19	4.26009	4.85844e-05	SPECC1, STIL, ARHGEF12, ENTPD5, NCOA4, DCUN1D1, FOXO4, FOXO3, PBX1, LYL1, TAL1, AKT2, MXI1, PIM1, GNAS, TCF3, JAZF1, SH3GL1, FAM83A	131	235	4817	2.97297	0.00237786	0.000793545	0.00077735
SLC4A1	1.18e-32					GOTERM_BP_DIRECT	GO:0016567~protein ubiquitination	28	6.27803	3.25339e-06	RNF14, NEDD4L, RNF5, DCAF6, ANKRD9, SHARPIN, UBB, HECTD4, CDC27, ELOB, DCAF11, ERMAP, FBXO7, DCAF12, PCMTD1, WDTC1, FBXW7, SIAH2, UBAC1, RBX1, CUL4A, CDK8, PINK1, CDC34, MKRN1, UBA52, TRIM10, RNF187	417	474	19734	2.7955	0.00696393	0.000873128	0.000863368
FAM210B	1.29e-32					INTERPRO	IPR029071:Ubiquitin-like_domsf	18	4.03587	8.5025e-07	GABARAPL2, TBCEL, EPB41, YOD1, FRMD4A, RAD23A, UBAC1, BAG6, SHARPIN, UBB, BAG1, UBQLN1, ELOB, TLN2, FBXO7, UBA52, UBXN6, UBL7	441	192	20607	4.38074	0.00102997	0.0010305	0.0010254
TMOD1	1.41e-32					UP_KW_BIOLOGICAL_PROCESS	KW-0350~Heme biosynthesis	6	1.34529	3.26583e-05	ALAS2, SLC25A39, FECH, UROD, SRRD, HMBS	268	17	11450	15.079	0.00332566	0.00111038	0.00106684
EMC3	1.53e-32					GOTERM_BP_DIRECT	GO:0048821~erythrocyte development	7	1.56951	4.7436e-06	ALAS2, ABCB10, DMTN, RHAG, SLC4A1, BPGM, GATA1	417	22	19734	15.0576	0.0101375	0.00113161	0.00111896
MFSD2B	1.55e-32					GOTERM_CC_DIRECT	GO:0000151~ubiquitin ligase complex	12	2.69058	2.69714e-05	CDK8, RNF11, SHARPIN, GID4, RMND5A, RNF14, AMFR, GID8, DCUN1D1, RANBP10, FBXO7, UBAC1	433	115	20887	5.03352	0.0112909	0.00126166	0.00119573
BNIP3L	3.13e-32					UP_KW_BIOLOGICAL_PROCESS	KW-0072~Autophagy	15	3.36323	5.25703e-05	GABARAPL2, ATG9A, CLEC16A, CISD2, WIPI2, WDR45, HDAC6, STK11, DAP, PINK1, UBQLN1, TBC1D25, RETREG2, TBC1D17, OPTN	268	173	11450	3.70438	0.00534796	0.00134054	0.00128797
CDYL	7.86e-32					GOTERM_CC_DIRECT	GO:0005634~nucleus	167	37.4439	4.13125e-05	CRTC2, CMAS, CCNI, DCAF6, AQP1, NUDT4, LGALS3, STK11, SESN3, AKT2, CDC27, PIM1, NEK1, PIP4K2A, SOX6, MAF1, FBXO7, TGM2, BNIP3L, MORC3, MAP2K2, FBXW7, UBE2E3, KRT1, DYRK1B, VRK1, YOD1, CDYL, GCAT, RBX1, NEIL3, CDC34, SLFN14, PSME4, TBPL1, UBA52, OPTN, ISCU, CDKL1, ANKRD17, EPB41, DCUN1D1, NEDD4L, C9ORF78, FOXO4, FOXO3, GATA1, OAZ1, BAG6, BCL2L13, PRDX5, UBB, ZMAT2, BAG1, PCBP2, INPP5K, EIF4EBP2, M…	433	6175	20887	1.30457	0.0172425	0.00173926	0.00164837
RAB2B	9.74e-32					UP_SEQ_FEATURE	DOMAIN:Ubiquitin-like	11	2.46637	8.81727e-07	BAG6, TBCEL, SHARPIN, UBB, BAG1, UBQLN1, ELOB, RAD23A, UBA52, UBAC1, UBL7	436	64	20569	8.10848	0.001996	0.00199799	0.00199623
AP2A1	1.13e-31					GOTERM_BP_DIRECT	GO:0006783~heme biosynthetic process	7	1.56951	1.06717e-05	ALAS2, ABCB10, SLC25A39, FECH, UROD, SRRD, HMBS	417	25	19734	13.2506	0.0226621	0.00229121	0.00226559
BBOF1	1.18e-31					OMIM_DISEASE	611162~Malaria, resistance to	5	1.12108	9.34902e-06	GYPA, GYPC, GYPB, HBB, SLC4A1	142	7	6054	30.4527	0.00229723	0.00229986	0.00229986
LYL1	1.57e-31					GOTERM_MF_DIRECT	GO:0005344~oxygen carrier activity	6	1.34529	1.80611e-05	HBM, HBB, HBA2, HBD, HBA1	426	16	19304	16.993	0.0128129	0.00257912	0.00252494
DMTN	1.63e-31					GOTERM_CC_DIRECT	GO:0070062~extracellular exosome	74	16.5919	7.22149e-05	B4GALT3, PLVAP, RNF11, CRTC2, SLC44A4, TFRC, ITSN1, SLC2A1, HBB, SLC4A1, YBX1, PTPRF, TXNDC16, AQP1, HEBP1, LGALS3, STK11, CA1, PNP, MAN1A2, CDH1, CA2, BSG, CAPN5, GET3, ACP1, AP2M1, UBXN6, TGM2, CTSB, RAB2B, SLC6A19, ARHGEF12, GPX4, KRT1, HBA2, BPGM, HBA1, SLC7A5, MINPP1, BCAM, C1ORF116, BLVRB, UBA52, VPS28, FTL, CDKL1, ITLN1, NEDD4L, PKD1L3, SLC1A5, SELENBP1, BAG6, SEC14L3, PRDX2, PRDX5, UBB, P…	433	2258	20887	1.58087	0.029946	0.00276386	0.00261943
ST6GALNAC4	1.74e-31					GOTERM_CC_DIRECT	GO:0009898~cytoplasmic side of plasma membrane	11	2.46637	0.000120303	SPTA1, MAP2K2, EPB41, CDH1, AP2S1, AP2A1, SLC4A1, ACP1, SPTB, ANK1, AP2M1	433	113	20887	4.69572	0.0493892	0.00422063	0.00400007
FRMD4A	1.82e-31					GOTERM_MF_DIRECT	GO:0070628~proteasome binding	6	1.34529	4.55264e-05	DNAJB2, BAG6, PSME4, RAD23A, PSMF1, UBAC1	426	19	19304	14.3099	0.0319839	0.0045287	0.00443356
ELOF1	2.13e-31					GOTERM_MF_DIRECT	GO:0004842~ubiquitin-protein transferase activity	17	3.81166	4.5995e-05	RNF14, AMFR, UBE2E3, SIAH2, NEDD4L, RNF5, RBX1, RNF123, SHARPIN, CDC34, RMND5A, HECTD4, UBE2O, FBXO7, RNF187, UBE2M, LNX2	426	227	19304	3.3936	0.0323077	0.0045287	0.00443356
DNAJB2	2.15e-31					GOTERM_MF_DIRECT	GO:0004601~peroxidase activity	7	1.56951	5.07418e-05	PRDX5, HBM, HBB, HBA2, HBD, HBA1	426	31	19304	10.2323	0.0355821	0.0045287	0.00443356
STRADB	2.19e-31					INTERPRO	IPR000971:Globin	6	1.34529	1.56019e-05	HBM, HBB, HBA2, HBD, HBA1	441	16	20607	17.523	0.018732	0.00472737	0.00470397
TRAK2	2.57e-31					INTERPRO	IPR009050:Globin-like_sf	6	1.34529	1.56019e-05	HBM, HBB, HBA2, HBD, HBA1	441	16	20607	17.523	0.018732	0.00472737	0.00470397
OPTN	2.61e-31					INTERPRO	IPR012292:Globin/Proto	6	1.34529	1.56019e-05	HBM, HBB, HBA2, HBD, HBA1	441	16	20607	17.523	0.018732	0.00472737	0.00470397
TSPAN5	3.01e-31					GOTERM_BP_DIRECT	GO:0098869~cellular oxidant detoxification	10	2.24215	2.48232e-05	PRDX5, HBM, GPX1, GPX4, HBB, HBA2, HBD, HBA1, CLIC2, PRDX6	417	74	19734	6.3951	0.0519243	0.00484504	0.00479088
SLC1A5	3.03e-31					SMART	SM00213:UBQ	8	1.79372	3.1049e-05	BAG6, UBB, BAG1, UBQLN1, ELOB, RAD23A, UBA52, UBL7	224	44	10692	8.67857	0.00557333	0.00558883	0.00549568
ZER1	3.34e-31					UP_KW_MOLECULAR_FUNCTION	KW-0808~Transferase	71	15.9193	0.000179707	RNF10, B4GALT3, ALAS2, GSK3A, DYRK3, CMAS, RNF14, ASH2L, ZDHHC2, HK1, STK11, PNP, GUK1, AKT2, PIM1, NEK1, PIP4K2A, POLL, A4GALT, TGM2, PCMTD1, MAP2K3, PDHX, MAP2K2, UBE2E3, DYRK1B, VRK1, NME4, TENT5C, GCAT, RBX1, KAT2B, RNF123, DPM2, CDC34, HMBS, BMP2K, FAM20B, BLVRB, TRIM58, TBC1D25, ST6GALNAC4, CDKL1, NEDD4L, AKAP7, RNF5, RMND5A, HECTD4, MAP4K5, CDIPT, MAP2K7, MARK3, ST3GAL1, GALNT5, RIOK3, AMF…	268	2072	11889	1.52012	0.0132115	0.00664915	0.00637959
TNS1	3.45e-31					GOTERM_MF_DIRECT	GO:0043130~ubiquitin binding	11	2.46637	8.44055e-05	DNAJB2, SHARPIN, RNF14, FBXW7, AMFR, ASCC2, RAD23A, FBXO7, VPS28, HDAC6, KLF1	426	102	19304	4.88686	0.0584879	0.00669617	0.00655549
OSBP2	3.92e-31					SMART	SM00220:S_TKc	21	4.70852	7.65547e-05	MAP2K3, GSK3A, DYRK3, MAP2K2, STRADB, EIF2AK1, DYRK1B, VRK1, CDC42BPA, CDK8, STK11, PINK1, WNK1, AKT2, BMP2K, PIM1, NEK1, MAP2K7, MAP4K5, MARK3, CDKL1	224	365	10692	2.74623	0.0136859	0.00688992	0.00677509
SPTB	4.18e-31					INTERPRO	IPR001195:Glycophorin	4	0.896861	3.80633e-05	GYPA, GYPC, GYPB, GYPE	441	4	20607	46.7279	0.0450856	0.00767335	0.00763536
CR1L	4.58e-31					INTERPRO	IPR009060:UBA-like_sf	9	2.01794	4.4318e-05	DCUN1D1, UBQLN1, UBALD1, UBALD2, ASCC2, UBAP2, RAD23A, UBAC1, UBL7	441	61	20607	6.89428	0.0522975	0.00767335	0.00763536
YBX1	4.95e-31					INTERPRO	IPR000626:Ubiquitin-like_dom	9	2.01794	4.4318e-05	BAG6, TBCEL, UBB, BAG1, UBQLN1, ELOB, RAD23A, UBA52, UBL7	441	61	20607	6.89428	0.0522975	0.00767335	0.00763536
TENT5C	7.29e-31					REACTOME_PATHWAY	R-HSA-5653656~Vesicle-mediated transport	36	8.07175	6.78292e-05	TFRC, ITSN1, HBB, AP2A1, SPTA1, KLC3, UBB, PPP6R1, MAN1A2, AKT2, FCHO2, AP2S1, UBQLN1, TBC1D17, AP2M1, SH3GL1, GABARAPL2, DENND4A, SGIP1, HPS1, HBA2, RAB3IL1, HBA1, TUBB4B, ANK1, SPTB, DYNLL2, RAB11B, COPS3, DNAJC6, YIPF6, TBC1D25, UBA52, OPTN, VPS28, FTL	290	673	11091	2.04579	0.0730943	0.00948761	0.00930108
FOXO4	1.08e-30					UP_KW_CELLULAR_COMPONENT	KW-0496~Mitochondrion	49	10.9865	0.000637688	ISCA1, ALAS2, CISD2, ECSIT, HK1, FUNDC2, STK11, OPA1, FBXO7, TGM2, BNIP3L, PDHX, GPX1, GPX4, GLRX5, TANGO2, ATG9A, NME4, GCAT, COX6B1, FAM210B, ALDH5A1, FKBP8, HAGH, ISCU, ABCG2, KANK2, FECH, FOXO3, RNF5, TRAK2, BCL2L13, PRDX5, KLC3, CYB5R3, UBB, STMP1, THEM5, NT5M, FIS1, RHBDD1, ATP5F1E, SLC25A37, PINK1, ABCB10, SLC25A39, CAPRIN2, CRAT, BCL2L1	389	1371	17942	1.64847	0.0264357	0.0108298	0.0103141
GUK1	1.15e-30					UP_KW_CELLULAR_COMPONENT	KW-1000~Mitochondrion outer membrane	12	2.69058	0.000773558	FAM210B, FIS1, FUNDC2, BNIP3L, PINK1, CYB5R3, UBB, STMP1, CISD2, FOXO3, BCL2L1, HK1	389	161	17942	3.43777	0.0319795	0.0108298	0.0103141
GMPR	1.37e-30					REACTOME_PATHWAY	R-HSA-8856825~Cargo recognition for clathrin-mediated endocytosis	12	2.69058	9.60128e-05	COPS3, UBB, TFRC, SGIP1, ITSN1, FCHO2, AP2S1, UBQLN1, AP2A1, UBA52, AP2M1, SH3GL1	290	106	11091	4.3296	0.101873	0.0119376	0.0117029
IGF2BP2	1.87e-30					GOTERM_MF_DIRECT	GO:0106310~protein serine kinase activity	21	4.70852	0.000192709	MAP2K3, GSK3A, DYRK3, MAP2K2, RIOK3, EIF2AK1, DYRK1B, VRK1, CDC42BPA, CDK8, STK11, PINK1, WNK1, AKT2, BMP2K, PIM1, NEK1, MAP2K7, MAP4K5, MARK3, CDKL1	426	366	19304	2.60002	0.12856	0.0137594	0.0134704
TBC1D22B	2.1e-30					KEGG_PATHWAY	hsa04120:Ubiquitin mediated proteolysis	13	2.9148	0.000155927	FBXW7, UBE2E3, NEDD4L, RBX1, CUL4A, FZR1, CDC34, UBB, CDC27, UBE2O, ELOB, UBA52, UBE2M	214	142	8840	3.78176	0.0412295	0.0159227	0.0157457
CNPPD1	2.28e-30					KEGG_PATHWAY	hsa05144:Malaria	8	1.79372	0.000176918	GYPA, GYPC, GYPB, CR1L, HBB, HBA2, ACKR1, HBA1	214	50	8840	6.60935	0.0466491	0.0159227	0.0157457
NPRL3	4.74e-30					GOTERM_BP_DIRECT	GO:0030185~nitric oxide transport	4	0.896861	9.01209e-05	HBB, HBA2, HBA1, AQP1	417	5	19734	37.859	0.176003	0.0161241	0.0159439
BAG6	4.78e-30					UP_KW_MOLECULAR_FUNCTION	KW-0723~Serine/threonine-protein kinase	21	4.70852	0.000682544	MAP2K3, GSK3A, DYRK3, MAP2K2, RIOK3, EIF2AK1, DYRK1B, VRK1, CDC42BPA, CDK8, STK11, PINK1, WNK1, AKT2, BMP2K, PIM1, NEK1, MAP2K7, MAP4K5, MARK3, CDKL1	268	399	11889	2.33484	0.0492703	0.0168361	0.0161535
ARHGEF12	6.55e-30					UP_SEQ_FEATURE	DOMAIN:Globin	6	1.34529	1.48962e-05	HBM, HBB, HBA2, HBD, HBA1	436	16	20569	17.6912	0.0331918	0.0168774	0.0168625
RNF123	1.35e-29					REACTOME_PATHWAY	R-HSA-9861718~Regulation of pyruvate metabolism	7	1.56951	0.000181874	PDHX, GID4, RMND5A, UBB, GID8, NEK1, UBA52	290	33	11091	8.11254	0.184159	0.0203517	0.0199516
MPP1	1.73e-29					SMART	SM00165:UBA	6	1.34529	0.0003513	UBQLN1, UBAP2, RAD23A, MARK3, UBAC1, UBL7	224	30	10692	9.54643	0.0612867	0.021078	0.0207267
POLR1D	2.2e-29					REACTOME_PATHWAY	R-HSA-2122947~NOTCH1 Intracellular Domain Regulates Transcription	8	1.79372	0.000223431	CDK8, KAT2B, UBB, FBXW7, MAMLD1, UBA52, HDAC6, RBX1	290	48	11091	6.37414	0.221236	0.0219445	0.0215131
BLVRB	2.87e-29					REACTOME_PATHWAY	R-HSA-199991~Membrane Trafficking	33	7.3991	0.000245237	TFRC, ITSN1, AP2A1, SPTA1, KLC3, UBB, PPP6R1, MAN1A2, AKT2, FCHO2, AP2S1, UBQLN1, TBC1D17, AP2M1, SH3GL1, GABARAPL2, DENND4A, SGIP1, HPS1, RAB3IL1, TUBB4B, ANK1, SPTB, DYNLL2, RAB11B, COPS3, DNAJC6, YIPF6, TBC1D25, UBA52, OPTN, VPS28, FTL	290	634	11091	1.99066	0.240013	0.0219445	0.0215131
FECH	2.96e-29					REACTOME_PATHWAY	R-HSA-70268~Pyruvate metabolism	8	1.79372	0.000254941	PDHX, GID4, RMND5A, UBB, GID8, NEK1, HAGH, UBA52	290	49	11091	6.24405	0.248223	0.0219445	0.0215131
STIL	3.62e-29					INTERPRO	IPR008271:Ser/Thr_kinase_AS	19	4.26009	0.000167673	MAP2K3, GSK3A, DYRK3, MAP2K2, EIF2AK1, DYRK1B, VRK1, CDC42BPA, CDK8, STK11, PINK1, WNK1, AKT2, BMP2K, PIM1, NEK1, MAP2K7, MARK3, CDKL1	441	316	20607	2.80959	0.183915	0.0254025	0.0252767
AHSP	4.14e-29					UP_KW_PTM	KW-0971~Glycation	4	0.896861	0.00333021	HBB, HBA2, BPGM, HBA1	345	13	14252	12.7108	0.0707586	0.0255316	0.0255316
GUCD1	4.16e-29					GOTERM_CC_DIRECT	GO:0005741~mitochondrial outer membrane	14	3.13901	0.000793915	FIS1, BNIP3L, CISD2, FOXO3, HK1, FAM210B, FUNDC2, PINK1, CYB5R3, OPA1, UBB, STMP1, UBA52, BCL2L1	433	223	20887	3.02839	0.284212	0.0257106	0.0243671
EPB42	5.83e-29					REACTOME_PATHWAY	R-HSA-2173793~Transcriptional activity of SMAD2/SMAD3:SMAD4 heterotrimer	8	1.79372	0.000328677	CDK8, PPM1A, TFDP1, UBB, NEDD4L, E2F4, YBX1, UBA52	290	51	11091	5.99919	0.307779	0.0262707	0.0257542
AP2M1	1.06e-28					REACTOME_PATHWAY	R-HSA-189451~Heme biosynthesis	5	1.12108	0.000367634	ALAS2, FECH, UROD, HMBS, ABCG2	290	14	11091	13.6589	0.337316	0.0274255	0.0268863
C9orf78	1.14e-28					UP_SEQ_FEATURE	BINDING:proximal binding residue	6	1.34529	3.76294e-05	HBM, HBB, HBA2, HBD, HBA1	436	19	20569	14.8979	0.0817356	0.0284228	0.0283977
FAM117A	1.53e-28					GOTERM_CC_DIRECT	GO:0031466~Cul5-RING ubiquitin ligase complex	4	0.896861	0.000946211	ANKRD9, ELOB, RBX1, PCMTD1	433	10	20887	19.2952	0.328703	0.0284539	0.026967
FIS1	2.35e-28					REACTOME_PATHWAY	R-HSA-8856828~Clathrin-mediated endocytosis	13	2.9148	0.00042843	TFRC, SGIP1, ITSN1, AP2A1, COPS3, UBB, DNAJC6, FCHO2, AP2S1, UBQLN1, UBA52, AP2M1, SH3GL1	290	146	11091	3.40536	0.380917	0.0299633	0.0293742
GATA1	4.09e-28					REACTOME_PATHWAY	R-HSA-983168~Antigen processing: Ubiquitination & Proteasome degradation	20	4.4843	0.000467271	RNF14, FBXW7, UBE2E3, SIAH2, NEDD4L, UBAC1, RBX1, RNF123, FZR1, CDC34, UBB, CDC27, MKRN1, PSME4, UBE2O, ELOB, PSMF1, FBXO7, UBA52, UBE2M	290	309	11091	2.47539	0.407259	0.0307574	0.0301527
[truncated: 365 more rows]

## Sheet: S1c WGCNA Yellow Module
Gene	Yellow_DriverGene_Pvalue		Yellow Module		DAVID->	Category	Term	Count	%	PValue	Genes	List Total	Pop Hits	Pop Total	Fold Enrichment	Bonferroni	Benjamini	FDR
[truncated: 514 more rows]

## Sheet: S1d WGCNA Purple Module
Gene	Purple_DriverGene_Pvalue		Purple Module		DAVID->	Category	Term	Count	%	PValue	Genes	List Total	Pop Hits	Pop Total	Fold Enrichment	Bonferroni	Benjamini	FDR
[truncated: 26 more rows]

[truncated: 6 more sheets: S2 WGCNA PERSEVERE Trait Corr, S3 WGCNA Trait Corr UpReg, S4a DESeq pAdj<0.05, S4b DESeq pAdj<0.001, S4c DESeq pAdj<0.001, |L2FC|>1, S5 IPA TF Analysis]
